# Supplementary material for: Re-initiation of Oral Food Intake Following Enteral Nutrition Alters Oral and Gut Microbiota Communities
Source: Front Cell Infect Microbiol. 2019 Dec 20;9:434. doi: 10.3389/fcimb.2019.00434 (PMC6951430; doi:10.3389/fcimb.2019.00434)
Supplement: Supplementary file 1 [file Table_1.xlsx]

## Sheet: supplementary table S1
Supplementary Table S1: Abundance ratio of species
Species	ST1	SO1	ST2	SO2	ST3	SO3	ST4	SO4	ST5	SO5	ST6	SO6	ST7	SO7	ST8	SO8	FT1	FO1	FT2	FO2	FT3	FO3	FT4	FO4	FT5	FO5	FT6	FO6	FT7	FO7	FT8	FO8
Abiotrophia defectiva	0	0	0	0	0	0.00828089	0	0	0	0	0	0	0.020767	2.25529	0	0	0	0	0	0	0	0	0	0	0	0	0	0	0.00181524	0.00695507	0	0
Acidaminococcus fermentans	0	0	0	0	0	0	0	0	0	0	0	0	0	0	0	0	0	0	0	0	0	0	0	0	0.0231931	0.0840821	0	0	0	0	0	0
Acidithiobacillus thiooxidans	0.0109515	0.0486855	0	0	0	0	0	0	0	0	0	0	0	0	0	0	0	0	0	0	0	0	0	0	0	0	0	0	0	0	0	0
Acinetobacter ursingii	0	0	0.0568301	0	0	0	0	0	0	0	0	0	0	0	0	0	0	0	0	0	0	0	0	0	0	0	0	0	0	0	0	0
Actinomyces cardiffensis	0	0	0	0	0.00533201	0	0	0	0.0327033	0	0	0	0	0	0	0	0	0	0	0	0	0	0	0	0.00632538	0	0	0	0	0	0	0
Actinomyces graevenitzii	0	0.00202856	0	0	0	0.204952	0	0.374265	0	0	0	0	0	0.0268778	0	0.322879	0	0	0	0	0	0	0	0.00663731	0	0	0	0	0	0	0	0
Actinomyces israelii	0	0	0	0	0	0	0	0	0	0	0	0	0	0	0.0376719	0	0	0	0	0	0	0	0	0	0	0	0	0	0	0	0	0
Actinomyces oris	0.00625802	0.119685	0.00210482	0	0	0.252567	6.21814	0.0127798	0	0.115693	0.0184853	3.98325	0.00461489	0.0879636	0.0470898	0.0632211	0	0.447944	0	0.00182555	0	0.00223959	0.00351685	0	0	0.00989201	0.0122388	0.138333	0	0.00173877	0	0
Actinomyces radicidentis	0	0.032457	0	0	0	0	0	0	0	0	0	0.0183842	0	0	0	0	0	0.142619	0	0	0	0	0	0	0	0	0	0.02	0	0	0	0
Actinomyces sp.	0.112644	1.34697	0	0.56408	0.00355467	0.726648	6.54541	3.89601	0.00218022	1.14601	0.158445	0.277806	0.00922978	0.525338	2.38746	1.07927	0	0.449953	0	0.0419877	0	0.00895837	0.154742	0.170358	0.0147592	0.215976	0.0214179	0.0533333	0.0108915	0.00869384	0.00736594	0.0715532
Adlercreutzia equolifaciens	0	0	0	0	0	0	0	0	0	0	0	0	0	0	0	0	0.0978317	0	0	0	0	0	0	0	0	0	0	0	0	0	0	0
Agathobaculum butyriciproducens	0	0	0	0	0	0	0	0	0	0	0	0	0	0	0	0	0	0.14061	0	0	0	0	0	0	0.00210846	0.446789	0	0	0	0	0	0
Aggregatibacter segnis	0	0	0	0	0.894	0.153196	0	0	0	0	0	0	10.0397	0	0	0	0	0	0	0	0	0	0	0	0	0	0	0	0	0	0	0
Akkermansia muciniphila	0	0	0	0	0	0	0	0	0	0	0	0	0	0	0	0	0	0.0823574	0	1.56997	0.0015896	0	14.2819	8.05328	6.94526	5.43896	19.3036	3.07667	20.3834	3.23237	18.7733	1.20746
Alistipes onderdonkii	0	0	0	0	0	0	0	0	0	0	0	0	0	0	0	0	0	0.014061	0	0	0	0	0	0	0.134941	0.529223	0	0	1.2507	1.87439	0.39285	0.0536649
Alistipes putredinis	0	0	0	0	0	0	0	0	0	0	0	0	0	0	0	0	0	0	0	0	0	0	0.675236	0.0486736	0.238256	0.374248	0	0	0	0	0.0712041	0.0134162
Alistipes sp.	0	0	0	0	0	0	0	0	0	0	0	0	0	0	0	0	0.0272646	0.0180785	0	0	0	0	0.0105506	0	0.0105423	0.00824334	0	0	0	0.0121714	0.0122766	0
Alloprevotella sp.	0	0	0	0	0	0	0	0	0	0	0	0	0.279201	0	0	0	0	0	0	0	0	0	0	0	0	0	0	0	0	0	0	0
Alloprevotella tannerae	0	0	0	0	0.00177734	0	0.287801	0.0310366	0.0392439	0.0218288	0	0	0.233052	0.00244343	0.134206	0.0632211	0	0	0	0	0	0	0	0	0	0	0	0	0	0	0	0
Anaerofilum sp.	0	0	0	0	0	0	0	0	0	0	0	0	0	0	0	0	0.34642	0.0381656	1.0257	0.261054	0	0	0.68227	0.659307	1.15544	0.0313247	0	0	6.61657	0.365141	1.62787	0
Anaerofustis sp.	0	0	0	0	0	0	0	0	0	0	0	0	0	0	0	0	0.0032076	0	0.0062638	0.0036511	0.0015896	0.00223959	0.00351685	0	0.00210846	0	0	0	0.00363049	0.00347754	0	0
Anaeroglobus sp.	0.0015645	0.00811425	0	0	0	0	0	0.0255596	0.0348835	0.0261946	0.897856	0.224696	0	0	0	0	0	0.0180785	0	0	0	0	0	0	0	0	1.27589	0	0	0	0	0
Anaeromassilibacillus sp.	0	0	0	0	0	0	0	0	0	0	0	0	0	0	0	0	2.74089	0.0220959	1.00847	1.19756	3.14422	2.93163	0.0967135	0.982323	1.92502	1.28102	0	0	0.845904	2.31778	1.54194	0.00223604
Anaerostipes caccae	0	0	0	0	0	0	0	0	0	0	0	0	0	0	0	0	0.0208494	0.00803487	0	0.105882	0.144653	1.92605	0.196944	0.298679	0.00843384	0.00329734	0	0	0.0108915	0.0625956	0.368297	0.0424847
Anaerostipes hadrus	0	0	0	0	0	0	0	0	0	0	0	0	0	0	0	0	0	0	0	0	0	0	0	0	0.657839	1.77562	0	0	0	0	0	0
Anaerotignum neopropionicum	0	0	0	0	0	0	0	0	0	0	0	0	0	0	0	0	0	0	0	0	0	0	0.434332	0.0641607	0.25934	0.0807848	0	0	0	0	0	0
Anaerotruncus colihominis	0	0	0	0	0	0	0	0	0	0	0	0	0	0	0	0	0.158776	0.0100436	0.0219233	0.135091	0.0651735	0.00895837	0	0.300892	0.36898	0.110461	1.15656	0	0.277732	0.114759	0.127676	0.00447207
Angelakisella massiliensis	0	0	0	0	0	0	0	0	0	0	0	0	0	0	0	0	0	0	0.631078	0.036511	0	0	0	0	0	0	0	0	0.00363049	0	0	0
Atopobium parvulum	0.0359836	0.154171	0	0.00671524	0	0.118003	0.17268	0.149706	0.0174417	0.231385	0	0	0	0.0635293	0	0.589311	0	0	0	0.00182555	0	0	0	0	0.0632538	0.0494601	0	0	0.00181524	0	0	0.00670811
bacterium sp.	0.0187741	0.223142	0.00210482	0	0	0	0	0.00730273	0.0828482	0.104778	1.1276	0.134818	0	0.00977374	0.0258994	0.0429	4.38478	11.6827	3.73322	10.1355	4.69408	19.5225	5.99272	6.94042	2.18858	5.40269	1.02806	0.06	5.03004	3.29149	7.80544	1.65019
Bacteroides caccae	0	0	0	0	0	0	0	0	0	0	0	0	0	0	0	0	0.133115	0.462005	0	0	0	0	0.18991	0	0.00843384	0.0494601	0	0	0	0.022604	0.00982125	0.0245964
Bacteroides cellulosilyticus	0	0	0	0	0	0	0	0	0	0	0	0	0	0	0	0	0.0898127	0.423839	0	0	0	0	1.13067	0.0110622	0.263557	1.53326	0.290671	0.00666667	0.0199677	3.84094	0.0220978	0.064845
Bacteroides coprocola	0	0	0	0	0	0	0	0	0	0	0	0	0	0	0	0	0	0.00602615	0	0	0	3.18694	0	0	0	0	0	0	0	0	0	0
Bacteroides fragilis	0	0	0	0	0	0	0	0	0	0	0	0	0	0	0	0	0	0	0	0	0	0	0	0	0.0969891	0.029676	0	0	0.0217829	1.67791	0	0
Bacteroides heparinolyticus	0	0	0	0	0	0	0	0	1.21002	0.0633036	1.22795	0.0510673	0	0	0	0	0	0	0	0	0	0	0	0	0	0	0	0	0	0	0	0
Bacteroides pyogenes	0	0	0	0	0	0	0	0	0	0	1.29397	0.0674088	0	0	0	0	0	0	0	0	0	0	0	0	0	0	0	0	0	0	0	0
Bacteroides sp.	0	0	0	0	0	0	0	0	0	0	0	0	0	0	0	0	0.129908	1.71344	0	14.6062	0.0556359	13.6682	2.13297	0.207969	0.400607	2.18613	0.0764924	0.01	0.00907622	2.48122	0.282361	0.203479
Bacteroides thetaiotaomicron	0	0	0	0	0	0	0	0	0	0	0	0	0	0	0	0	0	0	0	0	0	0	0.0351685	0	0.00632538	0.478114	0.119328	0	0	0.159967	0.00982125	0.114038
Bacteroidetes sp.	0	0	0.00210482	0	0.00355467	0.0124213	0	0	0.872087	0.106961	0.208619	0.0817077	0.251511	0.0195475	0.0541533	0.0429	0	0	0	0	0	0	0	0	0	0	0	0	0	0	0	0
Beduinibacterium massiliense	0	0	0	0	0	0	0	0	0	0	0	0	0	0	0	0	0	0	0.0093957	0.0073022	0	0.00223959	0.00879214	0	0.00421692	0.00824334	0	0	0.00544573	0.0052163	0.0171872	0
Bergeyella sp.	0	0	0	0	0.0977534	0.322955	0.149656	0.273853	0	0.327432	0.010563	0.0163415	0.126909	0.383619	1.11367	0.0632211	0	0	0	0	0	0	0	0	0	0	0	0	0	0	0	0
Bifidobacterium breve	0	0	0	0	0	0	0	0	0	0	0	0	0	0	0	0	0	0	0	0	0	0	0.0351685	0	0	0	45.0387	0.0433333	0	0.319933	0	0
Bifidobacterium longum	0	0	0	0	0	0	0.00164457	0.0127798	0	0	0	0	0	0	0.00941797	0.0519316	0	0	0	0	0.182804	0.477033	0.0457191	0.0287617	0	0	0.0183582	0	0	0.0278203	0	0.064845
Bifidobacterium sp.	0	0	0	0	0	0	0	0	0	0	0	0	0	0	0	0	0	0	0	0	0	0	0.121331	0	0	0	0	0	0	0	0	0
Bilophila wadsworthia	0	0	0	0	0	0	0	0	0.0784878	0	0	0	0.00692233	0	0	0	0	0	0	0	0	0	0.0351685	0	0.0442776	0.141786	0.0611939	0	0.00907622	0.0886771	0	0
Bittarella massiliensis	0	0	0	0	0	0	0	0	0	0	0	0	0	0	0	0	0.0016038	0	0.0031319	0.0036511	0.0015896	0.00895837	0	0	0.00210846	0.00329734	0	0	0	0	0.00245531	0
Blautia coccoides	0	0	0	0	0	0	0	0	0	0	0	0	0	0	0	0	0	0	0.0109616	0.107707	0.0747111	3.36611	0	0	0	0	0	0	0	0	0	0
Blautia glucerasea	0	0	0	0	0	0	0	0	0	0	0	0	0	0	0	0	0.00641519	0	0	0.0219066	0	0	0	0	0	0	0	0	0	0	0	0
Blautia hydrogenotrophica	0	0	0	0	0	0	0	0	0	0	0	0	0	0	0	0	8.8273	0	0	0	0.251156	0.826409	0	0.0265493	0	0	0	0	0	2.40124	0.0933019	0.062609
Blautia massiliensis	0	0	0	0	0	0	0	0	0	0	0	0	0	0	0	0	0.016038	0.0381656	0	0	3.00911	0	0.548629	0.203544	0	0	0	0	0	0	0	0.062609
Blautia sp.	0	0	0	0	0	0	0	0	0	0	0	0	0	0	0	0	8.30928	0.807505	2.35989	0.693709	0.529336	0.718909	0.638309	0.783203	1.10062	2.229	0	1.43	1.17265	0.175616	0.0319191	0.40025
Campylobacter concisus	0.0203386	1.29828	0	0.125911	0.00355467	0.366429	0.202283	0.246467	0.132993	0.397284	2.7992	0.114391	0	0.00488687	1.25494	1.17636	0	0.00200872	0	0	0	0	0	0	0	0	0	0	0	0	0	0
Campylobacter curvus	0.00312901	0	0	0	0	0	0	0	0.0654065	0	0.493821	0.0245123	0	0	0.27783	0.00451579	0	0	0	0	0	0	0	0	0	0	0	0	0	0	0	0
Campylobacter gracilis	0.0015645	0.00608569	0	0	0.00177734	0	0	0.00182568	0.265986	0.235751	0.0739411	0.216525	0.40611	0.00244343	0.188359	0.0293527	0	0	0	0	0	0	0	0	0	0	0	0	0	0	0	0
Campylobacter rectus	0.0015645	0.0121714	0	0	0.0728708	1.19038	0.00493372	0.00730273	1.53705	0.301238	0.0396113	0.0735369	1.66597	0.0244343	0.0894707	0.0158053	0	0	0	0	0	0	0	0	0	0	0	0	0	0	0	0
Candidatus Dorea massiliensis	0	0	0	0	0	0	0	0	0	0	0	0	0	0	0	0	0	0	0	0	0	0	0	0	0.00843384	0.0807848	0	0	0	0	0	0
Candidatus Saccharibacteria sp.	0.00625802	2.25576	0	0	0	1.27526	0.0296023	1.11914	0.0457846	0.00873153	0	0	0.00692233	0	0	1.69342	0	0.00401744	0	0	0	0.00671877	0	0.0442488	0	0	0	0	0	0	0	0.00670811
Candidatus Soleaferrea massiliensis	0	0	0	0	0	0	0	0	0	0	0	0	0	0	0	0	0	0	0.0219233	0.00182555	0	0	0	0	0	0	0	0	0	0	0	0
Capnocytophaga gingivalis	0	0	0	0	0.627399	0.527907	0.103608	0.496586	0	0.842592	0.543995	2.02431	0.443029	0.662171	0.814654	0.88058	0	0	0	0	0	0	0	0	0	0	0	0	0	0	0	0
Capnocytophaga sp.	0	0	0	0	4.14297	3.47797	0	0	0	0.00218288	0	0	0.387651	0.00244343	0	0	0	0	0	0	0	0	0	0	0	0	0	0	0	0	0	0
Capnocytophaga sputigena	0	0	0	0	0	0	0	0	0.281248	0.163716	0	0	0.0184596	0.0073303	0	0	0	0	0	0	0	0	0	0	0	0	0	0	0	0	0	0
Cardiobacterium hominis	0	0	0	0	0	0	0	0	0	0.0764009	0	0	0.0115372	0.608415	0	0	0	0	0	0	0	0	0	0	0	0	0	0	0	0	0	0
Cardiobacterium valvarum	0	0	0	0	0	0.0621067	0	0	0	0.0109144	0	0	0	0	0	0	0	0	0	0	0	0	0	0	0	0	0	0	0	0	0	0
Catenibacterium sp.	0	0	0	0	0	0	0	0	0	0	0	0	0	0	0	0	0	0	0	0	0	0	2.40201	0.384964	0	0	0	0	0	0	0	0
Catonella sp.	0	0	0	0	0.00888668	0.00207022	0	0	0.0327033	0.00218288	0	0	0.500715	0	0.0164814	0.0203211	0	0	0	0	0	0	0	0	0	0	0	0	0	0	0	0
Christensenella minuta	0	0	0	0	0	0	0	0	0	0	0	0	0	0	0	0	0	0	0	0	0	0	0	0.0774353	0.0231931	0.0230814	0	0	0	0	0.07857	0.00223604
Christensenella sp.	0	0	0	0	0	0	0	0	0	0	0	0	0	0	0	0	0.121889	0.00401744	0.145633	0.54584	0	0.00895837	0.298933	0.00221244	0.0463861	0.0214327	0	0	0.0199677	0.306023	0.100668	0
Christensenellaceae bacterium	0	0	0	0	0	0	0	0	0	0	0	0	0	0	0	0	0	0	0	0	0	0.00671877	0	0.0530985	0.00632538	0	0	0	0.00544573	0.00347754	0.00245531	0
Citrobacter koseri	0	0	5.75668	0	0	0	0	0	0	0	0	0	0	0	0	0	0	0.118514	2.85786	2.99025	0.0174856	0	0.0228596	0.0110622	0.0653622	0	0.0275373	0	0.00363049	0	0	0
Cloacibacillus evryensis	0	0	0	0	0	0	0	0	0	0	0	0	0	0	0	0	0.0016038	0	0	0	0	0	0	0	0	0	0	0	0	0	0.483697	0
Clostridiaceae sp.	0	0	0	0	0	0	0	0	0	0	0	0	0	0	0	0	0	0.654842	0	1.46409	0	0	0.00175843	0	0.00210846	0.00659467	0	0	0	0	0	0
Clostridiales sp.	0	0	0	0	0	0.0600364	0	0.0200825	0	0	0	0	0	0	0	0	10.7599	0.652833	1.10713	0.377889	0.747111	1.0123	2.86272	1.7965	2.07051	0.794658	0.0275373	0.03	0.206938	0.389484	3.04459	0.597022
Clostridium asparagiforme	0	0	0	0	0	0	0	0	0	0	0	0	0	0	0	0	0.0032076	0.0120523	0	0.0310344	0.306792	0.0447918	0	0	0.0253015	0.0511087	0	0	0	0.0434692	0	0.0156523
Clostridium butyricum	0	0	0	0	0	0	0	0	0	0	0	0	0	0	0	0	0	0	0	0	0	0	0.00351685	0.00663731	0.00210846	0.00494601	0.00611939	0	0.00544573	0.00173877	0	0.0111802
Clostridium cellulolyticum	0	0	0	0	0	0	0	0	0	0	0	0	0	0	0	0	0	0	0	0	0	0.295626	0	0.247793	0	0	0	0	0.00181524	0.0921547	0	0
Clostridium disporicum	0	0	0	0	0	0	0	0	0	0	0	0	0	0	0	0	0.00481139	3.09343	0	0.00547665	0	0.27547	0	0	0	0.00989201	0	0	0	0	0.289727	0
Clostridium innocuum	0	0	0	0	0	0	0	0	0	0	0	0	0	0	0	0	0.0016038	0.0321395	0.930174	0.310344	15.4239	2.29334	1.0533	0.152658	0.339462	0.0626494	0	1.90833	0.517345	0.462512	1.52475	0.0223604
Clostridium leptum	0	0	0	0	0	0	0	0	0	0	0	0	0	0	0	0	0.0946241	0	0.151897	0.193508	0.160549	0.577815	0.414989	0.331866	0.168677	4.44481	0	0	0.203307	0.558144	2.81624	0
Clostridium methylpentosum	0	0	0	0	0	0	0	0	0	0	0	0	0	0	0	0	0.00481139	0.00200872	0	0	0	0.0291147	0	0	0	0	0	0	0	0.00347754	0	0
Clostridium perfringens	0	0	0	0	0	0	0	0	0	0	0	0	0	0	0	0	0	1.99265	0	0.286611	0	0	0	0	0	0	0	0.358333	0	0.213868	0	0.00670811
Clostridium saccharogumia	0	0	0	0	0	0	0	0	0	0	0	0	0	0	0	0	0	0	0	0	0.265463	0	0	0	0	0	0	0	0	0	0	0
Clostridium scindens	0	0	0	0	0	0	0	0	0	0	0	0	0	0	0	0	0.016038	0.0964185	0	0	2.52746	0.815211	0.0720955	0.64382	0.234039	0.153326	0	0	0.00726098	0.191264	0.208702	0.11851
Clostridium sp.	0	0	0	0	0	0	0	0	0	0	0	0	0	0	0	0	0.0753785	3.84469	30.2244	2.93183	5.05969	8.89118	1.45246	3.0598	7.59678	4.35413	2.03776	2.39833	0.00907622	0.196481	1.39216	4.55033
Clostridium spiroforme	0	0	0	0	0	0	0	0	0	0	0	0	0	0	0	0	0.0769823	0	0	0	3.56706	0.0694273	0.0386854	0	0	0	0	0	1.84247	0.333843	0	0
Clostridium symbiosum	0	0	0	0	0	0	0	0	0	0	0	0	0	0	0	0	0.00962279	0.0944097	0	0.230019	0	0.11198	0.902073	0.0376115	0.120182	0.0708928	0.00917908	0.358333	0.00181524	0.0434692	0.00245531	0.158759
Collinsella aerofaciens	0	0	0	0	0	0	0	0	0	0	0	0	0	0	0	0	0	0	0	0	0	0	0.0298933	0	0	0	0	0	0	0	0.0270084	0.0402486
Collinsella sp.	0	0	0	0	0	0	0	0	0	0	0	0	0	0	0	0	0	0	0	0	0	0	1.2731	1.26109	11.7041	3.94856	0	0.00166667	0	0.365141	0	0.954787
Congobacterium massiliense	0	0	0	0	0	0	0	0	0	0	0	0	0	0	0	0	0	0	0	0	0	0	0	0	0.0337353	0.014838	0	0	0	0	0	0
Corynebacterium kroppenstedtii	0	0	0	0	0	0	0	0	0.00436043	0.00873153	0	0	0	0	0	0	0	0	0	0	0	0	0	0	0	0.0379194	0	0	0	0	0	0
Corynebacterium matruchotii	0	0	0	0	0	0	0	0	0	0.312152	0	0.00817077	0	0	0	0	0	0	0	0	0	0	0	0	0	0	0	0	0	0	0	0
Corynebacterium sp.	0	0	0	0	0	0	0	0	0	0.037109	0	0.173629	0	0.00977374	0	0	0.00801899	0.0261133	0	0	0	0	0	0	0	0	0	0	0	0	0	0
Corynebacterium xerosis	0	0	24.9421	0	0.122636	0.00621067	0	0.684631	2.24998	0.0851324	0.0607373	0	0	0	0.0729893	0.273206	0.598217	0	0.148765	0	0.00953759	0.00447918	0	0.486736	0.659948	0.115407	0.0336566	0.0116667	0	0	0.213612	0.0961495
Desulfobulbus sp.	0	0	0	0	0	0	0	0	0.0370637	0.00218288	0	0	0.00461489	0	0	0	0	0	0	0	0	0	0	0	0	0	0	0	0	0	0	0
Desulfovibrio desulfuricans	0	0	0	0	0	0	0	0	0	0	0	0	0	0	0	0	0	0	0.333547	0.189857	0	0	0	0	0	0	0	0	0	0	0.267629	0.0245964
Dialister invisus	0	0.0811425	0	0	0.00355467	0.00207022	0.0065783	0.0109541	0.444764	0.154985	0.802789	0.177714	0.0738382	0	0.117725	0.0316106	0	0.648816	0	0.0182555	0	0	0.00175843	0	0	0	0.00611939	0	0	0	0	0.0290685
Dialister pneumosintes	0	0.00608569	0	0	0.0444334	0.00621067	0.00164457	0	0.0675867	0.0109144	0.00264075	0.0469819	0.0853754	0	0.0470898	0.0587053	0	0	0	0	0	0	0	0	0	0	0	0	0	0	0	0.254908
Dorea formicigenerans	0	0	0	0	0	0	0	0	0	0	0	0	0	0	0	0	0.372081	0.351526	0	0	0	0	0.203978	0	0	0	0	0	0	0	0	0
Dorea longicatena	0	0	0	0	0	0	0	0	0	0	0	0	0	0	0	0	3.80742	0.948115	0	0	0.836128	0.226199	1.57907	0.688068	0.0632538	0.029676	0	0	0	0.0712895	3.89413	0.572425
Dysgonomonas sp.	0	0	0	0	0	0	0	0	0	0	0	0	0	0	0	0	0	0	0.476049	0.240973	0	0	0	0	0	0	0	0	0	0	0	0
Eggerthella lenta	0	0	0	0	0	0	0	0	0	0	0	0	0	0	0	0	0.181229	0.120523	0.532423	0.407098	1.02211	0.427762	0.896798	0.966836	0.409041	0.270382	0	0.745	1.79528	0.754625	0.395305	0.0536649
Eikenella corrodens	0	0	0	0	0.263046	0.0828089	0	0	0.396799	0.0873153	1.04838	0.0245123	4.62642	0.315203	0	0	0	0	0	0	0	0	0	0	0	0	0	0	0	0	0	0
Eisenbergiella tayi	0	0	0	0	0	0	0	0	0	0	0	0	0	0	0	0	0.1267	0.365587	5.07055	2.34036	0.416475	0.423283	0.0545112	2.34961	0	0	0	0	0.00726098	1.70747	0.162051	0.136398
Enterococcus casseliflavus	0	0.00202856	20.7009	0	52.1061	34.8977	21.2463	9.13755	21.7542	5.76936	0	1.58921	25.6311	0.305429	0	0.0022579	0	0	0	0	0	0	0	0	0	0	0	0	0	0	0	0
Enterococcus faecalis	0.015645	0	0.242054	0	0	0	0	0	0	0.00654865	0	0.00408538	0	0	0	0	0.1267	1.72348	2.97687	1.55537	5.9896	0.609169	1.70392	0	0.47862	1.07163	4.94141	1.27667	8.64601	6.37084	0.579454	0
Enterococcus saccharolyticus	0	0	0	0	0	0	0	0	0	0	0.00264075	0	0	0	0	0	0	0	0.125276	0.0748476	0.0794799	0.0358335	0	0	0	0.0214327	0.137686	0.0866667	0.0108915	0.0052163	0.00491063	0
Erysipelatoclostridium ramosum	0	0	0	0	0.00177734	0	0	0	0	0	0	0	0	0	0	0	8.51135	0.0662877	1.52054	1.17748	4.62096	3.13543	8.40001	0.758866	2.09792	0.0181354	0	1.86333	0.26321	1.40319	9.0822	1.12025
Escherichia coli	0	0.00202856	0	0.00167881	0	0	0	0	0	0	0.00792226	0	0	0	0	0.0022579	0	0.0361569	0.0673358	1.2432	0.279769	0.232918	0.0685787	0.449125	0.16446	0.146732	17.3546	15.9483	0.0254134	7.20893	3.54302	70.5559
Eubacterium callanderi	0	0	0	0	0	0	0	0	0	0	0	0	0	0	0	0	0.688029	0	0	0.366936	0	0	0.0263764	0.484524	0.0927722	0.0164867	0	0	0	0	0.984581	0.00223604
Eubacterium hallii	0	0	0	0	0	0	0	0	0	0	0	0	0	0	0	0	0.360855	0.255107	0	0	0	0	0	0	2.93708	3.85624	0	0	0	0	0.0294638	0.820625
Eubacterium nodatum	0	0	0	0	0	0	0	0	0.030523	0.00218288	0	0	0	0	0	0	0	0	0	0	0	0	0	0	0.00210846	0	0	0	0	0	0	0
Eubacterium ramulus	0	0	0	0	0	0	0	0	0	0	0	0	0	0	0	0	0.0112266	0.210915	0.0125276	0.0638943	0	0.0649482	0	0	0	0	0	0	0	0	0	0
Eubacterium sp.	0	0	0	0	0	0	0	0	0	0	0	0	0	0	0	0	0.104247	0.0120523	0.0328849	0.0419877	0	0.0268751	0.0298933	0.367265	0.0253015	0.019784	0	0.0833333	0.14522	0.163444	0.0343744	0.0313045
Eubacterium sulci	0	0	0	0	0	0.037264	0	0.0127798	0	0	0	0	0	0.00244343	0	0	0	0	0	0	0	0	0	0	0	0	0	0	0	0	0	0
Eubacterium yurii subsp. margaretiae	0	0	0	0	0.00533201	0.0103511	0	0	0	0	0	0	0.535327	0.00244343	0	0	0	0	0	0	0	0	0	0	0	0	0	0	0	0	0	0
Faecalibacterium sp.	0	0	0	0	0	0	0	0	0	0	0	0	0	0	0	0	0	1.03248	0	1.17018	0.00794799	0	1.6494	0	0	0.209381	0	0	0	0	0	0.174411
Faecalitalea cylindroides	0	0	0	0	0	0	0	0	0	0	0	0	0	0	0	0	8.81928	0.00602615	0	0	0	0	0	0	0	0	0	0	0	0	0	0
Faecalitalea sp.	0	0	0	0	0	0	0	0	0	0	0	0	0	0	0	0	0.0016038	0	0	0.0073022	0	0	0	0.847364	0	0	0	0	0	0	1.07788	0
Filifactor alocis	0	0	0	0	0.115527	0.0227724	0.0460481	0.00912842	0	0	0	0	1.49292	0	0.103598	0.0429	0	0	0	0	0	0	0	0	0	0	0	0	0	0	0	0
Finegoldia magna	0	0	0.00210482	0	0	0	0.00493372	0	0.0218022	0.00436576	0	0	0	0	0	0.0022579	0	0	0	0.01643	0.0015896	0.00447918	0	0	0.107531	0.0181354	0	0	0.0199677	0	0.00491063	0
Firmicutes sp.	0	0	0	0	0	0	0	0	0	0	0	0	0	0	0	0	0.00481139	0.00401744	0	0	0	0.105261	0	0	0	0	0	0	0	0.0191264	0	0
Flavonifractor plautii	0	0	0	0	0	0	0	0	0	0	0	0	0	0	0	0	1.49634	0.315369	3.05047	0.980321	0.0174856	0.154532	0.348169	0.0575234	0.571392	0.499547	1.6094	0.005	2.27813	1.34928	0.152229	0.00447207
Fournierella massiliensis	0	0	0	0	0	0	0	0	0	0	0	0	0	0	0	0	1.89729	0	0.92391	0.591478	0	0	0.00175843	0	0.0147592	0.0181354	0	0	0.0308592	2.20302	0.132587	0
Fretibacterium sp.	0	0	0	0	0.00177734	0.00828089	0	0	0.126453	0.00436576	0.264075	0.0102135	0.0646084	0	0	0	0	0	0	0	0	0	0	0	0	0	0	0	0	0	0	0
Frisingicoccus caecimuris	0	0	0	0	0	0	0	0	0	0	0	0	0	0	0	0	0.551706	0.0482092	0.900421	0.932856	0	0	0.0158258	0	0.603019	0.344572	0	0	0	0	0.616284	0
Fusicatenibacter saccharivorans	0	0	0	0	0	0	0	0	0	0	0	0	0	0	0	0	1.81229	0.124541	0	0.00182555	3.13151	0.356095	0.325309	0	15.1556	2.7813	0	0.01	0	0	0	1.46013
Fusobacterium mortiferum	0	0	0	0	0	0	0	0	0	0	0	0	0	0	0	0	0	1.89221	0.596627	0.26653	0	0.734586	0	0.0420363	0	0	0	0.025	0	0	0	0
Fusobacterium nucleatum	0	0.0162285	0	0	0.0693161	0.00207022	0.054271	0	0.0130813	0.00873153	0	0	0.209977	0	0.0423809	0.00677369	0	0.0984272	0	0	0	0	0	0	0	0	0	0	0	0	0	0
Fusobacterium periodonticum	0.0187741	0.661311	0.00420964	0.463352	18.614	13.1418	3.70523	4.26115	12.2768	3.52535	0	0	8.9275	0.0293212	9.29083	2.85172	0	4.05761	0	0	0	0	0.00175843	0	0	0.00164867	0	0	0	0	0	0.574661
Fusobacterium sp.	0	0	0	0	0	0	0	0	0	0	0	0	0	0	0	0	0	0	0.0391487	0.0419877	0	0	0	0	0	0	0	0	0	0	0	0
Gemella haemolysans	1.80387	1.49302	0	2.86573	0	0.695595	6.19676	0.837989	0.292149	2.1807	0	13.9087	2.04209	1.68108	10.9248	0.670595	0.00481139	0.0200872	0	0	0	0.00223959	0.012309	0.0287617	0.0189761	0.0115407	0	0.065	0.128882	0.00347754	0	0
Gemella morbillorum	0	0	0	0	0	0	0	0.00182568	0	0	0	0	0.0646084	0	0.0211904	0	0	0	0	0	0	0	0	0.00221244	0	0	0	0	0.00544573	0	0	0
Gemmiger formicilis	0	0	0	0	0	0	0	0	0	0	0	0	0	0	0	0	0.51963	2.56112	0	0	0	0	0	0	0	0	0	0	0	0.0243427	0	0
Gordonibacter sp.	0	0	0	0	0	0	0	0	0	0	0	0	0	0	0	0	0	0	0	0	0	0	0	0	0	0	0	0	0.0235982	0.0156489	0.0245531	0.00894414
Granulicatella adiacens	1.38772	3.6149	0.216796	5.55015	0	0.573451	1.36006	3.00508	0	3.09314	0.0132038	2.54724	0.0184596	2.34814	0.527406	3.85197	0	0.0542354	0	0.0711965	0	0.00223959	0.00527528	0.0398239	0	0.0906768	0	0.0866667	0.0181524	0.0486855	0	0.0357766
Granulicatella elegans	0.00625802	0	0	0	0	0.00207022	0	0.0657246	0	0	0	0.406496	0	0	0	0	0	0	0	0	0	0	0	0	0	0	0	0	0	0.00695507	0	0
Haemophilus haemolyticus	0.255014	1.46056	0	0	0.483435	0	0	0	4.46072	0.00873153	0	0	0	0	0	0.110637	0	0.0160697	0	0	0	0	0	0	0	0	0	0	0	0	0	0
Haemophilus influenzae	0	0	0	0	0.0195507	0	0	0	0.0719472	0	0	0	0	0	0	0	0	0	0	0	0	0	0	0	0	0	0	0	0	0	0	0
Haemophilus parainfluenzae	0.0484996	2.0813	0.429383	4.82994	0	0.900547	0	2.99412	1.77034	0	0	2.6841	0.00461489	1.0971	0	0.00451579	0	0.674929	0	0.0073022	0	0	0	0	0	0	0	0	0	0	0	0.00223604
Holdemanella biformis	0	0	0	0	0	0	0	0	0	0	0	0	0	0	0	0	0	0	0	0	0	0	7.50673	6.24571	0	0	0	0	0	0	0	0
Holdemania massiliensis	0	0	0	0	0	0	0	0	0	0	0	0	0	0	0	0	0	0.0984272	0	0	0	0	0.012309	0.0530985	0.740069	0.112109	0	0	0.321298	0.0278203	0	0
Hungatella hathewayi	0	0	0	0	0	0	0	0	0	0	0	0	0	0	0	0	0.0016038	0.319386	0	1.0004	0	0.0537502	0.207494	0.694706	0.231931	0.438546	0	0.166667	0.0181524	0.232995	0.240621	0.0134162
Ihubacter massiliensis	0	0	0	0	0	0	0	0	0	0	0	0	0	0	0	0	0	0	0	0.00547665	0	0.0223959	0	0.00221244	0	0.00164867	0	0	0.0272287	0.00695507	0.0196425	0
Intestinibacillus sp.	0	0	0	0	0	0	0	0	0	0	0	0	0	0	0	0	0.00481139	0.0602615	0.0156595	0.00182555	0.0667631	0.174688	0.0826461	0.267705	0	0.207732	0	0	0.0290439	0.686813	0	0.00223604
Intestinimonas sp.	0	0	0	0	0	0	0	0	0	0	0	0	0	0	0	0	0.13953	0	0	0	0	0	0.00351685	0	0	0	0	0	0	0	0.0122766	0
Intestinimonas timonensis	0	0	0	0	0	0	0	0	0	0	0	0	0	0	0	0	0	0	0.0422806	0.073022	0	0	0	0	0	0	0	0	0	0	0	0
Kineothrix alysoides	0	0	0	0	0	0	0	0	0	0	0	0	0	0	0	0	0.360855	0.204889	2.0373	1.54807	0	0.00223959	3.16517	3.53769	0.0737961	0.0230814	0	0	0.0181524	0.46599	0.0196425	0.122982
Klebsiella pneumoniae	0	0	0.0168386	0	0	0	0	0	0	0	0	0	0	0	0	0	0.109058	3.57954	7.78121	0.262879	0.163729	0	0.117815	0.00663731	5.29223	0.00164867	0.0152985	0.105	0.00181524	0.00173877	0.00491063	0.00223604
Kocuria sp.	0	0	0	0	0	0	0	0	0	0	0	0	0	0	0	0	0	0.0301308	0	0	0	0	0	0	0	0	0	0	0	0	0	0
Lachnoanaerobaculum sp.	0	0	0	0.026861	0.151074	1.61891	0.100319	0.323146	0	0	0	0	0	0	0	0.0361264	0	0	0	0	0	0	0	0	0	0	0	0	0	0	0	0
Lachnoclostridium edouardi	0	0	0	0	0	0	0	0	0	0	0	0	0	0	0	0	0.0946241	0.303316	0.804898	0.120486	0	0	0.342893	0.575234	0.446993	0.506141	0	0	0	0.00173877	0.1154	0.0156523
Lachnoclostridium phocaeense	0	0	0	0	0	0	0	0	0	0	0	0	0	0	0	0	0.748974	0	0.19731	0.0876264	0.0651735	0	0	0.0110622	0.0189761	0	0	0	1.16357	0.238211	0.0196425	0
Lachnoclostridium sp.	0	0	0	0	0	0	0	0	0	0	0	0	0	0	0	0	0	0.253098	0	0	0	0	0	0	0.778021	0.0115407	0	0	0	0	0	0
Lachnospiraceae bacterium	0	0	0	0	0	0	0	0	0	0	0	0	0	0	0	0	0	0	0.288135	0.64807	0	0	0	0	0	0	0	0	0	0	0	0
Lachnospiraceae sp.	0	0	0	0	0	0	0	0	0.538514	0.0240117	0	0	0.020767	0	0	0	1.90371	0.00803487	0	0.0492899	0	0	0	0	0	0	0	0	0.401169	0.723327	3.20418	0
Lactobacillus casei	0	0.00202856	0.00631446	0	0	0	0	0	0	0	0	0.0122562	0	0	0	0	0	0.110479	0	0.0292088	0	0.00223959	0	0.0641607	0	0	0.0305969	0.388333	0	0.00695507	0	0
Lactobacillus delbrueckii subsp. bulgaricus	25.8863	0.326599	0.023153	0	0	0.00207022	0	0	0	0	0	0	0	0	0	0	0	3.14565	0	0.0255577	0	0.0223959	0	0.00221244	0	0.00659467	0	0	0	0.0312978	0	0
Lactobacillus fermentum	0	0.247485	0	0	0	0	0	0	0	0.104778	0	0.238995	0	0	0	0	0	6.912	0.00469785	0	0	0	0	0	0	1.34861	0	1.07167	0	0	0	0
Lactobacillus gasseri	0	0.0567997	0	0	0	0	0	0	0	0	0.00264075	0	0.0184596	0	0.0376719	0	0	1.12689	0	0	0	0	0	0	0	0.014838	0.985222	0	0.399354	0	0.00491063	0
Lactobacillus mucosae	0	0	0	0	0	0	0	0	0	0	0	0	0	0	0	0	0	0	0	0	0	0	0	0	0	0	0.232537	0	0	0	0	0
Lactobacillus salivarius	0	0	0	0	0	0	0	0	0	0	0	0.00408538	0	0	0	0	0	0	0	0	0	0	0	0	0	0	0	0.0433333	0	0	0	0
Lautropia mirabilis	0	0	0	0	0	0	0	0	0	0	0	0	0.0184596	10.1231	0	0	0	0	0	0	0	0	0	0	0	0	0	0	0	0	0	0
Leptotrichia sp.	0	0	0	0.104086	0	9.11726	3.84666	18.14	0	6.35655	0	0	0	0.102624	0.379073	1.1854	0	0	0	0	0	0	0	0	0	0	0	0	0	0	0	0
Leptotrichia wadei	0	0	0	0	0	0	0	1.52445	0	0	0	0	0	0	0	3.38685	0	0	0	0	0	0	0	0	0	0	0	0	0	0	0	0
Massiliomicrobiota timonensis	0	0	0	0	0	0	0	0	0	0	0	0	0	0	0	0	0.0032076	0	0	0	0.131937	0	0	0	0.0337353	0.00329734	0	0	0.163372	1.8657	0	0
Megasphaera micronuciformis	0	0	0	0	0.140409	0.0662471	0.157879	0.348706	0.00218022	0.493331	0	0	0	0.0659727	0.00470898	1.07927	0	0	0	0	0	0	0	0.0575234	0	0	0	0	0	0	0	0.0872054
Merdibacter massiliensis	0	0	0	0	0	0	0	0	0	0	0	0	0	0	0	0	0	0	0	0	0	0	0	0	0	0	0	0	0.199677	0.0312978	0	0
Monoglobus pectinilyticus	0	0	0	0	0	0	0	0	0	0	0	0	0	0	0	0	0	0	7.5651	3.5799	0	2.06042	0	0.0752229	0	1.3618	0	0	0	0.453818	0	0.0134162
Mordavella sp.	0	0	0	0	0	0	0	0	0	0	0	0	0	0	0	0	1.47389	0	0.0422806	0.376063	0.0031792	0	0.0545112	0.0508861	0	0	0	0	0.067164	0.165183	0.574543	0
Murimonas intestini	0	0	0	0	0	0	0	0	0	0	0	0	0	0	0	0	0	0.0200872	0	0	0	0	0	0	0.0126508	0.0544061	0	0	0	0	0	0
Mycoplasma salivarium	0	0	0	0	0.0693161	0	0	0	0.0174417	0.00654865	0.918982	0	0.332272	0	0.00706348	0.00677369	0	0	0	0	0	0	0	0	0	0	0	0	0	0	0	0
Natranaerovirga pectinivora	0	0	0	0	0	0	0	0	0	0	0	0	0	0	0	0	0	0	0	0	0	0	0	0	0.0126508	0.0263787	0	0	0	0	0	0
Negativibacillus massiliensis	0	0	0	0	0	0	0	0	0	0	0	0	0	0	0	0	0.317552	0.170741	4.99538	1.23407	0	0	0	0	0.613562	0.105515	0	0	0.0127067	0.227779	0.00982125	0
Neglecta timonensis	0	0	0	0	0	0	0	0	0	0	0	0	0	0	0	0	0	0	0	0	0	0	0	0.0995597	0	0	0	0	0	0.187787	1.64997	0.00223604
Neisseria bacilliformis	0	0	0	0	0	0	0	0	0	0	0	0	1.36831	0	0	0	0	0	0	0	0	0	0	0	0	0	0	0	0	0	0	0
Neisseria oralis	0	0	0	0	0	0	0	0	0.370637	0.00218288	0	0	0.0161521	0	0	0	0	0	0	0	0	0	0	0	0	0	0	0	0	0	0	0
Neisseria shayeganii	0	0	0	0	0	0	0	0	0.019622	0.0109144	0	0.00204269	4.62181	0.79656	0	0	0	0	0	0	0	0	0	0	0	0	0	0	0	0	0	0
Neisseria sp.	0	0.00202856	0	0	2.44739	1.61477	0	0	9.4447	3.48388	0	2.61056	7.11846	5.86424	0	0	0	0	0	0	0	0	0	0	0	0	0	0	0	0	0	0.00223604
Niameybacter massiliensis	0	0	0	0	0	0	0	0	0	0	0	0	0	0	0	0	0	0.791435	0	0	0	0	0	0	0	0	0	0	0	0	0.00982125	0
Odoribacter splanchnicus	0	0	0	0	0	0	0	0	0	0	0	0	0	0	0	0	0	0.0361569	0	0	0	0	0	0	0.00632538	0.00659467	0	0	0	0.0104326	0	0
Okadaella gastrococcus	0.162708	0.148085	0.082088	0.0369338	0	0.0124213	0.0131566	0.0164312	0	0.0567549	0	0.0490246	0	0	0	0.1287	0	0.0261133	0	0.0073022	0	0	0	0.0486736	0	0.0362707	0	0.06	0	0	0	0.0201243
Oribacterium sinus	0	0	0	0	0	0	0	0	0	0	0	0	0	0.0342081	0	0	0	0	0	0	0	0	0	0	0	0	0	0	0	0	0	0
Oribacterium sp.	0	2.58236	0	0.0436491	0.00533201	0.207022	0.120054	0.0912842	0.0414241	0.0218288	0	0	0.00230744	0.613302	0.00470898	0.975412	0	0.0180785	0	0	0	0	0	0	0	0	0	0	0	0	0	0.00223604
Oscilibacter massiliensis	0	0	0	0	0	0	0	0	0	0	0	0	0	0	0	0	0.660765	0.00200872	1.01474	0.0383366	0.0031792	0.833128	0.313	0.0376115	2.33828	1.40961	0	0	0.0417506	0.365141	0.306914	0.0111802
Oscillibacter sp.	0	0	0	0	0	0	0	0	0	0	0	0	0	0	0	0	0.107454	0.00200872	0.0219233	0.0474643	0	0	0.0175843	0.0752229	0.141267	0.352815	0	0	0.00907622	0.29559	0.00245531	0
Oscillospiraceae sp.	0	0	0	0	0	0	0	0	0	0	0	0	0	0	0	0	0.622274	0	0.360168	1.68681	0	0	0	0	0.320486	0.0230814	0	0	0	0	0.525437	0
Ottowia sp.	0	0	0	0	0	0	0	0	0	0	0	0	0.699155	0.0464253	0	0.788006	0	0	0	0	0	0	0	0	0	0	0	0	0	0	0	0
Paludicola psychrotolerans	0	0	0	0	0	0	0	0	0	0	0	0	0	0	0	0	0.246985	0.00200872	0	0	0	0	0	0	0	0	0	0	0	0	0	0
Parabacteroides sp.	0	0	0	0	0	0	0.00164457	0	0	0	0	0	0	0	0	0	0.0641519	2.09108	0	0	0	0	1.73557	0.0840727	0.149701	0.202786	2.36208	0.01	0.00544573	1.39623	0.292182	0.583605
Parasutterella excrementihominis	0	0	0	0	0	0	0	0	0	0	0	0	0	0	0	0	0	0	0	0	0	0.0313543	0	0	0	0	0	0	0	0	0	0
Parvimonas sp.	0	0.00405712	0	0	2.23589	0.596224	0.00986745	0.0182568	1.14461	0.0589378	0.322172	0.0510673	1.74673	0.256561	2.14494	0.187405	0.0176418	0	0	0	0.00476879	0	0.00351685	0.00663731	0.00421692	0	0	0	0	0	0	0
Peptoniphilus sp.	0	0	0	0	0	0	0	0	0	0.00218288	0	0	0	0	0	0	0	0	0	0	0	0	0	0	0.0189761	0.00329734	0	0	0.00907622	0	0.00245531	0.00223604
Peptostreptococcaceae sp.	0	0	0	0	0	0	0	0	0	0	0	0	0	0	0	0	0.032076	0.0160697	0.0062638	0.0237322	0.0572255	0.00223959	0.170567	0.115047	0.02741	0.0873794	0	0	0.295885	0.0730282	0	0.064845
Peptostreptococcus sp.	0	0	0	0	0	0	0	0	0.643164	0.0283775	0	0.00204269	0	0	0	0	0	0	0	0	0	0	0	0	0	0	0	0	0	0	0	0
Peptostreptococcus stomatis	0	0	0	0	0.991753	0.302252	0	0.0292109	0.444764	0.0764009	0	0	1.23217	0.136832	0.727538	0.0451579	0	0	0	0	0	0	0	0	0.00210846	0	0	0	0.00363049	0	0	0
Phascolarctobacterium faecium	0	0	0	0	0	0	0	0	0	0	0	0	0	0	0	0	0	0	0	0	0	0	0	0.055311	0.61567	0.0544061	1.63082	0.19	0	1.53012	1.80711	0.458387
Phascolarctobacterium succinatutens	0	0	0	0	0	0	0	0	0	0	0	0	0	0	0	0	0	0.0743226	0	0	0	0	0	0	0.208737	0.885335	0	0	0	0	0	0
Porphyromonas catoniae	0	0	0	0	0	0	0	0	0.0152615	0.176813	0	0	0.0853754	0	0	0	0	0	0	0	0	0	0	0	0	0	0	0	0	0	0	0
Porphyromonas endodontalis	0	0	0	0	0	0.0289831	0.00822287	0	0	0	0	0	0	0	0.793464	0.69769	0	0	0	0	0	0	0	0	0	0	0	0	0	0	0	0
Porphyromonas gingivalis	0	0	0	0	0	0	0	0	21.3901	1.11327	7.81663	0.236952	2.06978	0.00488687	0	0	0	0	0	0	0	0	0	0	0	0	0	0	0	0	0	0
Porphyromonas sp.	0.0312901	0	4.92738	0.686633	1.50896	3.16537	0	1.27433	0.453485	0	0	0	4.28723	11.1396	0	0	0	0	0	0	0	0	0	0	0	0	0	0	0	0	0	0
Prevotella baroniae	0	0	0	0	0.00177734	0	0	0	0.0981098	0.0130973	0.31689	0.0490246	0.0253819	0	0.145979	0.0519316	0	0	0	0	0	0	0	0	0	0	0	0	0	0	0	0
Prevotella copri	0	0	0	0	0	0	0	0	0	0	0	0	0	0	0	0	0.0208494	0.323404	0	0	0	0	0	0	0	0	0	0	0	0	0	0
Prevotella intermedia	0	0	0	0	0.0355467	0.00414044	0	0	0	0	0	0	0	0	0	0	0	0	0	0	0	0	0	0	0	0	0	0	0	0	0	0
Prevotella jejuni	0.00938703	1.83382	0	0	0	0	0.46377	0.5331	0	0	0	0	0.00461489	1.03113	1.34442	3.21976	0	0	0	0	0	0	0	0	0	0	0	0	0	0	0	0
Prevotella melaninogenica	0.0234676	0.693768	0.183119	0.193063	8.98976	1.34564	0.0723613	1.29076	2.52469	5.00317	0	0	0.0369191	0.933392	0.00470898	1.13798	0	0	0	0	0	0	0	0	0	0	0	0	0	0	0	0
Prevotella nanceiensis	0	0	0	0	0.662946	0.608645	0.297668	0.202651	0	0	0	0	1.01528	4.06832	0	0	0	0	0	0	0	0	0	0	0	0	0	0	0	0	0	0
Prevotella nigrescens	0	0	0	0	0	0	0	0	0.0174417	0.100413	0.235027	0.0653662	0.387651	0.00244343	1.20785	0.022579	0	0	0	0	0	0	0	0	0	0	0	0	0	0	0	0
Prevotella oris	0	0.00608569	0	0	0	0	0	0	0	0	0	0	0.00922978	0	0.0258994	0.0609632	0	0	0	0	0	0	0	0	0	0	0	0	0	0	0	0
Prevotella oulorum	0	0	0	0	0	0	0	0	0	0	0	0	0	0	0.0117725	0.0383842	0	0	0	0	0	0	0	0	0	0	0	0	0	0	0	0
Prevotella pallens	0	0	0	0.0151093	0.86734	0.813597	0.054271	0.208128	0	0	0	0	0.0346117	0	0	0.970896	0	0	0	0	0	0	0	0	0	0	0	0	0	0	0	0
Prevotella phocaeensis	0	0	0	0	0	0	0	0	0	0	0.0739411	0.104177	0	0	0	0.00451579	0	0	0	0	0	0	0	0	0	0	0	0	0	0	0	0
Prevotella salivae	0	0	0	0.00503643	0.0835348	0.223584	0.0263132	0.35966	0.00872087	0.253214	0	0	0	0.00488687	0.00941797	1.35022	0	0	0	0	0	0	0	0	0	0	0	0	0	0	0	0
Prevotella shahii	0	0	0	0	0	0	0	0	0	0	0	0	0.0346117	0	0.0400264	0.00903159	0	0	0	0	0	0	0	0	0	0	0	0	0	0	0	0
Prevotella sp.	0	0	0	0	0.533201	0.0890195	0.110186	0.0310366	0.0479648	0.00218288	0	0	0.253819	0.146606	2.92899	0.0474158	0	0	0	0	0	0	0	0	0	0	0	0	0	0	0	0
Prevotellaceae sp.	0	0	0	0	0	0	0	0	0	0	0	0	0.168443	0.00488687	0	0	0	0	0	0	0	0	0	0	0	0	0	0	0	0	0	0
Provencibacterium massiliense	0	0	0	0	0	0	0	0	0	0	0	0	0	0	0	0	0	0	0	0.00182555	0	0	0	0	0.0126508	0.0115407	0	0	0	0.00173877	0	0.00447207
Pseudoflavonifractor capillosus	0	0	0	0	0	0	0	0	0	0	0	0	0	0	0	0	0.0016038	0	0	0	0	0	0.00527528	0.0221244	0	0	0	0	0.0181524	0.0851996	0.00491063	0
Pseudomonas aeruginosa	0	0	0	0	0	0	0	0	0	0	0.361783	0.00612808	0.378421	0	0	0	0	0	0	0	0	0	0	0	0	0	0	0	0	0	0	0
Pseudopropionibacterium propionicum	0	0	0	0	0	0	0	0	0.00436043	0	0	0	0	0	0.0776982	0	0	0	0	0	0	0	0	0	0	0	0	0	0	0	0	0
Pseudoramibacter alactolyticus	0	0	0	0	0	0	0	0.00365137	0.0893889	0.00654865	0.00264075	0.0102135	0.00922978	0	0.00235449	0	0	0	0	0	0	0	0	0	0	0	0	0	0	0	0	0
Romboutsia timonensis	0	0	0	0	0	0	0	0	0	0	0	0	0	0	0	0	0.0368873	0.87781	0	0.514805	0.0969655	1.96412	0	2.07527	0	0.0263787	0	0.0166667	0	0.0938934	0.0564722	0
Roseburia hominis	0	0	0	0	0	0	0	0	0	0	0	0	0	0	0	0	0	0	0.515198	0	0	0	0	0	0.00421692	0.191246	0	0.00666667	0	0	0	0
Roseburia inulinivorans	0	0	0	0	0	0	0	0	0	0	0	0	0	0	0	0	0	0.142619	0	0	0	0	0	0	0	0	0	0	0	0	0	0.997272
Rothia dentocariosa	0.358272	0.0182571	0	0	0	0.0434747	0.00164457	0.00547705	0	2.3204	0	3.59718	0.020767	0.0488687	0.0682803	0.934769	0	0	0	0	0	0	0	0	0	0.00989201	0	0.015	0	0	0	0.00670811
Rothia sp.	21.6324	28.4912	0.629341	37.8186	0	5.44882	15.9935	9.53007	0	26.4609	0	9.40864	0.0669159	30.3377	0.00235449	20.1382	0	0.124541	0	0.29939	0	0	0.0984719	0.0243368	0	0.0263787	0	0.0516667	0	0	0	0.0178883
Rubneribacter badeniensis	0	0	0	0	0	0	0	0	0	0	0	0	0	0	0	0	0	0	0	0	0	0	0	0	0	0	0	0	1.6319	0.0695507	0	0
Ruminiclostridium thermocellum	0	0	0	0	0	0	0	0	0	0	0	0	0	0	0	0	0	0	0.128408	0.00912775	0.00953759	0.0761461	0	0	0	0	0	0	0.00544573	0	0	0
Ruminococcaceae bacterium	0	0	0	0	0	0	0	0	0	0	0	0	0	0	0	0	3.07127	0.425848	0	0	0	0	0	0	0.339462	2.87033	0	0	0	0.00695507	0	0.279504
Ruminococcaceae sp.	0	0	0	0	0	0	0	0	0	0	0	0	0	0	0	0	0.396138	0.00200872	1.45477	4.66428	0	0	0.295416	0.0597358	0.484946	0.0379194	0	0	0.793262	0.499026	21.2188	0
Ruminococcus champanellensis	0	0	0	0	0	0	0	0	0	0	0	0	0	0	0	0	0	0	0	0.781336	0	2.45907	0	0	0	0	0	0	0	6.47517	0.0638381	0
Ruminococcus gnavus	0	0	0	0	0.00177734	0	0	0	0	0	0	0	0	0.00244343	0	0	3.47864	2.67159	0.205139	0.854358	4.92934	13.7063	20.8497	6.82758	1.71418	0.423708	0	40.285	3.06958	7.86792	0.19397	1.13814
Ruminococcus sp.	0	0	0	0	0.00355467	0	0	0	0	0	0	0	0	0.00488687	0	0	2.12984	3.83866	8.34651	15.7034	35.8264	10.2282	9.27746	14.8101	16.5936	15.7877	0	0.283333	7.0613	19.8341	1.4781	2.30983
Ruthenibacterium lactatiformans	0	0	0	0	0	0	0	0	0	0	0	0	0	0.00244343	0	0	0.612651	0.0200872	0	0.768557	0	0	0.687545	7.41167	3.10787	0.63144	0	0.106667	7.31362	1.30408	2.08456	0.00670811
Selenomonas artemidis	0	0	0	0	0	0	0	0	0	0	0	0	0	0.00244343	4.3252	0.0519316	0	0	0	0	0	0	0	0	0	0	0	0	0	0	0	0
Selenomonas noxia	0	0	0	0	0	0.00207022	0	0	0	0.0436576	0	0	0	0.00488687	0	0	0	0	0	0	0	0	0	0	0	0	0	0	0	0	0	0
Sellimonas intestinalis	0	0	0	0	0	0	0	0	0	0	0	0	0	0	0	0	5.18187	0	0.759486	0.182555	1.78671	0.0694273	0	0	1.18074	0.0280274	0	0.0333333	3.56151	0.189526	0.046651	0
Solobacterium moorei	0	0.117657	0	0	0.010664	0.598294	0.0378252	0.120495	0.30523	0.0349261	0	0.026555	0	0.00244343	0.313147	0.392874	0	0	0	0	0	0	0.00175843	0.0309741	0.0189761	0	0.00917908	0	0.0308592	0.0052163	0.00736594	0.0156523
Sporobacter termitidis	0	0	0	0	0	0	0	0	0	0	0	0	0	0	0	0	11.5506	0.0301308	1.58944	1.60831	0.178035	0.0447918	0.00527528	0	1.0964	0.2473	0	0	2.86264	3.00111	2.8629	0.0245964
Staphylococcus haemolyticus	0.36453	0.0425998	11.305	0.0251822	0	0	0	0.0365137	0.0348835	0.00436576	0	0	0	0	0.852326	0	0.032076	0.0301308	0.228629	0	0	0.00447918	0	0.00663731	0.00843384	0.00659467	0	0	0.00181524	0	0.206246	0.00223604
Stomatobaculum longum	0	0	0	0	0	0.0165618	0.139789	0.140578	0	0	0	0	0	0.00244343	0	1.79051	0	0	0	0	0	0	0	0	0	0	0	0	0	0	0	0
Streptobacillus hongkongensis	0	0	0	0	0	0.0414044	0	0	0	0	0	0	0	0	0	0.392874	0	0	0	0	0	0	0	0	0	0	0	0	0	0	0	0
Streptococcus agalactiae	0	0	0	0	3.44803	0	0.0789396	0	3.27687	0.0698522	0.110912	0	0	0	0	0	0	0	0	0	0.015896	0	0.439607	0.00442488	0.56085	0.115407	0.0183582	0.236667	0	0	0	0
Streptococcus anginosus	0.153321	0.0243427	0.736687	0.00167881	0.0870894	0.00414044	0.506529	0.00547705	0.279068	0.218288	0.322172	0.196098	2.15977	0.0464253	6.05105	0.286753	0.0352836	4.34084	0.0172254	0.0237322	0.0127168	0.00447918	0.00351685	0.210182	0.0590369	0.773226	0.122388	0.986667	1.50665	0.173877	0.23571	0.252672
Streptococcus macedonicus	0	0	0	0	0	0	0	0	0	0	0	0	0	0	0	0	0	0	0	0.052941	0	0	0	0	0	0	0	0	0	0	0	0
Streptococcus mutans	0.0015645	0.0162285	0	0	0	0	0	0	0	0.0349261	0	0	0	0	0	0.0022579	0	0.0703051	0	0	0	0	0	0	0	0.0280274	0	0	0	0	0	0
Streptococcus sp.	46.3359	38.5711	29.7264	45.4236	0	7.88548	30.8555	28.7089	7.05736	25.531	77.8388	48.9695	12.8848	15.6795	36.9137	27.1896	0.0753785	19.824	0.410279	13.3941	0.00476879	0.586773	0.877455	19.3765	0.078013	25.0532	0	16.8817	1.75534	4.31214	0	3.79679
Sutterella wadsworthensis	0	0	0	0	0	0	0	0	0	0	0	0	0	0	0	0	0	0.00803487	0	0	0	0	0.00703371	0	0.078013	0.0230814	0	0	0	0	0	0
Synergistetes sp.	0	0	0	0	0.00355467	0.00621067	0	0	0.0588659	0	0.216542	0.00204269	0.041534	0	0.00706348	0	0	0	0	0	0	0	0	0	0	0	0	0	0	0	0	0
Tannerella forsythia	0	0	0	0	0.00355467	0	0.0246686	0	0.664966	0.0414748	0.0158445	0.00612808	0.334579	0	0	0	0	0	0	0	0	0	0	0	0	0	0	0	0	0	0	0
TM7 sp.	0	0	0	0	0	0	0	0	0.00218022	0.104778	0.21126	0.0510673	0	0	2.39923	0	0	0	0	0	0	0	0	0	0	0	0	0	0	0	0	0
Treponema denticola	0	0	0	0	0.00177734	0.00414044	0	0	0.617001	0.0392919	0	0	0.062301	0	0	0	0	0	0	0	0	0	0	0	0	0	0	0	0	0	0	0
Treponema maltophilum	0	0	0	0	0	0	0	0	0.590839	0.0392919	0	0	0	0	0	0	0	0	0	0	0	0	0	0	0	0	0	0	0	0	0	0
Treponema socranskii	0	0	0	0	0	0	0.00164457	0	0.0566856	0.00436576	0.134678	0.00612808	0.0346117	0	0.00706348	0.0022579	0	0	0	0	0	0	0	0	0	0	0	0	0	0	0	0
Treponema vincentii	0	0	0	0	0.00177734	0.00828089	0	0	0.324852	0.0305603	0	0	0.191518	0	0.0447354	0.0112895	0	0	0	0	0	0	0	0	0	0	0	0	0	0	0	0
Turicibacter sp.	0	0	0	0	0	0	0	0	0	0	0	0	0	0	0	0	0	0.00200872	0	0.0182555	0	0.00895837	0	0	0	0	0	0	0	0	0.247987	0
Tyzzerella sp.	0	0	0	0	0	0	0	0	0.00218022	0	0	0	0	0	0	0	0	0.335456	0	0.142393	0	0	0	2.47351	0.794889	0.0181354	0	8.725	15.3025	0.00173877	0.103123	0.0335405
Veillonella atypica	0.61485	2.25982	0	0	0	0.0227724	0	0.200825	0	0.00873153	0	0	0	0.383619	0	0.198695	0	1.71143	0	0	0	0	0	0	0	0	0	0	0	0	0	0.0245964
Veillonella dispar	0.578867	9.62958	0.00631446	1.20706	0	6.95181	0.740059	9.16128	0.662786	8.13123	0	5.40496	0.0138447	7.6284	11.5182	18.4425	0	3.0191	0.111182	0.0273833	0	0	0.110781	0.035399	0	0.283571	0	0.236667	0	0	0	3.19306
Xanthomonas bromi	0.0923058	0	0	0.00503643	0	0	0	0	0	0	0.00264075	0	0	0	0	0.686401	0	0	0	0	0	0	0	0	0	0	0	0	0	0	0	0
