# Supplementary material for: Re-initiation of Oral Food Intake Following Enteral Nutrition Alters Oral and Gut Microbiota Communities
Source: Front Cell Infect Microbiol. 2019 Dec 20;9:434. doi: 10.3389/fcimb.2019.00434 (PMC6951430; doi:10.3389/fcimb.2019.00434)
Supplement: Supplementary file 2 [file Table_2.xlsx]

## Sheet: supplementary table S2
Supplementary Table S2: The functional composition
#OTU ID	KEGG_Description	ST1	SO1	ST2	SO2	ST3	SO3	ST4	SO4	ST5	SO5	ST6	SO6	ST7	SO7	ST8	SO8	FT1	FO1	FT2	FO2	FT3	FO3	FT4	FO4	FT5	FO5	FT6	FO6	FT7	FO7	FT8	FO8
K01365	["cathepsin L [EC:3.4.22.15]"]	0	0	0	0	0	0	0	0	0	0	0	0	0	0	0	0	0	0	0	0	0	0	0	0	0	0	0	0	0	0	0	0
K01364	["streptopain [EC:3.4.22.10]"]	0	0	0	0	0	0	0	0	0	0	0	0	0	0	0	0	0	0	0	0	0	0	0	0	0	0	0	0	0	0	0	0
K01361	["lactocepin [EC:3.4.21.96]"]	0.000454098	0.000267248	0.000359232	0.000422927	1.08312e-05	6.31726e-05	0.000208103	0.00024883	4.84199e-05	0.000152674	0.000841993	0.00047308	0.000122734	9.51348e-05	0.000416108	0.000164848	3.69199e-07	3.84743e-05	3.10305e-07	1.60047e-05	1.29133e-08	6.15178e-07	1.86646e-06	4.09148e-05	5.57274e-07	1.40556e-05	4.09312e-07	1.51809e-05	8.07981e-06	4.69305e-06	2.51176e-08	4.74766e-06
K01360	["proprotein convertase subtilisin/kexin type 2 [EC:3.4.21.94]"]	0	0	0	0	0	0	0	0	0	4.43046e-08	0	0	1.20643e-07	8.64473e-05	0	0	0	0	0	0	0	0	0	0	0	0	0	0	0	0	0	0
K01362	["None"]	0.000862638	0.000568369	0.000477185	0.000407925	0.000943249	0.000735608	0.000541948	0.000489003	0.000933777	0.000505205	0.000674591	0.000550441	0.000833723	0.000605259	0.000772179	0.00059105	0.000355317	0.000543167	0.000272893	0.000456396	0.000260578	0.000529053	0.000530578	0.000471331	0.000236953	0.000580366	0.00117812	0.000380924	0.000688411	0.000624227	0.000725472	0.00016652
K02249	["competence protein ComGG"]	0	0	0	0	0	0	0	0	0	0	0	0	0	0	0	0	0	0	0	0	0	0	0	0	0	0	0	0	0	0	0	0
K05841	["sterol 3beta-glucosyltransferase [EC:2.4.1.173]"]	7.84145e-08	1.1573e-06	0	0	0	3.21489e-06	7.47278e-05	1.59583e-07	2.02933e-07	2.70258e-06	1.24601e-06	5.58155e-05	4.02143e-08	1.11269e-06	4.95431e-06	9.37395e-07	2.02321e-06	0	0	2.11967e-06	0	0	1.49317e-07	1.57272e-06	2.64705e-07	1.87686e-07	1.16946e-07	6.50254e-07	0	2.60725e-08	3.03923e-06	0
K05844	["ribosomal protein S6 modification protein"]	1.11349e-05	3.50307e-05	4.6655e-05	5.35522e-05	8.22752e-06	9.24282e-06	4.46866e-06	3.18767e-05	3.44581e-05	1.09432e-05	6.10546e-06	2.92156e-05	5.78684e-05	1.41226e-05	2.2907e-06	2.87468e-05	4.41562e-06	4.14224e-05	0.000124931	1.94581e-05	2.59557e-06	1.32263e-06	1.51183e-06	2.29859e-06	6.38776e-05	4.58787e-07	1.75419e-06	3.22626e-06	1.10936e-07	2.34652e-07	3.11458e-06	1.30121e-06
K05845	["osmoprotectant transport system substrate-binding protein"]	0.000508596	0.000448544	0.000194682	0.000473773	2.23566e-05	7.772e-05	0.000335541	0.000180888	2.21197e-05	0.000404368	1.97493e-05	0.000251059	2.26809e-05	0.000309883	6.01975e-05	0.000335543	7.73841e-06	0.000209077	0.000265283	9.03837e-05	2.35151e-05	1.10424e-05	1.86646e-05	4.27779e-05	0.00013174	0.000112611	3.50254e-05	0.000105791	3.43161e-05	4.95638e-05	1.31365e-05	1.95533e-05
K05846	["osmoprotectant transport system permease protein"]	0.00126322	0.00124512	0.00102281	0.00140744	0.000193746	0.000418981	0.00096285	0.000798674	0.000227123	0.00113273	0.000710041	0.00121415	0.000302894	0.000868581	0.000865459	0.0010348	0.000162344	0.000607698	0.000723698	0.000286727	0.000247122	0.000139922	0.000188531	0.000209897	0.000454457	0.000335228	0.000149399	0.000284361	0.000152592	0.000212517	0.000177381	0.000119887
K05847	["osmoprotectant transport system ATP-binding protein"]	0.000729451	0.000699011	0.000585303	0.000880422	0.000153546	0.00028705	0.000628483	0.000595285	0.000173467	0.000666961	0.000693406	0.000794451	0.000255481	0.000573248	0.000646777	0.000556902	0.000189872	0.000390282	0.000326467	0.000192295	0.000234828	0.000155363	0.000233214	0.000204042	0.000179707	0.000185621	0.000106304	0.000208256	0.000124155	0.000217314	0.000163717	6.92807e-05
K00508	["linoleoyl-CoA desaturase [EC:1.14.19.3]"]	3.13658e-06	0	3.77357e-06	1.93329e-07	7.63736e-07	2.6121e-06	3.91416e-07	1.11708e-06	1.62347e-07	2.9241e-06	7.16457e-06	2.21666e-07	5.067e-06	8.93146e-05	1.49695e-05	1.78551e-05	0	2.10239e-05	3.89904e-06	0	1.79495e-06	0	1.86646e-08	0	3.03715e-06	0	0	0	0	0	0	0
K00500	["phenylalanine-4-hydroxylase [EC:1.14.16.1]"]	3.13658e-06	0	0	1.15998e-07	0	8.03723e-08	0	0	1.62347e-07	8.86091e-08	7.03997e-06	8.86664e-08	2.01072e-05	1.06989e-06	4.36831e-06	3.62013e-05	0	0	0	0	0	0	0	0	0	0	0	0	0	0	0	0
K00507	["stearoyl-CoA desaturase (delta-9 desaturase) [EC:1.14.19.1]"]	6.27316e-06	4.45116e-08	2.97311e-06	1.93329e-07	0	0	0	0	0	4.43046e-08	6.23006e-08	4.43332e-08	1.62466e-05	8.75599e-05	0	5.35208e-05	0	9.52924e-07	0	1.65763e-05	0	0	0.000120928	7.28289e-05	3.73931e-05	5.48668e-05	0.000337857	3.72145e-05	0.000160339	3.94216e-05	0.000156382	1.55442e-05
K00504	["peptidylglycine monooxygenase [EC:1.14.17.3]"]	0	0	0	0	0	0	0	0	0	0	0	0	0	0	0	0	0	0	0	0	0	0	0	0	0	0	0	0	0	0	0	0
K00505	["tyrosinase [EC:1.14.18.1]"]	0	0	0	0	0	0	0	0	0	0	0	0	0	0	0	0	0	0	0	0	0	0	0	0	0	0	0	0	0	0	0	0
K12521	["minor pilin subunit PapF"]	0	0	0	0	0	0	0	0	0	0	0	0	0	0	0	0	0	0	0	0	0	0	0	0	0	0	0	0	0	0	0	0
K01101	["4-nitrophenyl phosphatase [EC:3.1.3.41]"]	0.000652604	0.000368067	0.000414521	0.000449066	0.000107999	0.000132012	0.000299694	0.000278034	0.000151226	0.000269372	0.000659951	0.000546939	0.0001839	0.000174221	0.000580506	0.000258766	8.75149e-05	0.000288766	0.000126901	0.000146805	0.000557687	8.99697e-05	0.000138323	0.000172733	0.000164995	0.000218299	4.14574e-05	0.000148858	0.000122417	9.34699e-05	4.18208e-05	3.40425e-05
K01103	["6-phosphofructo-2-kinase / fructose-2,6-bisphosphatase [EC:2.7.1.105 3.1.3.46]", "fructose-2,6-bisphosphatase [EC:3.1.3.46]"]	0	0	0	0	0	0	0	3.98958e-08	1.70464e-06	0	0	0	1.60857e-07	0	0	4.46379e-08	0	0	3.72365e-06	3.52485e-06	0	0	4.29286e-07	0	3.7616e-07	1.87686e-06	4.85327e-06	0	1.29425e-07	1.48613e-06	4.19464e-06	4.57182e-07
K12520	["minor pilin subunit PapE"]	0	0	0	0	0	0	0	0	0	0	0	0	0	0	0	0	0	0	0	0	0	0	0	0	0	0	0	0	0	0	0	0
K01104	["protein-tyrosine phosphatase [EC:3.1.3.48]"]	0.00250887	0.00179783	0.00134688	0.00181007	0.00123812	0.00137107	0.00158458	0.00154169	0.00112003	0.00163165	0.0014721	0.00161665	0.00115174	0.00170442	0.00153306	0.00164468	0.00193599	0.00169308	0.0011146	0.00147629	0.00165945	0.00144404	0.00152426	0.00164492	0.001446	0.00168656	0.000809794	0.00143624	0.00144377	0.00165133	0.00111696	0.00102792
K05592	["ATP-dependent RNA helicase DeaD [EC:3.6.4.13]", "ATP-dependent RNA helicase DeaD"]	0.000939445	0.000886716	0.000752827	0.00093409	0.000293171	0.000434734	0.000652816	0.000761371	0.000486675	0.000788222	0.000852335	0.000857936	0.000399529	0.000728254	0.000856615	0.000832943	0.000200047	0.000439328	0.000396556	0.000359677	0.000167602	0.00035465	0.000465887	0.000319407	0.000220625	0.000396788	0.000942118	0.000497669	0.000404638	0.000403133	0.000559344	0.000459187
K05593	["aminoglycoside 6-adenylyltransferase [EC:2.7.7.-]"]	0.000192311	0.000216238	0.00028296	0.000351164	2.56893e-06	5.33672e-05	0.000195708	0.000204107	7.6587e-05	0.000158699	0.000656649	0.000361183	0.000112761	0.000120213	0.000402258	0.000143689	0.00012058	7.87949e-05	5.09574e-05	7.44504e-05	9.63333e-05	0.00023875	0.000128132	0.00015057	2.02709e-05	4.18748e-05	3.55516e-05	0.00020343	9.01722e-05	0.000137063	0.000296011	6.66431e-05
K05590	["ATP-dependent RNA helicase SrmB [EC:2.7.7.-]"]	1.96036e-06	2.2879e-05	4.41965e-05	3.26727e-05	8.22752e-06	7.03258e-06	0	2.01873e-05	3.44581e-05	4.43046e-08	6.23006e-08	1.91519e-05	5.36861e-05	6.59053e-06	0	6.2493e-07	2.39241e-06	3.61813e-05	0.000125066	2.19826e-05	3.18959e-06	8.61249e-07	1.56783e-06	1.93565e-06	6.38915e-05	7.29889e-07	9.7767e-05	6.58507e-05	1.47914e-07	2.74283e-05	9.19305e-06	0.000281026
K05591	["ATP-independent RNA helicase DbpA [EC:3.6.4.13]", "ATP-independent RNA helicase DbpA"]	3.13658e-06	4.45116e-08	4.07088e-05	1.93329e-07	7.63736e-07	2.57191e-06	3.91416e-07	1.11708e-06	0	2.79119e-06	6.23006e-06	2.21666e-07	2.09517e-05	3.89441e-06	1.06011e-05	3.6737e-05	2.39241e-06	3.29057e-05	0.000125066	2.19588e-05	3.18959e-06	8.61249e-07	1.56783e-06	1.93565e-06	6.38915e-05	7.29889e-07	9.7767e-05	6.58507e-05	1.47914e-07	2.74283e-05	9.19305e-06	0.000281026
K05596	["LysR family transcriptional regulator, chromosome initiation inhibitor"]	0.000273235	0.000311403	0.000263521	0.00042227	6.94306e-07	5.75868e-05	0.000164819	0.000115897	1.31095e-05	0.000314385	6.54157e-06	0.000155122	3.68765e-05	0.000293536	1.38507e-06	0.000253141	4.03165e-06	3.37692e-05	0.000125484	2.38403e-05	3.21541e-06	8.61249e-07	2.12776e-06	4.16165e-06	6.52986e-05	1.43892e-06	9.80009e-05	6.6501e-05	1.47914e-07	2.74283e-05	9.92146e-06	0.0002818
K05597	["glutamin-(asparagin-)ase [EC:3.5.1.38]"]	0	0	2.97311e-06	0	0	0	0	0	0	0	0	0	0	0	0	0	0	0	0	0	0	0	0	0	0	0	0	0	0	0	0	0
K05594	["ElaB protein"]	0	0	4.06516e-05	7.73318e-08	0	0	0	0	0	0	0	0	0	0	0	0	0	3.12678e-05	1.01996e-05	1.06222e-05	1.96282e-06	3.07589e-08	1.86646e-08	4.83913e-07	3.34365e-06	1.0427e-07	7.6015e-07	2.25088e-07	0	1.0429e-07	5.02352e-08	1.12537e-06
K05595	["multiple antibiotic resistance protein"]	0.000110212	0.000195807	0.000321211	0.000208796	0.000598839	0.000514503	0.000592571	0.000383837	0.000622883	0.000235169	0.000576655	0.000427106	0.000623844	0.000370225	0.000314518	0.000175204	6.92617e-06	0.000133171	0.000132487	0.000282416	4.9458e-06	0.000211098	6.25637e-05	1.5824e-05	7.41872e-05	0.000105313	0.000230618	7.50043e-05	1.16482e-05	0.000174164	2.42636e-05	0.000322067
K05599	["anthranilate 1,2-dioxygenase (deaminating, decarboxylating) large subunit [EC:1.14.12.1]"]	0	0	2.97311e-06	0	0	0	0	0	0	0	0	0	0	0	0	0	0	0	0	0	0	0	0	0	0	0	0	0	0	0	0	0
K11964	["pellino"]	0	0	0	0	0	0	0	0	0	0	0	0	0	0	0	0	0	0	0	0	0	0	0	0	0	0	0	0	0	0	0	0
K11962	["urea transport system ATP-binding protein"]	0	0	0	0	0	0	0	0	0	0	0	0	0	0	0	0	0	0	0	0	0	0	0	0	0	0	0	0	0	0	0	0
K14540	["ribosome biogenesis GTPase A"]	0.000556939	0.000376747	0.000272554	0.000275417	0.000673511	0.000606329	0.000460892	0.000492952	0.00049256	0.000424881	0.000326393	0.000416644	0.000576914	0.000276289	0.000552911	0.000429639	0.000698702	0.000578306	0.000413784	0.000552972	0.000717205	0.000679279	0.000536196	0.000653331	0.00047973	0.000595923	0.000123729	0.000600009	0.000554807	0.000596695	0.000562082	0.000272903
K12529	["putative selenate reductase FAD-binding subunit"]	0	0	2.78443e-05	0	0	0	0	0	0	0	0	0	0	0	0	0	0	0	4.15538e-06	7.83564e-06	0	0	0	4.11326e-07	0	1.0427e-07	6.43204e-07	2.25088e-07	0	1.0429e-07	2.51176e-08	1.12537e-06
K12528	["putative selenate reductase molybdopterin-binding subunit"]	0	0	2.78443e-05	0	0	0	0	0	0	0	0	0	0	0	0	0	0	0	4.15538e-06	7.83564e-06	0	0	0	4.11326e-07	0	1.0427e-07	6.43204e-07	2.25088e-07	0	1.0429e-07	2.51176e-08	1.12537e-06
K06353	["phosphatase RapC regulator"]	0	0	0	0	0	0	0	0	0	0	0	0	0	0	0	0	0	0	0	0	0	0	0	0	0	0	0	0	0	0	0	0
K02456	["general secretion pathway protein G"]	4.39121e-06	3.8191e-05	4.67122e-05	6.18654e-06	8.62328e-05	8.54358e-05	2.48549e-05	2.81664e-05	0.000120502	5.33427e-05	0.000107905	1.76003e-05	0.000108016	8.87582e-05	0.000105266	8.23122e-05	6.91141e-06	7.04568e-05	0.000246368	6.83772e-05	7.41224e-06	2.0916e-06	0.000275265	0.000164434	0.000209856	0.000124623	0.000695947	8.4483e-05	0.000321343	8.98197e-05	0.000346121	5.64444e-05
K02457	["general secretion pathway protein H"]	3.13658e-06	0	4.06516e-05	1.54664e-07	0	0	0	0	0	4.43046e-08	6.10546e-06	8.86664e-08	2.02278e-05	8.75599e-05	0	3.62013e-05	4.78482e-06	2.40018e-05	0.000239069	2.39356e-05	3.08628e-06	3.07589e-08	2.74369e-06	8.46848e-07	0.00012359	2.29394e-07	5.84731e-06	7.95311e-06	1.47914e-07	1.0429e-06	3.51647e-07	1.03393e-05
K02454	["general secretion pathway protein E"]	1.67807e-05	0.000112347	4.67122e-05	1.60463e-05	8.58856e-05	0.000125542	2.80188e-05	9.97395e-05	8.24315e-05	9.68055e-05	5.61329e-05	4.76582e-05	0.000107694	0.000229984	0.000172868	0.000247294	4.81436e-06	6.83127e-05	0.000239407	5.72787e-05	3.09919e-06	3.07589e-08	0.000245215	0.000147085	0.000200786	0.000118346	0.000709863	8.46331e-05	0.000320974	8.90897e-05	0.000324193	6.34076e-05
K02455	["general secretion pathway protein F"]	3.76389e-06	2.03863e-05	4.36247e-05	4.60124e-06	8.46706e-05	8.08947e-05	2.19845e-05	2.50945e-05	7.76017e-05	3.47791e-05	4.59779e-05	5.14265e-06	9.13669e-05	8.82447e-05	7.67651e-05	6.56177e-05	4.79959e-06	4.16011e-05	0.000239069	4.05357e-05	3.09919e-06	3.07589e-08	0.000123896	7.36758e-05	0.000161164	5.60346e-05	0.000346102	4.51677e-05	0.000160561	4.11945e-05	0.000161556	2.80991e-05
K02452	["general secretion pathway protein C"]	0	0	4.36247e-05	7.73318e-08	0	0	0	0	0	0	1.20863e-05	1.77333e-07	2.41286e-05	1.06989e-06	0	1.88818e-05	4.78482e-06	2.40018e-05	0.000239069	2.39356e-05	3.08628e-06	3.07589e-08	2.74369e-06	8.46848e-07	0.00012359	2.29394e-07	5.84731e-06	7.95311e-06	1.47914e-07	1.0429e-06	3.51647e-07	1.03393e-05
K02453	["general secretion pathway protein D"]	1.3997e-05	0.000129751	4.38534e-05	1.96809e-05	8.56773e-05	0.000183088	5.22214e-05	0.000237819	8.89254e-05	0.000147844	5.7815e-05	4.85005e-05	9.4021e-05	0.000143451	0.000178515	0.000250597	4.79959e-06	8.88602e-05	0.000241228	7.5284e-05	3.09919e-06	4.18321e-06	0.000366162	0.000219624	0.000235936	0.00016704	0.00102182	0.000120947	0.000481257	0.000120064	0.000474321	7.85298e-05
K02450	["general secretion pathway protein A"]	0	0	4.05373e-05	7.73318e-08	0	0	0	0	0	0	0	0	1.60053e-05	1.06989e-06	0	1.88818e-05	0	2.10239e-05	9.60595e-06	9.95531e-06	1.79495e-06	0	1.86646e-08	0	3.03715e-06	0	2.33892e-07	5.00195e-08	0	0	0	0
K02103	["GntR family transcriptional regulator, arabinose operon transcriptional repressor"]	3.92072e-08	2.49265e-06	0	3.09327e-07	2.01349e-06	1.22568e-05	2.12017e-06	4.98697e-06	1.33936e-06	1.10761e-06	0	2.57133e-06	5.50936e-06	8.55913e-08	3.19633e-07	1.56679e-05	0.000318899	0.00018725	0.000214582	0.000359106	0.000519231	0.000418659	0.000299324	0.000276145	0.000238973	0.000219175	3.85338e-05	0.000213183	0.000360652	0.000224354	0.000338611	0.000106172
K08138	["MFS transporter, SP family, xylose:H+ symportor"]	0	0	2.28701e-07	0	6.94306e-08	1.20558e-07	1.6309e-07	3.98958e-08	1.7087e-05	1.99371e-06	5.98086e-06	3.10332e-07	5.71043e-06	2.9957e-07	4.31504e-06	1.78551e-07	1.46203e-06	4.89267e-05	3.87206e-06	8.71208e-05	5.03619e-07	7.22526e-05	2.00084e-05	1.98404e-06	3.32971e-06	3.1135e-05	3.5727e-05	6.25244e-07	2.03382e-07	5.5743e-05	3.44111e-06	9.88217e-06
K02108	["F-type H+-transporting ATPase subunit a [EC:3.6.3.14]"]	0.000950423	0.000963855	0.000719265	0.000929953	0.000804561	0.000815096	0.000884078	0.000872162	0.000619434	0.00090913	0.000784739	0.000909806	0.000751243	0.00080075	0.000873396	0.000908113	0.000778345	0.000760791	0.000499509	0.000816835	0.000765113	0.000575591	0.000796959	0.000775083	0.000607931	0.000771367	0.000596308	0.000716305	0.000708712	0.000705339	0.000462039	0.000614031
K02109	["F-type H+-transporting ATPase subunit b [EC:3.6.3.14]"]	0.000946267	0.000969508	0.000719036	0.000929334	0.000805186	0.000822812	0.000886002	0.000871484	0.00063855	0.000921402	0.000818568	0.000905772	0.00077316	0.000776741	0.000920489	0.000910389	0.000625467	0.00069757	0.000301926	0.000748887	0.000365537	0.000550399	0.000781654	0.000755606	0.000469545	0.000761003	0.000597653	0.000711253	0.000627415	0.000674391	0.000463169	0.00065159
K02458	["general secretion pathway protein I"]	3.13658e-06	0	4.36247e-05	1.54664e-07	0	0	0	0	0	4.43046e-08	6.10546e-06	8.86664e-08	2.02278e-05	8.75599e-05	0	3.62013e-05	4.78482e-06	2.40018e-05	0.000239069	2.39356e-05	3.08628e-06	3.07589e-08	2.74369e-06	8.46848e-07	0.00012359	2.29394e-07	5.84731e-06	7.95311e-06	1.47914e-07	1.0429e-06	3.51647e-07	1.03393e-05
K02459	["general secretion pathway protein J"]	3.13658e-06	0	4.36247e-05	1.54664e-07	0	0	0	0	0	4.43046e-08	6.10546e-06	8.86664e-08	2.02278e-05	8.75599e-05	0	3.62013e-05	4.78482e-06	2.40018e-05	0.000239069	2.39356e-05	3.08628e-06	3.07589e-08	2.74369e-06	8.46848e-07	0.00012359	2.29394e-07	5.84731e-06	7.95311e-06	1.47914e-07	1.0429e-06	3.51647e-07	1.03393e-05
K08137	["MFS transporter, SP family, galactose:H+ symporter"]	0	0	4.07088e-05	7.73318e-08	0	0	0	0	0	0	6.23006e-08	0	0	0	0	4.46379e-08	2.39241e-06	3.29057e-05	0.000125066	2.19588e-05	3.18959e-06	8.61249e-07	1.56783e-06	1.93565e-06	6.38915e-05	7.29889e-07	9.7767e-05	6.58507e-05	1.47914e-07	2.74283e-05	9.19305e-06	0.000281026
K03851	["taurine-pyruvate aminotransferase [EC:2.6.1.77]"]	0	0	0	0	0	0	0	0	8.5232e-07	0	0	0	8.04286e-08	0	0	4.46379e-08	0	0	1.86183e-06	1.76242e-06	0	0	2.0531e-07	0	1.95046e-07	9.38428e-07	2.3974e-06	0	7.39571e-08	7.56102e-07	2.10988e-06	2.46175e-07
K03850	["alpha-1,2-glucosyltransferase [EC:2.4.1.-]", "alpha-1,2-glucosyltransferase [EC:2.4.1.256]"]	0	0	0	0	0	0	0	0	0	0	0	0	0	0	0	0	0	0	0	0	0	0	0	0	0	0	0	0	0	0	0	0
K03852	["sulfoacetaldehyde acetyltransferase [EC:2.3.3.15]"]	0	0	0	0	0	0	0	0	0	4.43046e-08	0	0	1.20643e-07	8.64473e-05	0	0	0	0	1.86183e-06	1.76242e-06	0	0	0	0	0	0	0	0	0	0	2.08476e-06	2.46175e-07
K03855	["ferredoxin like protein"]	1.11349e-05	9.82372e-05	2.79587e-05	1.50024e-05	1.38861e-07	4.61739e-05	1.57871e-05	7.44455e-05	4.50512e-06	5.92352e-05	1.24601e-07	4.22496e-05	1.60857e-07	5.6961e-05	0.000101856	0.000144627	0	2.44782e-05	4.47918e-06	8.24052e-06	0	3.07589e-08	6.34596e-07	1.06461e-06	5.29411e-07	2.06454e-06	6.43204e-07	1.62564e-06	9.24463e-08	1.30362e-07	7.53528e-08	1.80059e-05
K03856	["3-deoxy-7-phosphoheptulonate synthase [EC:2.5.1.54]"]	1.01155e-05	9.61006e-05	2.05831e-06	1.6665e-05	0.000130807	0.000195908	5.13407e-05	0.000238936	0.000120624	0.000149838	4.03085e-05	7.43911e-05	0.000126675	6.14546e-05	0.000253149	0.000194041	0.000764198	0.000432568	0.000478773	0.00041093	0.000752613	0.000907848	0.00057235	0.000654758	0.00039083	0.000380627	0.000134371	0.000696922	0.000620888	0.000646415	0.000906168	0.000196377
K13018	["UDP-D-GlcNAc3NA acetyltransferase [EC:2.3.1.-]"]	0	0	0	0	2.65225e-05	1.59539e-05	0	0	3.03182e-05	1.80763e-05	2.01854e-05	3.16982e-05	8.06297e-05	9.02989e-05	0	0	0	0	0	0	0	0	0	0	0	0	0	0	0	0	0	0
K13019	["UDP-GlcNAc3NAcA epimerase [EC:5.1.3.23]"]	3.52865e-07	1.61132e-05	0	1.5853e-06	3.47153e-08	3.93824e-06	2.44635e-06	2.67302e-06	5.11392e-06	7.04443e-06	6.23006e-08	0	3.41822e-06	8.70036e-05	0	1.30343e-05	1.4768e-07	2.38231e-06	0	0	0	0	5.46872e-06	5.08109e-07	7.94116e-07	5.67228e-06	2.28045e-06	7.50293e-08	1.10936e-07	7.56102e-06	1.0047e-07	1.26604e-06
K13010	["perosamine synthetase"]	0	0	0	0	0	0	0	0	0	0	0	0	0	0	0	0	1.4768e-07	6.87892e-06	0	0	0	1.29187e-06	0	0	0	0	0	0	0	0	2.51176e-08	0
K13011	["O-antigen biosynthesis protein WbqL"]	0	0	0	0	0	0	0	0	0	0	0	0	0	0	0	0	0	0	0	0	0	0	0	0	0	0	0	0	0	0	0	0
K13012	["O-antigen biosynthesis protein WbqP"]	4.3128e-06	4.67372e-06	3.60204e-06	5.41322e-07	1.73576e-07	9.24282e-06	5.54506e-07	2.43364e-06	8.76672e-06	2.08231e-06	6.23006e-08	3.05899e-06	1.62466e-05	1.15548e-06	5.96648e-06	2.3792e-05	0.000137578	0.000112296	5.4047e-05	8.46439e-05	5.77225e-05	0.000225032	0.000212758	0.000179483	3.39101e-05	4.49194e-05	4.13989e-05	2.60352e-05	0.000108495	0.000125435	0.000365813	7.48372e-05
K13013	["O-antigen biosynthesis protein WbqV"]	0	0	0	0	0	0	0	0	0	0	0	0	0	0	0	0	0	0	0	0	0	0	0	0	0	0	0	0	0	0	0	0
K13014	["undecaprenyl phosphate-alpha-L-ara4FN deformylase [EC:3.5.-.-]"]	0	0	2.88163e-05	7.73318e-08	0	0	0	0	0	0	6.23006e-08	0	0	0	0	4.46379e-08	2.39241e-06	3.29057e-05	0.000123488	1.91961e-05	3.18959e-06	8.61249e-07	1.56783e-06	1.93565e-06	6.38915e-05	7.29889e-07	9.765e-05	6.58507e-05	1.47914e-07	2.74283e-05	9.19305e-06	0.000281026
K13015	["UDP-N-acetyl-D-glucosamine dehydrogenase [EC:1.1.1.-]"]	0	4.45116e-08	3.27042e-05	0	0.000532602	0.000370155	0.000215964	0.000105564	0.000330416	0.000104869	2.01854e-05	5.08502e-05	0.000392894	7.69466e-05	0	0	1.62448e-06	2.97789e-08	6.34101e-07	4.62041e-06	5.16532e-08	2.18388e-06	3.35963e-07	4.35522e-07	5.43343e-07	1.66832e-06	0	0	2.4036e-07	6.77885e-07	4.89793e-06	0
K13016	["UDP-D-GlcNAcA oxidase [EC:1.1.1.-]"]	7.44938e-07	1.61132e-05	7.28413e-05	1.05171e-05	1.60732e-05	4.04273e-05	4.04463e-06	2.01873e-05	0.000215556	2.07788e-05	0.000110646	3.05899e-06	7.49595e-05	0.000118972	1.32648e-05	2.27653e-05	2.95359e-07	3.99037e-06	0	0	0	0	5.46872e-06	5.08109e-07	7.94116e-07	5.67228e-06	2.28045e-06	7.50293e-08	1.10936e-07	7.56102e-06	1.0047e-07	1.26604e-06
K13017	["UDP-3-keto-D-GlcNAcA aminotransferase [EC:2.6.1.-]"]	3.92072e-07	1.61132e-05	0	1.5853e-06	2.65919e-05	1.98921e-05	2.44635e-06	2.67302e-06	3.29564e-05	2.38802e-05	5.2644e-05	3.29839e-05	8.07503e-05	9.05556e-05	1.61947e-05	1.32128e-05	0	8.93366e-08	0	0	0	0	0	0	0	0	0	0	0	0	0	0
K08566	["plasminogen activator [EC:3.4.23.48]"]	0	0	9.71979e-07	7.73318e-08	0	0	0	0	0	0	0	0	0	0	0	0	2.39241e-06	4.02908e-05	0.000120101	7.19259e-06	2.58266e-06	2.0916e-06	1.38118e-06	3.62935e-07	6.36129e-05	4.17079e-08	1.05252e-06	2.85111e-06	7.39571e-08	2.60725e-08	2.51176e-08	1.05504e-07
K08567	["hydrogenase 2 maturation protease [EC:3.4.24.-]"]	1.18014e-05	0.000114751	4.32817e-05	4.39244e-05	9.19955e-06	5.1599e-05	5.4472e-06	9.19997e-05	3.89632e-05	5.94124e-05	0	5.94065e-05	5.37665e-05	6.02135e-05	0.000134938	0.000140832	1.25528e-06	2.97491e-05	8.63456e-06	1.6743e-05	5.69477e-06	4.4908e-06	1.13107e-05	9.55728e-06	2.54953e-06	7.8828e-06	2.78332e-05	1.13044e-05	1.01506e-05	1.27234e-05	4.79746e-06	2.77474e-05
K13274	["cell wall-associated protease [EC:3.4.21.-]"]	0	0	0	0	0	0	0	0	0	0	0	0	0	0	0	0	0	0	0	0	0	0	0	0	0	0	0	0	0	0	0	0
K13275	["major intracellular serine protease [EC:3.4.21.-]"]	6.03791e-06	1.21072e-05	2.51571e-06	2.08022e-05	0	2.21024e-06	4.46866e-06	1.16895e-05	0	1.08989e-05	6.23006e-08	9.97497e-06	4.02143e-08	7.53204e-06	2.2907e-06	1.0847e-05	0	1.06608e-05	1.34915e-08	4.62041e-06	2.15652e-06	1.69174e-06	0	7.2587e-08	0	2.50248e-07	0	7.25283e-07	3.69785e-08	1.0429e-07	2.51176e-08	7.03357e-08
K13276	["bacillopeptidase F [EC:3.4.21.-]"]	0	0	0	0	0	0	0	0	0	0	0	0	0	0	0	0	0	0	0	0	0	0	0	0	0	0	0	0	0	0	0	0
K13277	["minor extracellular protease Epr [EC:3.4.21.-]"]	0	0	0	0	0	0	0	0	0	0	0	0	0	0	0	0	0	0	0	0	0	0	0	0	0	0	0	0	0	0	0	0
K03275	["UDP-glucose:(glucosyl)LPS alpha-1,3-glucosyltransferase [EC:2.4.1.-]"]	0	0	0	0	0	0	0	0	0	0	6.23006e-08	0	0	0	0	4.46379e-08	0	1.48894e-07	1.7539e-07	5.43017e-06	5.94012e-07	8.3049e-07	1.86646e-07	1.6937e-06	2.78637e-07	6.88181e-07	9.64806e-05	6.30496e-05	7.39571e-08	2.74022e-05	9.16793e-06	0.000280921
K03274	["ADP-L-glycero-D-manno-heptose 6-epimerase [EC:5.1.3.20]"]	1.23503e-05	0.000135894	7.70151e-05	4.84483e-05	0.000627583	0.000502849	0.000244015	0.000225491	0.00044418	0.000197864	5.68805e-05	0.000114291	0.000505775	0.000144264	0.000208773	0.000176453	2.39241e-06	8.60014e-05	0.000128169	4.11311e-05	3.2025e-06	2.92209e-06	0.000123205	7.5442e-05	0.000104196	6.40634e-05	0.000463925	0.000105416	0.000160561	7.5532e-05	0.000173914	0.000321575
K03277	["heptosyltransferase IV [EC:2.4.-.-]"]	0	0	0	0	0	0	0	0	0	0	0	0	0	0	0	0	0	0	0	0	0	0	0	0	0	0	0	0	0	0	0	0
K03276	["UDP-glucose/galactose:(glucosyl)LPS alpha-1,2-glucosyl/galactosyltransferase [EC:2.4.1.-]"]	0	0	0	0	0	0	0	0	0	0	0	0	0	0	0	0	0	0	2.6983e-08	6.43046e-07	0	0	0	4.11326e-07	0	1.0427e-07	4.67785e-07	2.00078e-07	0	1.0429e-07	2.51176e-08	1.12537e-06
K03271	["phosphoheptose isomerase [EC:5.-.-.-]"]	1.61142e-05	0.000192379	8.07315e-05	8.4137e-05	0.000641226	0.000577274	0.000270762	0.000393173	0.00051261	0.00024815	0.000126408	0.000144127	0.0005817	0.00015445	0.000229869	0.000244482	2.24768e-05	0.000142462	0.000196247	0.000113486	3.18313e-05	2.7683e-05	0.000236144	0.000166297	0.000131224	0.000116011	0.000499126	0.000113094	0.000198242	0.000127807	0.000193456	0.000333743
K03270	["3-deoxy-D-manno-octulosonate 8-phosphate phosphatase (KDO 8-P phosphatase) [EC:3.1.3.45]"]	1.64278e-05	0.000163847	0.000154773	6.18267e-05	0.000773699	0.000656963	0.000285049	0.000418627	0.000719317	0.000327588	0.000236556	0.000149979	0.000652718	0.000413963	0.000329541	0.000341435	0.000112842	0.000136417	0.000147691	0.000137826	1.23193e-05	0.000288518	0.000121394	8.40799e-05	7.96206e-05	7.05698e-05	0.000161795	6.9102e-05	2.15585e-05	0.000208345	0.000292721	0.00034148
K03273	["D-glycero-D-manno-heptose 1,7-bisphosphate phosphatase [EC:3.1.3.-]"]	1.23111e-05	0.000156503	7.71294e-05	4.81777e-05	0.000555549	0.000499032	0.000250017	0.000345378	0.000416866	0.000233086	0.000118558	0.00012236	0.000504931	0.000161939	0.000172442	0.000228367	7.04432e-05	9.75854e-05	0.000141189	6.42093e-05	1.78591e-05	2.14697e-05	0.000150007	9.54034e-05	0.000110633	0.000100933	0.000469539	0.000111519	0.000160894	0.000101083	0.0001816	0.000330437
K03272	["D-beta-D-heptose 7-phosphate kinase / D-beta-D-heptose 1-phosphate adenosyltransferase [EC:2.7.1.- 2.7.7.-]"]	2.45045e-05	0.00026618	8.8736e-05	9.12128e-05	2.27038e-05	0.000138843	1.73854e-05	0.000195729	0.000137386	0.000152053	0.000169084	0.000136059	0.000152452	0.000147217	0.000231148	0.000322955	5.15402e-06	0.000141569	0.00025878	8.17383e-05	1.08472e-05	1.62407e-05	0.000271215	0.000151924	0.000209828	0.000158594	0.000927851	0.000211233	0.000321103	0.000163657	0.000352802	0.000643607
K03279	["UDP-glucose:(galactosyl)LPS alpha-1,2-glucosyltransferase [EC:2.4.1.58]"]	0	0	1.18925e-05	0	0	0	0	0	0	0	0	0	0	0	0	0	0	0	1.57851e-06	2.76272e-06	0	0	0	0	0	0	1.16946e-07	0	0	0	0	0
K03278	["UDP-D-galactose:(glucosyl)LPS alpha-1,3-D-galactosyltransferase [EC:2.4.1.44]"]	0	0	0	0	0	0	0	0	0	0	0	0	0	0	0	0	0	0	0	0	0	0	0	0	0	0	0	0	0	0	0	0
K11022	["structural toxin protein (hemagglutinin/hemolysin) RtxA"]	0	0	0	0	0	0	0	0	0	0	0	0	0	0	0	0	0	0	0	0	0	0	0	0	0	0	0	0	0	0	0	0
K12277	["MSHA biogenesis protein MshF"]	0	0	0	0	0	0	0	0	0	0	0	0	0	0	0	0	0	0	0	0	0	0	0	0	0	0	0	0	0	0	0	0
K12276	["MSHA biogenesis protein MshE"]	0	0	0	0	0	0	0	0	0	0	0	0	1.74932e-05	0	0	0	0	0	0	0	0	0	0	0	0	0	0	0	0	0	0	0
K12270	["accessory secretory protein Asp3"]	0.000187646	0.000211386	0.000374155	0.000345982	0	4.99916e-05	0.000188728	0.000199958	5.22756e-05	0.000148686	0.00063528	0.000353513	8.52543e-05	0.000115548	0.000326771	0.000135833	4.13503e-07	1.34898e-05	8.49965e-07	1.5052e-05	0	4.30624e-07	4.90132e-05	8.52413e-05	1.81114e-07	1.37845e-05	0	9.87886e-06	6.21239e-06	4.27589e-06	7.78646e-07	4.22014e-06
K11058	["enterotoxin Cpe"]	0	0	0	0	0	0	0	0	0	0	0	0	0	0	0	0	0	0	0	0	0	0	0	0	0	0	0	0	0	0	0	0
K12279	["MSHA biogenesis protein MshI"]	0	0	0	0	0	0	0	0	0	0	0	0	0	0	0	0	0	0	0	0	0	0	0	0	0	0	0	0	0	0	0	0
K12278	["MSHA biogenesis protein MshG"]	0	0	0	0	0	0	0	0	0	0	0	0	0	0	0	0	0	0	0	0	0	0	0	0	0	0	0	0	0	0	0	0
K07557	["archaeosine tRNA-ribosyltransferase [EC:2.4.2.-]"]	0	0	0	0	0	0	0	0	0	0	0	0	0	0	0	0	0	0	0	0	0	0	0	0	0	0	0	0	0	0	0	0
K07550	["benzoylsuccinyl-CoA thiolase BbsB subunit [EC:2.3.1.-]"]	0	0	0	0	0	0	0	0	0	0	0	0	0	0	0	0	0	0	0	0	0	0	0	0	0	0	0	0	0	0	0	0
K07552	["MFS transporter, DHA1 family, bicyclomycin/chloramphenicol resistance protein"]	0.000311227	0.000585061	0.000241794	0.00053908	0.000550168	0.000572492	0.000537773	0.000477553	0.00038192	0.000564573	6.52288e-05	0.000376167	0.000463912	0.000596657	0.000312814	0.000618368	1.30106e-05	0.000138591	0.000482537	6.60908e-05	1.18286e-05	1.81785e-05	1.72834e-05	1.39367e-05	0.000251052	1.82681e-05	0.000211614	0.000149533	1.73429e-05	0.000110991	3.00407e-05	0.000597361
K06319	["spore maturation protein CgeA"]	0	0	0	0	0	0	0	0	0	0	0	0	0	0	0	0	0	0	0	0	0	0	0	0	0	0	0	0	0	0	0	0
K09909	["hypothetical protein"]	1.96036e-06	2.2879e-05	8.6792e-05	3.26727e-05	8.22752e-06	7.03258e-06	0	2.01873e-05	3.44581e-05	4.43046e-08	0	1.91519e-05	5.36861e-05	6.59053e-06	0	6.2493e-07	0	3.45435e-05	1.5893e-05	2.06251e-05	1.96282e-06	3.07589e-08	1.86646e-08	4.83913e-07	3.34365e-06	1.0427e-07	9.94042e-07	2.75108e-07	0	1.0429e-07	5.02352e-08	1.16054e-06
K09908	["hypothetical protein"]	1.96036e-06	2.2879e-05	4.41965e-05	3.26727e-05	8.22752e-06	7.03258e-06	0	2.01873e-05	3.44581e-05	4.43046e-08	6.10546e-06	1.92406e-05	5.77477e-05	6.59053e-06	0	6.2493e-07	2.39241e-06	3.61813e-05	0.000125066	2.19826e-05	3.18959e-06	8.61249e-07	1.56783e-06	1.93565e-06	6.38915e-05	7.29889e-07	9.7767e-05	6.58507e-05	1.47914e-07	2.74283e-05	9.19305e-06	0.000281026
K12051	["ComB7 competence protein"]	0	0	0	0	0	0	0	0	0	0	0	0	0	0	0	0	0	0	0	0	0	0	0	0	0	0	0	0	0	0	0	0
K12050	["ComB8 competence protein"]	0	0	0	0	0	0	0	0	0	0	0	0	0	0	0	0	0	0	0	0	0	0	0	0	0	0	0	0	0	0	0	0
K12057	["conjugal transfer pilus assembly protein TraF"]	0	0	2.28701e-07	0	0	0	0	0	0	0	0	0	1.74932e-05	0	0	0	2.39241e-06	2.1947e-05	0.000110401	7.33549e-06	8.65192e-07	6.15178e-08	1.86646e-08	7.74261e-07	6.08962e-05	1.87686e-07	4.5609e-06	5.10199e-06	0	1.01683e-06	3.76764e-07	1.03393e-05
K12056	["conjugal transfer mating pair stabilization protein TraG"]	0	0	2.28701e-07	0	0	0	0	0	0	0	0	0	0	0	0	0	2.39241e-06	2.1947e-05	0.000110401	7.33549e-06	8.65192e-07	6.15178e-08	1.86646e-08	7.74261e-07	6.08962e-05	1.87686e-07	4.5609e-06	5.10199e-06	0	1.01683e-06	3.76764e-07	1.03393e-05
K06221	["2,5-diketo-D-gluconate reductase A [EC:1.1.1.274]"]	5.17536e-06	2.22558e-07	0.000253058	1.15998e-07	6.94306e-07	1.88875e-06	3.2618e-08	6.02426e-06	1.34342e-05	2.68486e-05	2.36742e-06	4.34909e-05	1.60857e-07	6.84731e-07	1.01217e-05	1.28557e-05	1.77806e-05	5.58056e-05	0.000247798	3.64869e-05	5.6302e-06	1.0458e-06	6.81257e-06	2.68814e-05	0.000133411	3.58688e-06	9.89949e-05	6.93521e-05	3.48153e-05	4.36714e-05	2.24803e-05	0.000282011
K09900	["hypothetical protein"]	2.27402e-06	3.64105e-05	4.6655e-05	6.46107e-05	8.22752e-06	1.28596e-05	0	4.00155e-05	4.43612e-05	4.43046e-08	6.23006e-08	3.80379e-05	5.37263e-05	1.30099e-05	0	6.2493e-07	2.39241e-06	8.0403e-06	0.000120601	2.20065e-05	1.23968e-06	8.3049e-07	1.54916e-06	1.88726e-06	6.05479e-05	7.29889e-07	9.77085e-05	6.58507e-05	1.47914e-07	2.74283e-05	9.16793e-06	0.000281026
K09903	["uridylate kinase [EC:2.7.4.22]"]	0.000946345	0.000938395	0.000792106	0.000937184	0.000830424	0.000853554	0.000884208	0.000886883	0.000883531	0.000927959	0.00092965	0.000914949	0.000839273	0.000915913	0.00093647	0.000909318	0.000773723	0.000750993	0.000546541	0.000686011	0.000727471	0.000762267	0.000706903	0.000758388	0.000660663	0.000751514	0.00061771	0.000714604	0.000739663	0.00074682	0.000739638	0.000598311
K09902	["hypothetical protein"]	5.09694e-06	2.29235e-05	4.71124e-05	3.27887e-05	8.22752e-06	7.03258e-06	0	2.01873e-05	3.44581e-05	4.43046e-08	6.10546e-06	1.92849e-05	5.78282e-05	6.59053e-06	0	1.79444e-05	2.39241e-06	3.61813e-05	0.000125039	2.13396e-05	3.18959e-06	8.61249e-07	1.56783e-06	1.52433e-06	6.38915e-05	6.04765e-07	9.72407e-05	6.56757e-05	1.47914e-07	2.7324e-05	9.16793e-06	0.000279936
K09904	["hypothetical protein"]	1.96036e-06	2.2879e-05	4.41965e-05	3.26727e-05	8.22752e-06	7.03258e-06	0	2.01873e-05	3.44581e-05	4.43046e-08	6.23006e-08	1.91519e-05	5.36861e-05	6.59053e-06	0	6.2493e-07	2.39241e-06	3.61813e-05	0.000125066	2.19826e-05	3.18959e-06	8.61249e-07	1.56783e-06	1.93565e-06	6.38915e-05	7.29889e-07	9.7767e-05	6.58507e-05	1.47914e-07	2.74283e-05	9.19305e-06	0.000281026
K09907	["hypothetical protein"]	1.96036e-06	2.2879e-05	4.41965e-05	3.26727e-05	8.22752e-06	7.03258e-06	0	2.01873e-05	3.44581e-05	4.43046e-08	6.23006e-08	1.91519e-05	5.36861e-05	6.59053e-06	0	6.2493e-07	2.39241e-06	3.61813e-05	0.000125066	2.19826e-05	3.18959e-06	8.61249e-07	1.56783e-06	1.93565e-06	6.38915e-05	7.29889e-07	9.7767e-05	6.58507e-05	1.47914e-07	2.74283e-05	9.19305e-06	0.000281026
K09906	["hypothetical protein"]	1.96036e-06	2.2879e-05	4.71124e-05	3.26727e-05	8.22752e-06	7.03258e-06	0	2.01873e-05	3.44581e-05	4.43046e-08	6.23006e-08	1.91519e-05	5.36861e-05	6.59053e-06	0	6.2493e-07	2.39241e-06	3.61813e-05	0.000125066	2.19826e-05	3.18959e-06	8.61249e-07	1.56783e-06	1.93565e-06	6.38915e-05	7.29889e-07	9.7767e-05	6.58507e-05	1.47914e-07	2.74283e-05	9.19305e-06	0.000281026
K11501	["centromere protein I"]	0	0	0	0	0	0	0	0	0	0	0	0	0	0	0	0	0	0	0	0	0	0	0	0	0	0	0	0	0	0	0	0
K03234	["elongation factor EF-2 [EC:3.6.5.3]", "elongation factor 2"]	0	0	0	0	0	0	0	0	0	0	0	0	0	0	0	0	0	0	0	0	0	0	0	0	0	0	0	0	0	0	0	0
K00773	["queuine tRNA-ribosyltransferase [EC:2.4.2.29]"]	0.000740233	0.00093154	0.000791877	0.000937184	0.000802652	0.000831371	0.000808926	0.000878665	0.000852847	0.000904611	0.000895883	0.000824598	0.000774447	0.000909793	0.000935405	0.000900658	0.000706411	0.000722525	0.000546541	0.000685892	0.000727471	0.000762113	0.000706865	0.00075834	0.000659924	0.000750847	0.000609056	0.000712503	0.000737999	0.000738268	0.000739613	0.000598275
K00772	["5'-methylthioadenosine phosphorylase [EC:2.4.2.28]"]	1.32128e-05	0.00013349	3.28758e-05	1.14451e-05	0.000534824	0.000435176	0.000222455	0.000200516	0.000343038	0.000169598	4.21775e-05	9.64691e-05	0.000396352	0.000217659	9.87132e-05	0.000192077	2.51055e-06	3.83552e-05	6.00372e-06	2.11967e-05	1.44887e-05	1.64868e-05	0.000129271	7.85875e-05	4.50556e-05	6.54815e-05	0.000366334	3.95905e-05	0.00016045	4.83123e-05	0.000165776	3.87198e-05
K00777	["None"]	0	0	0	0	0	0	0	0	0	0	0	0	0	0	0	0	0	0	0	0	0	0	0	0	0	0	0	0	0	0	0	0
K00776	["NAD-diphthamide ADP-ribosyltransferase [EC:2.4.2.36]"]	0	0	0	0	0	0	0	0	0	0	0	0	0	0	0	0	0	0	0	0	0	0	0	0	0	0	0	0	0	0	0	0
K06313	["spore germination protein"]	0	0	0	0	0	0	0	0	0	0	0	0	0	0	0	0	5.12005e-05	2.5312e-06	5.46406e-06	2.50073e-05	5.68186e-07	2.46071e-06	3.54627e-07	4.35522e-07	3.24612e-06	1.65998e-05	0	0	1.15743e-05	2.02583e-05	1.79089e-05	1.8639e-06
K06315	["transcriptional regulator of the spore photoproduct lyase operon"]	0	0	0	0	0	0	0	0	0	0	0	0	0	0	0	0	0	0	0	0	0	0	0	0	0	0	0	0	0	0	0	0
K05574	["NADH dehydrogenase I subunit 3 [EC:1.6.5.3]", "NAD(P)H-quinone oxidoreductase subunit 3 [EC:1.6.5.3]"]	0	0	0	0	0	0	0	0	0	0	0	0	0	0	0	0	0	0	0	0	0	0	0	0	0	0	0	0	0	0	0	0
K10201	["N-acetylglucosamine transport system permease protein"]	0	0	0	0	0	8.03723e-08	0	0	1.62347e-07	8.86091e-08	9.3451e-07	0	0	4.27957e-08	4.36831e-06	0	2.11034e-05	1.08693e-05	1.69588e-05	0.000183602	4.97033e-05	1.9901e-05	0.00013711	7.90714e-05	3.7825e-05	9.29878e-05	5.84731e-08	1.62564e-06	2.21871e-07	1.95544e-06	1.4317e-06	4.90943e-05
K07176	["putative serine/threonine protein kinase"]	0	0	0	0	0	0	0	0	0	0	0	0	0	0	0	0	0	0	0	0	0	0	0	0	0	0	0	0	0	0	0	0
K07177	["PDZ domain-containing protein"]	0.00090455	0.000688284	0.00053253	0.000844733	2.38494e-05	0.000131851	0.000535392	0.000421339	9.01024e-05	0.000558503	0.000663066	0.000633699	0.00010693	0.000460567	0.000446793	0.000475616	3.01266e-06	0.000299129	9.30914e-06	7.03302e-05	1.47728e-05	1.12578e-05	1.73954e-05	8.22894e-05	4.33281e-06	0.000135467	6.20399e-05	0.000112719	4.08058e-05	5.05806e-05	3.5667e-06	2.62704e-05
K07174	["Mn2+-dependent serine/threonine protein kinase [EC:2.7.1.-]"]	0	0	0	0	0	0	0	0	0	0	0	0	0	0	0	0	0	0	0	0	0	0	0	0	0	0	0	0	0	0	0	0
K07175	["PhoH-like ATPase"]	3.52865e-06	1.78047e-06	0.000285019	9.04782e-06	1.78089e-05	3.79759e-05	1.76137e-06	2.42965e-05	0.000244616	1.80763e-05	0.00011806	8.33464e-06	0.000102064	0.000206703	1.84321e-05	4.86553e-05	0.000248353	0.00014008	0.000112452	0.000114248	0.00042242	8.12035e-05	0.00023243	0.000127729	0.0001935	0.000150962	0.000373292	6.80516e-05	0.000239177	0.000181751	0.000273807	4.38543e-05
K07172	["None"]	3.92072e-08	9.34745e-07	2.79015e-05	0	6.24875e-07	1.32614e-06	2.60944e-07	3.98958e-08	2.12268e-05	3.14562e-06	2.59171e-05	2.30533e-06	2.37264e-05	5.99139e-06	5.00758e-06	1.69624e-06	8.57723e-05	7.811e-05	0.000218063	8.01188e-05	0.000404393	4.72456e-05	4.39364e-05	7.39661e-05	0.000217588	7.7535e-05	2.56112e-05	0.000200678	0.000292981	3.84048e-05	7.45993e-06	4.9235e-06
K07173	["S-ribosylhomocysteine lyase [EC:4.4.1.21]"]	0.000931329	0.000797471	0.000788904	0.000925468	0.000797236	0.000770168	0.000869498	0.00078084	0.000807837	0.000836603	0.000838941	0.000864897	0.000756632	0.000765615	0.000753161	0.000667247	0.000625748	0.000662967	0.000494113	0.000572382	0.000675689	0.000684385	0.000546256	0.000652557	0.000575553	0.000600115	0.000209684	0.000669187	0.000524559	0.000555292	0.000494917	0.000537681
K07170	["GAF domain-containing protein"]	0.000657545	0.000393884	0.000456887	0.000447944	0.000142923	0.000123331	0.00029989	0.000298301	0.000140917	0.000316911	0.00069216	0.000559308	0.000210401	0.00022763	0.000609486	0.000380359	0.000116047	0.00026536	0.000150727	0.000202178	0.000123309	0.000122328	0.000153946	0.000137746	8.18636e-05	0.000159345	0.000167759	0.000368044	5.62813e-05	0.000174034	8.18583e-05	0.0003227
K07171	["None"]	0.000289114	0.000123698	0.000261291	0.000183934	3.18686e-05	3.76544e-05	0.000130211	0.000106282	9.98838e-05	0.000110274	0.000253501	0.000277881	0.000110227	0.000211411	0.000270143	9.48108e-05	0.00128954	0.000791165	0.000947279	0.000952161	0.00128783	0.00112657	0.000893623	0.00103129	0.000843491	0.000862979	0.000293242	0.00101702	0.0011167	0.00109854	0.000707387	0.000388148
K07178	["RIO kinase 1 [EC:2.7.11.1]"]	3.13658e-06	0	0	1.15998e-07	0	8.03723e-08	0	0	1.62347e-07	8.86091e-08	7.03997e-06	8.86664e-08	2.01072e-05	1.06989e-06	4.36831e-06	3.62013e-05	0	0	0	0	0	0	0	0	0	0	0	0	0	0	0	0
K07179	["RIO kinase 2 [EC:2.7.11.1]"]	0	0	0	0	0	0	0	0	0	0	0	0	0	0	0	0	0	0	0	0	0	0	0	0	0	0	0	0	0	0	0	0
K00195	["acetyl-CoA decarbonylase/synthase complex subunit epsilon", "carbon-monoxide dehydrogenase epsilon subunit [EC:1.2.99.2]"]	0	0	0	0	0	0	0	0	0	0	0	0	0	0	0	0	0	0	0	0	0	0	0	0	0	0	0	0	0	0	0	0
K00194	["acetyl-CoA decarbonylase/synthase complex subunit delta", "carbon-monoxide dehydrogenase delta subunit [EC:1.2.99.2]"]	0	0	0	0	3.47153e-08	0	0	0	0	0	0	0	0	4.27957e-08	0	0	0.000177526	3.26376e-05	2.05341e-05	0.000207561	9.6966e-05	8.52636e-05	0.000128711	0.000103872	0.000195617	0.000233147	0	4.76186e-05	6.60622e-05	8.53352e-05	7.81158e-06	9.57621e-05
K00197	["carbon-monoxide dehydrogenase gamma subunit [EC:1.2.99.2]", "acetyl-CoA decarbonylase/synthase complex subunit gamma [EC:2.1.1.-]"]	0	0	0	0	3.47153e-08	0	0	0	0	0	0	0	0	4.27957e-08	0	0	8.83272e-05	3.26674e-05	2.11682e-05	0.000212181	9.47449e-05	7.44673e-05	0.000129047	0.000103896	0.000196161	0.000234816	0	4.76186e-05	6.63025e-05	4.58094e-05	1.1529e-05	9.47422e-05
K00196	["carbon-monoxide dehydrogenase iron sulfur subunit"]	0	0	0	0	0	0	0	0	0	0	0	0	0	0	0	0	0	0	0	0	0	0	0	0	0	0	0	0	0	0	0	0
K00191	["CO-methylating acetyl-CoA synthase [EC:2.3.1.169]"]	0	0	0	0	0	0	0	0	0	0	0	0	0	0	0	0	0	0	0	0	0	0	0	0	0	0	0	0	0	0	0	0
K00190	["carbon monoxide dehydrogenase / acetyl-CoA synthase subunit beta [EC:1.2.7.4 1.2.99.2 2.3.1.169]"]	0	0	0	0	0	0	0	0	0	0	0	0	0	0	0	0	0	0	0	0	0	0	0	0	0	0	0	0	0	0	0	0
K00193	["acetyl-CoA decarbonylase/synthase complex subunit beta [EC:2.3.1.-]", "carbon-monoxide dehydrogenase beta subunit [EC:1.2.99.2]"]	0	0	0	0	0	0	0	0	0	0	0	0	0	0	0	0	0	0	0	0	0	0	0	0	0	0	0	0	0	0	0	0
K00192	["acetyl-CoA decarbonylase/synthase complex subunit alpha [EC:1.2.99.2]", "carbon-monoxide dehydrogenase alpha subunit [EC:1.2.99.2]"]	0	0	0	0	0	0	0	0	0	0	0	0	0	0	0	0	0	0	0	0	0	0	0	0	0	0	0	0	0	0	0	0
K00198	["carbon-monoxide dehydrogenase catalytic subunit [EC:1.2.99.2]"]	1.03507e-05	0.000108074	1.14351e-07	1.31851e-05	2.18706e-06	6.05605e-05	8.77424e-06	7.71585e-05	1.19325e-05	6.9248e-05	3.38916e-05	4.52199e-05	6.03215e-06	5.40509e-05	0.000115973	0.000153867	0.000559189	0.000176261	6.07252e-05	0.000284274	0.000140678	0.000216481	0.000232673	0.000346966	0.000234306	0.000298608	5.84731e-08	0.000126099	0.000194285	0.000331303	0.000146436	0.000150518
K06405	["stage V sporulation protein AC"]	3.92072e-08	0	0	3.86659e-08	1.38861e-07	1.36633e-06	6.5236e-08	1.51604e-06	4.82981e-06	2.65827e-07	0	4.43332e-08	1.60857e-07	1.28387e-07	0	0	0.000655299	0.000322743	0.000388488	0.000457063	0.000662621	0.000608288	0.000475835	0.000517158	0.000452103	0.000426047	5.63096e-05	0.000489366	0.000504461	0.000481246	0.000518402	0.000225074
K10109	["maltose/maltodextrin transport system permease protein"]	0.00062512	0.000356138	0.000348369	0.000401274	2.62795e-05	9.34328e-05	0.000368812	0.000299737	0.000103415	0.000234061	0.0006759	0.000456543	0.000123377	0.000135063	0.000446953	0.000265595	0.000209543	0.000355351	0.000278559	0.000133253	7.39287e-05	0.000130664	9.65892e-05	0.000126156	0.000154672	0.000171378	6.43204e-05	0.000319875	5.72243e-05	0.000179248	0.000112125	7.18479e-05
K10108	["maltose/maltodextrin transport system substrate-binding protein"]	0.00062512	0.000356138	0.000348369	0.000401274	2.71821e-05	9.37543e-05	0.000368877	0.000300535	0.000109503	0.000234371	0.0006759	0.000456543	0.000129048	0.000135106	0.000447273	0.000271175	0.000329946	0.000390848	0.000426318	0.000150235	9.80249e-05	0.000199225	0.00012188	0.000271766	0.000178774	0.000212856	8.4786e-05	0.000338082	9.02276e-05	0.000304292	0.000110216	0.000116265
K10107	["capsular polysaccharide transport system permease protein"]	0	0	2.78443e-05	0	0	0	0	0	8.5232e-07	0	0	0	1.75737e-05	0	0	4.46379e-08	0	0	5.99023e-06	8.95501e-06	0	0	2.0531e-07	0	1.95046e-07	9.38428e-07	2.57282e-06	5.00195e-08	7.39571e-08	7.56102e-07	2.10988e-06	2.46175e-07
K01828	["None"]	0	0	0.000424469	0	1.38861e-06	3.01396e-06	0	9.89416e-06	2.61784e-05	8.7723e-06	8.72209e-07	4.52199e-06	4.02143e-08	2.13978e-07	1.06544e-06	3.74958e-06	3.26372e-06	1.02439e-05	1.38962e-06	2.38165e-08	2.06613e-07	6.15178e-08	0	3.43578e-06	3.12074e-06	9.17575e-07	5.26258e-07	1.25049e-07	0	0	1.48194e-06	9.847e-07
K01829	["protein disulfide-isomerase [EC:5.3.4.1]"]	0	0	0	0	7.63736e-07	2.57191e-06	3.91416e-07	1.11708e-06	0	2.79119e-06	1.24601e-07	8.86664e-08	8.445e-07	2.82451e-06	1.06011e-05	5.35654e-07	0	0	2.71179e-06	2.23875e-06	0	0	0	0	0	0	0	0	0	0	0	0
K01826	["5-carboxymethyl-2-hydroxymuconate isomerase [EC:5.3.3.10]"]	4.58725e-06	3.38289e-06	0.000136477	5.79988e-07	7.63736e-07	2.57191e-06	4.24034e-07	2.03469e-06	4.05867e-07	4.03171e-06	6.16776e-06	2.21666e-07	2.10723e-05	9.047e-05	1.83789e-05	1.95514e-05	3.24895e-06	0.000110539	0.00012342	1.4933e-05	2.45353e-06	6.15178e-08	7.12987e-06	7.2587e-07	6.35711e-05	8.11219e-06	4.79479e-06	5.17702e-06	2.71792e-06	2.39867e-06	1.13029e-06	1.18516e-05
K01825	["3-hydroxyacyl-CoA dehydrogenase / enoyl-CoA hydratase / 3-hydroxybutyryl-CoA epimerase / enoyl-CoA isomerase [EC:1.1.1.35 4.2.1.17 5.1.2.3 5.3.3.8]"]	0	0	0.00017467	3.09327e-07	0	0	0	0	0	0	2.42973e-05	3.10332e-07	1.62064e-05	0	0	8.92757e-08	9.56964e-06	0.000131533	0.00050013	8.32626e-05	1.21772e-05	2.58375e-06	6.10332e-06	6.53283e-06	0.000255315	2.3565e-06	0.000298154	0.000202754	4.9921e-07	8.33277e-05	2.79308e-05	0.000853383
K01822	["steroid delta-isomerase [EC:5.3.3.1]"]	0	0	5.71753e-08	0	0	0	0	0	0	0	0	4.43332e-08	0	0	0	0	2.92406e-06	2.82899e-06	0.000127778	1.44328e-05	2.57104e-05	1.88244e-05	6.36462e-06	1.42754e-06	6.14256e-05	4.00396e-06	1.78928e-05	5.95233e-06	8.13528e-07	4.69305e-07	3.76764e-07	4.9235e-07
K01823	["isopentenyl-diphosphate delta-isomerase [EC:5.3.3.2]"]	0.000652644	0.000405234	0.000639505	0.000448486	7.31104e-05	0.000185339	0.000379836	0.000428202	0.000105728	0.000316911	0.000666617	0.000620443	0.000145536	0.000200968	0.000554296	0.000319384	9.5785e-05	0.000234836	0.000130895	8.26195e-05	1.906e-05	1.98087e-05	1.15907e-05	8.41767e-05	7.16098e-05	0.000132777	0.000151153	0.000177094	3.96595e-05	0.000124418	2.08979e-05	0.000307789
K01820	["None"]	0	0	0	0	0	0	0	0	8.5232e-07	0	0	0	8.04286e-08	0	0	4.46379e-08	2.95359e-08	1.04226e-06	9.03931e-07	1.69574e-05	1.80786e-07	7.99731e-07	0.000121152	7.28289e-05	3.77693e-05	5.65351e-05	0.000340255	3.72145e-05	0.000160431	4.06731e-05	0.000156458	1.57552e-05
K01821	["4-oxalocrotonate tautomerase [EC:5.3.2.-]"]	0.000658995	0.000499554	0.000468151	0.000488505	0.000532324	0.000507712	0.000500392	0.00045573	0.000440081	0.000414336	0.000724432	0.000621773	0.000546673	0.000321609	0.000582317	0.00044312	5.87765e-06	0.000256337	0.000260157	9.0479e-05	2.88096e-05	2.18388e-05	1.62569e-05	7.91198e-05	0.000127658	0.00012454	4.49073e-05	0.000109768	3.27815e-05	4.83384e-05	7.5604e-06	3.81571e-05
K00999	["CDP-diacylglycerol--inositol 3-phosphatidyltransferase [EC:2.7.8.11]"]	0	0	0	0	0	0	0	0	0	0	0	0	0	0	0	0	0	0	0	0	0	0	0	0	0	0	0	0	0	0	0	0
K00998	["phosphatidylserine synthase [EC:2.7.8.8]"]	3.56786e-05	0.000250333	0.000161692	0.000101653	0.000775435	0.000643702	0.000295258	0.000321919	0.000725974	0.000307651	0.000237615	0.000164565	0.000665909	0.000443663	0.000338704	0.000403125	0.000489632	0.000293262	0.000398188	0.000483428	0.000563743	0.000366923	0.00057612	0.00048326	0.000530274	0.000454533	0.000857917	0.000400957	0.000679203	0.000508022	0.000500895	0.000487356
K00995	["CDP-diacylglycerol--glycerol-3-phosphate 3-phosphatidyltransferase [EC:2.7.8.5]"]	0.000940542	0.000878215	0.000932986	0.000956478	0.00086809	0.00086995	0.00102952	0.000892988	0.000795458	0.000903414	0.000863674	0.00101616	0.000978615	0.000732277	0.000849157	0.000760183	0.00110609	0.00117379	0.000935096	0.000915888	0.00136177	0.00124795	0.001164	0.00118566	0.00106453	0.00116891	0.000999363	0.00108055	0.00139045	0.00104796	0.00141143	0.000747422
K00997	["holo-[acyl-carrier protein] synthase [EC:2.7.8.7]"]	0.000940307	0.000826403	0.000498968	0.000892988	0.000664763	0.000723632	0.000938746	0.000786905	0.000564033	0.000851977	0.000792651	0.000921643	0.000646887	0.000628968	0.000817514	0.000762192	0.000219659	0.00046053	0.000197516	0.000226162	0.000151628	0.000289749	0.000374841	0.000321512	0.000223481	0.000311058	0.000519767	0.000421815	0.000291779	0.000256918	0.000586496	0.000409987
K00996	["undecaprenyl-phosphate galactose phosphotransferase [EC:2.7.8.6]"]	9.99785e-06	9.33854e-05	1.24642e-05	1.13291e-05	1.07617e-06	4.42851e-05	4.72961e-06	7.03762e-05	1.87916e-05	6.33112e-05	4.56664e-05	4.83232e-05	8.445e-06	5.34946e-05	0.000157472	0.000137038	4.58841e-05	7.11715e-05	0.000126078	1.82435e-05	3.95405e-05	2.63911e-05	6.8723e-05	1.00896e-05	7.12615e-05	7.42401e-06	1.32149e-05	2.01579e-05	1.26651e-05	3.96302e-05	5.65146e-05	3.17214e-05
K00991	["2-C-methyl-D-erythritol 4-phosphate cytidylyltransferase [EC:2.7.7.60]"]	0.000380232	0.000765912	0.000571467	0.000684502	0.000893016	0.000786644	0.000722847	0.000674	0.000838439	0.000806609	0.000386762	0.000653161	0.00075052	0.000949935	0.000792263	0.000833478	0.000698111	0.000671424	0.000665806	0.000714091	0.000733295	0.00100825	0.000705129	0.000682463	0.00068039	0.000688765	0.000607886	0.000628846	0.000673194	0.000778524	0.000725271	0.000620994
K00990	["[protein-PII] uridylyltransferase [EC:2.7.7.59]"]	5.76346e-06	4.2108e-05	0.000291994	3.4374e-05	0.000542287	0.000395874	0.00021854	0.000134888	0.000395233	0.000117717	5.41393e-05	7.35488e-05	0.000476419	0.000171825	2.1735e-05	5.36547e-05	4.72575e-06	0.000125161	0.000125484	3.88924e-05	4.41635e-06	6.30557e-06	0.000128767	7.73535e-05	0.000103444	6.46473e-05	0.000455856	0.00010314	0.000163112	6.89617e-05	0.000166329	0.000299595
K00992	["None"]	6.03791e-06	1.21072e-05	2.51571e-06	2.08022e-05	0	2.21024e-06	4.46866e-06	1.16895e-05	0	1.08989e-05	6.23006e-08	9.97497e-06	4.02143e-08	7.53204e-06	2.2907e-06	1.0847e-05	4.43039e-08	1.48894e-07	1.34915e-08	7.38312e-07	3.35746e-07	7.44365e-06	6.9059e-07	1.35496e-06	2.78637e-08	2.29394e-07	0	2.00078e-07	7.39571e-08	4.43232e-07	1.08006e-06	2.46175e-07
K11028	["vacuolating cytotoxin"]	0	0	0	0	0	0	0	0	0	0	0	0	0	0	0	0	0	0	0	0	0	0	0	0	0	0	0	0	0	0	0	0
K02622	["topoisomerase IV subunit B [EC:5.99.1.-]"]	0.000658329	0.000416406	0.000557287	0.000487074	0.000650807	0.00051165	0.000508319	0.000433069	0.000702474	0.000407868	0.000809223	0.000604483	0.000638201	0.000526173	0.000571503	0.000373887	4.8498e-05	0.000246003	0.000149607	0.000204012	0.000123128	0.000122267	0.000276329	0.000207429	0.000118546	0.000214796	0.000510938	0.000237543	0.000216324	0.0002188	0.000239371	0.000336697
K02625	["MFS transporter, MHS family, dicarboxylic acid transporter PcaT"]	0	0	2.97311e-06	0	0	0	0	0	0	0	0	0	0	0	0	0	0	0	0	0	0	0	0	0	0	0	0	0	0	0	0	0
K03564	["peroxiredoxin Q/BCP [EC:1.11.1.15]"]	0.00029229	0.00048077	0.000484789	0.000497823	0.000681496	0.000639764	0.000572967	0.000536598	0.00070426	0.000577023	0.000207025	0.000319997	0.000634622	0.000683746	0.000181551	0.000479812	0.000344507	0.000201514	0.000218778	0.000603701	0.000221954	0.000440313	0.000830705	0.000492502	0.000260498	0.000462207	0.000869904	0.000412111	0.000427453	0.000367283	0.000772517	0.000502127
K13489	["chemotaxis-related protein WspD"]	0	0	0	0	0	0	0	0	0	0	0	0	0	0	0	0	0	9.52924e-07	0	1.65763e-05	0	0	0.000120928	7.28289e-05	3.73931e-05	5.48668e-05	0.000337857	3.72145e-05	0.000160339	3.94216e-05	0.000156382	1.55442e-05
K13488	["chemotaxis-related protein WspB"]	0	0	0	0	0	0	0	0	0	0	0	0	0	0	0	0	0	9.52924e-07	0	1.65763e-05	0	0	0.000120928	7.28289e-05	3.73931e-05	5.48668e-05	0.000337857	3.72145e-05	0.000160339	3.94216e-05	0.000156382	1.55442e-05
K13483	["xanthine dehydrogenase YagT iron-sulfur-binding subunit"]	3.13658e-06	0	0	7.73318e-08	0	0	0	0	0	0	6.10546e-06	8.86664e-08	4.10186e-06	0	0	1.73195e-05	0	0	2.6983e-08	6.43046e-07	0	0	0	4.11326e-07	0	1.0427e-07	4.67785e-07	2.00078e-07	0	1.0429e-07	2.51176e-08	1.12537e-06
K13482	["xanthine dehydrogenase large subunit [EC:1.17.1.4]"]	0	0	1.14351e-07	0	0	0	0	0	0	0	6.04316e-06	8.86664e-08	2.00669e-05	1.06989e-06	0	1.88818e-05	2.02321e-06	1.02439e-05	5.66643e-07	2.11967e-06	1.5496e-07	0	1.30652e-07	1.62111e-06	5.71206e-07	8.34159e-08	5.84731e-08	0	0	0	3.03923e-06	3.51679e-08
K13481	["xanthine dehydrogenase small subunit [EC:1.17.1.4]"]	0	0	1.14351e-07	0	0	0	0	0	0	0	6.04316e-06	8.86664e-08	2.00669e-05	1.06989e-06	0	1.88818e-05	2.02321e-06	1.02439e-05	5.66643e-07	2.11967e-06	1.5496e-07	0	1.30652e-07	1.62111e-06	5.71206e-07	8.34159e-08	5.84731e-08	0	0	0	3.03923e-06	3.51679e-08
K13480	["xanthine dehydrogenase iron-sulfur-binding subunit"]	0	0	2.78443e-05	0	0	0	0	0	8.5232e-07	0	0	0	8.04286e-08	0	0	4.46379e-08	0	0	4.15538e-06	7.83564e-06	0	0	2.0531e-07	4.11326e-07	1.95046e-07	1.0427e-06	3.0406e-06	2.25088e-07	7.39571e-08	8.60392e-07	5.02352e-08	1.12537e-06
K13487	["methyl-accepting chemotaxis protein WspA"]	0	0	0	0	0	0	0	0	0	0	0	0	0	0	0	0	0	9.52924e-07	0	1.65763e-05	0	0	0.000120928	7.28289e-05	3.73931e-05	5.48668e-05	0.000337857	3.72145e-05	0.000160339	3.94216e-05	0.000156382	1.55442e-05
K13486	["chemotaxis protein methyltransferase WspC"]	0	0	0	0	0	0	0	0	0	0	0	0	0	0	0	0	0	9.52924e-07	0	1.65763e-05	0	0	0.000120928	7.28289e-05	3.73931e-05	5.48668e-05	0.000337857	3.72145e-05	0.000160339	3.94216e-05	0.000156382	1.55442e-05
K14680	["RNA ligase [EC:6.5.1.3]"]	0	0	0	0	0	0	0	0	0	0	0	0	0	0	0	0	0	0	0	0	0	0	0	0	0	0	0	0	0	0	0	0
K14681	["argininosuccinate lyase / amino-acid N-acetyltransferase [EC:4.3.2.1 2.3.1.1]"]	0	0	0	0	0	0	0	0	0	0	0	0	0	0	0	0	0	0	0	0	0	0	0	0	0	0	0	0	0	0	0	0
K14682	["amino-acid N-acetyltransferase [EC:2.3.1.1]"]	0	4.45116e-08	7.6329e-05	7.73318e-08	0.000532706	0.000370275	0.000216127	0.000105604	0.000345636	0.000106774	2.84714e-05	5.13822e-05	0.000411272	0.000164592	1.9178e-06	1.92389e-05	2.39241e-06	3.38586e-05	0.000125066	3.85351e-05	3.18959e-06	8.61249e-07	0.000122496	7.47646e-05	0.000101285	5.55967e-05	0.000435566	0.000103065	0.000160487	6.68498e-05	0.000165575	0.000296606
K08358	["tetrathionate reductase subunit B"]	3.52865e-07	1.62468e-05	2.79015e-05	1.5853e-06	7.63736e-07	1.73604e-05	2.51158e-06	2.75281e-06	1.44083e-05	1.03673e-05	0	0	1.36326e-05	5.13548e-07	0	1.30343e-05	2.39241e-06	1.57828e-06	0.000120708	1.57427e-05	6.58579e-07	3.07589e-08	1.36251e-06	2.41957e-07	6.02832e-05	6.25619e-08	4.26853e-06	4.97694e-06	7.39571e-08	9.12537e-07	2.38617e-06	9.38982e-06
K08357	["tetrathionate reductase subunit A"]	3.52865e-07	1.62468e-05	2.79015e-05	1.5853e-06	7.63736e-07	1.73604e-05	2.51158e-06	2.75281e-06	1.44083e-05	1.03673e-05	0	0	1.36326e-05	5.13548e-07	0	1.30343e-05	3.38186e-06	2.47165e-06	0.000123272	1.87198e-05	6.31461e-06	4.24473e-06	6.5886e-06	5.83115e-06	6.19828e-05	2.31479e-06	4.26853e-06	1.11794e-05	1.01136e-05	7.06564e-06	5.75193e-06	9.98767e-06
K08356	["arsenite oxidase large subunit [EC:1.20.98.1]"]	0	0	0	0	0	0	0	0	0	0	0	0	0	0	0	0	0	0	0	0	0	0	0	0	0	0	0	0	0	0	0	0
K08355	["arsenite oxidase small subunit [EC:1.20.98.1]"]	0	0	0	0	0	0	0	0	0	0	0	0	0	0	0	0	0	0	0	0	0	0	0	0	0	0	0	0	0	0	0	0
K03469	["ribonuclease HI [EC:3.1.26.4]"]	0.000536041	0.000629039	0.000275013	0.000562202	0.000891558	0.00084194	0.000593908	0.000672922	0.000843472	0.000728234	0.00020852	0.000466651	0.000784219	0.000794887	0.000580826	0.000709206	0.000787561	0.000703764	0.000628353	0.000685654	0.00106287	0.000767803	0.000687995	0.000665017	0.000802475	0.000674709	0.000588239	0.000609113	0.00079319	0.000741945	0.000717434	0.000548548
K03462	["nicotinamide phosphoribosyltransferase [EC:2.4.2.12]"]	0	0	0	0	0	0	0	0	0	0	0	0	0	0	0	0	0	0	0	0	0	0	0	0	0	0	0	0	0	0	0	0
K03464	["muconolactone D-isomerase [EC:5.3.3.4]"]	0	0	2.97311e-06	0	0	0	0	0	0	0	0	0	0	0	0	0	0	0	0	0	0	0	0	0	0	0	0	0	0	0	0	0
K03465	["thymidylate synthase (FAD) [EC:2.1.1.148]"]	7.0573e-07	5.67523e-05	0.000212177	1.62397e-06	2.98551e-06	4.09095e-05	5.21888e-06	2.91638e-05	7.50041e-05	2.59625e-05	8.26107e-05	1.12606e-05	2.97988e-05	9.843e-07	6.74425e-05	4.62895e-05	5.54832e-05	7.26009e-05	0.0002087	0.000113867	3.44785e-05	0.000386824	0.000104652	0.000153473	5.66609e-05	9.04019e-05	5.6485e-05	2.67354e-05	9.9084e-05	0.000174034	0.000339716	7.56109e-05
K03466	["DNA segregation ATPase FtsK/SpoIIIE, S-DNA-T family"]	0.00141311	0.00147472	0.00142201	0.00171572	0.00128755	0.00125654	0.00169108	0.00138275	0.00119698	0.00152988	0.00155253	0.0016519	0.00123438	0.00136655	0.0013041	0.00126776	0.000824879	0.00092791	0.000420193	0.000683082	0.000717592	0.00074701	0.000705745	0.000767244	0.000609324	0.000792055	0.000649168	0.000569348	0.000784185	0.000794246	0.000754659	0.000582766
K01648	["ATP citrate (pro-S)-lyase [EC:2.3.3.8]"]	0	0	0	0	0	0	0	0	0	0	0	0	0	0	0	0	0	0	0	0	0	0	0	0	0	0	0	0	0	0	0	0
K01649	["2-isopropylmalate synthase [EC:2.3.3.13]"]	0.00071416	0.000874209	0.000707372	0.000891712	0.000653619	0.000726847	0.000802924	0.000832226	0.00061091	0.000816976	0.000753215	0.000744488	0.000665265	0.000683746	0.000630635	0.000777904	0.000857945	0.000696647	0.000728366	0.000772656	0.00074298	0.000971519	0.000864114	0.000863857	0.000706206	0.000759335	0.000939253	0.000581602	0.000896896	0.000805718	0.00118746	0.000619411
K01643	["citrate lyase subunit alpha / citrate CoA-transferase [EC:4.1.3.6 2.8.3.10]", "citrate lyase subunit alpha [EC:4.1.3.6]"]	0.000470016	0.000375723	9.81699e-05	0.000103895	0.000196697	0.000238625	0.000141497	0.000213283	0.000172412	0.000242169	0.000106036	0.000266044	0.000140147	0.000210555	0.000474654	0.00043571	4.12765e-05	0.00033665	0.000443047	0.000155784	7.17334e-05	0.000117161	5.0469e-05	0.000139536	0.000229165	0.000193921	0.000202551	0.000418063	0.000342421	0.000139905	6.67375e-05	0.000350764
K01640	["hydroxymethylglutaryl-CoA lyase [EC:4.1.3.4]"]	9.17449e-06	1.21962e-05	5.48882e-06	2.08796e-05	1.24975e-06	5.18401e-06	5.47982e-06	1.55993e-05	1.13643e-05	1.69686e-05	6.44812e-05	1.6226e-05	5.7225e-05	1.41654e-05	1.42769e-05	9.18647e-05	3.25781e-05	7.86162e-06	1.95492e-05	2.26019e-05	2.22109e-06	7.22834e-06	5.39407e-06	6.41185e-06	1.58405e-05	3.56394e-05	2.81255e-05	7.50293e-07	9.02276e-06	1.43399e-05	1.42668e-05	2.8486e-06
K01641	["hydroxymethylglutaryl-CoA synthase [EC:2.3.3.10]"]	0.000646371	0.000351776	0.000412005	0.000427606	2.38147e-05	0.000122849	0.000299205	0.000384037	7.91034e-05	0.000286252	0.00065858	0.000533373	0.000125187	0.000183722	0.000531016	0.000268229	8.7131e-07	0.000200203	9.525e-06	6.76389e-05	1.3559e-05	5.78267e-06	9.96689e-06	7.90714e-05	3.73374e-06	0.00012504	4.12235e-05	0.000109293	3.93637e-05	4.82341e-05	3.51647e-06	2.24019e-05
K01646	["citrate lyase subunit gamma [EC:4.1.3.6]"]	0.000216346	0.00012855	4.33388e-05	1.55437e-05	9.03292e-05	0.000112803	3.22592e-05	9.90214e-05	7.69117e-05	8.53306e-05	4.82207e-05	5.20029e-05	6.83643e-05	0.000100827	0.00020041	0.000172436	5.59706e-06	0.000126918	0.000262545	4.93478e-05	2.87708e-05	2.56529e-05	1.54169e-05	3.82291e-06	0.00013043	4.14577e-05	5.27427e-05	2.01579e-05	2.6643e-05	3.64754e-05	2.80815e-05	2.78178e-05
K01647	["citrate synthase [EC:2.3.3.1]"]	0.000249319	0.000198923	0.000421953	8.94728e-05	0.000599394	0.000477653	0.00034213	0.000196886	0.000428352	0.000240485	0.000107967	0.000190278	0.000455266	0.000201996	7.93222e-05	0.000242294	0.00119282	0.000719607	0.000992732	0.00103073	0.00126252	0.00129735	0.000972742	0.00110209	0.00110599	0.00106019	0.000621744	0.000753219	0.000919564	0.00114432	0.000985766	0.000732265
K01644	["citrate lyase subunit beta [EC:4.1.3.6]", "citrate lyase subunit beta / citryl-CoA lyase [EC:4.1.3.6 4.1.3.34]"]	0.0007923	0.000930115	9.89132e-05	0.000904666	0.000179721	0.00036264	0.000440114	0.000445516	0.0001522	0.000805147	9.8435e-05	0.000539225	0.000272492	0.000965599	0.000477371	0.0009257	4.12912e-05	0.000256545	0.000445962	0.000146281	7.22758e-05	0.000115715	4.88826e-05	0.000108542	0.000229123	0.000101413	0.000300844	0.000405709	0.000342403	0.000160476	8.01001e-05	0.000615437
K02597	["nitrogen fixation protein NifZ"]	0	0	1.71526e-07	0	0	0	0	0	0	0	0	0	0	0	0	0	2.39241e-06	1.17329e-05	0.000115285	6.57336e-06	7.87712e-07	0	1.36251e-06	2.41957e-07	6.05757e-05	4.17079e-08	1.05252e-06	2.77608e-06	7.39571e-08	2.60725e-08	2.51176e-08	1.05504e-07
K02626	["arginine decarboxylase [EC:4.1.1.19]"]	3.92072e-07	0	7.28413e-05	8.93182e-06	1.61079e-05	3.65694e-05	1.72875e-06	1.75541e-05	0.000219899	1.53294e-05	0.000104727	3.01466e-06	7.31096e-05	0.000118758	1.32648e-05	9.73106e-06	5.90718e-08	8.63587e-07	0	0	0	0	1.71714e-06	7.2587e-08	1.39319e-07	4.79641e-07	2.3974e-05	7.50293e-08	1.84893e-08	4.24981e-06	0	0
K02595	["nitrogen fixation protein NifW"]	0	0	0	0	0	0	0	0	0	0	0	0	0	0	0	0	0	0	0	0	0	0	0	0	0	0	0	0	0	0	0	0
K02594	["homocitrate synthase NifV"]	0	0	1.71526e-07	0	1.76354e-05	4.3401e-06	3.2618e-08	4.7875e-07	1.16078e-05	2.12662e-06	0	0	2.03484e-05	2.22537e-06	1.26788e-05	6.2493e-07	5.56161e-05	3.23696e-05	0.000125957	4.16551e-05	3.57699e-06	7.01303e-06	1.84779e-06	3.12124e-06	6.42955e-05	1.70377e-05	1.05252e-06	3.37632e-06	1.27946e-05	2.06755e-05	4.58899e-05	1.9694e-06
K02593	["nitrogen fixation protein NifT"]	0	0	1.71526e-07	0	0	0	0	0	0	0	0	0	0	0	0	0	2.39241e-06	1.17329e-05	0.000115285	6.57336e-06	7.87712e-07	0	1.36251e-06	2.41957e-07	6.05757e-05	4.17079e-08	1.05252e-06	2.77608e-06	7.39571e-08	2.60725e-08	2.51176e-08	1.05504e-07
K02592	["nitrogenase molybdenum-iron protein NifN"]	0	1.78047e-07	1.71526e-07	0	6.24875e-07	8.03723e-08	2.1854e-06	3.59062e-07	8.15792e-06	2.12662e-06	1.86902e-07	1.33e-07	3.69972e-06	4.27957e-07	4.2085e-06	1.78551e-07	5.56161e-05	2.70988e-05	0.000124365	3.65345e-05	1.36881e-06	5.84419e-06	1.97845e-06	2.37117e-06	6.41423e-05	1.68917e-05	1.05252e-06	2.85111e-06	1.17777e-05	2.02844e-05	2.09732e-05	1.9694e-06
K02591	["nitrogenase molybdenum-iron protein beta chain [EC:1.18.6.1]"]	0	0	1.71526e-07	0	0	8.03723e-08	0	0	5.11392e-06	1.24053e-06	0	0	3.21714e-06	2.56774e-07	0	0	0.000107614	2.96598e-05	0.000135185	8.11905e-05	1.937e-06	0.000120421	2.38907e-06	2.8067e-06	6.73327e-05	3.33246e-05	1.05252e-06	2.85111e-06	2.32225e-05	0.00011305	3.98114e-05	3.8333e-06
K02590	["nitrogen regulatory protein PII 2"]	0	0	0	0	0	8.03723e-08	0	0	9.90314e-06	1.50636e-06	0	0	3.378e-06	2.56774e-07	0	0	5.49368e-05	2.14408e-05	2.41768e-05	3.50579e-05	5.07493e-06	1.04273e-05	1.52863e-05	2.7825e-06	5.44736e-06	2.57129e-05	1.16946e-07	5.25205e-07	1.18146e-05	2.09362e-05	2.58711e-05	2.77474e-05
K02598	["nitrite transporter NirC"]	0	2.44814e-06	1.2064e-05	0	1.83297e-05	4.54104e-06	2.60944e-07	5.58541e-07	1.7574e-05	1.40445e-05	0	2.74866e-06	2.80696e-05	7.8744e-06	1.32115e-05	1.02667e-06	0.00023165	7.09333e-05	0.000183066	0.000239523	0.000141478	0.000131863	0.000220111	0.000123446	0.000270919	0.000236088	2.26876e-05	9.32614e-05	8.15931e-05	0.000133439	5.6816e-05	0.000108563
K02849	["heptosyltransferase III [EC:2.4.-.-]"]	3.92072e-07	1.62913e-05	7.3413e-05	1.7013e-06	0.000533366	0.000387515	0.000218475	0.000108317	0.000347462	0.000115325	4.66632e-05	5.20472e-05	0.000384972	7.7503e-05	1.61947e-05	1.32574e-05	2.39241e-06	3.40968e-05	0.000125066	3.85351e-05	3.18959e-06	8.61249e-07	0.000122589	7.47646e-05	0.0001018	5.59512e-05	0.000435566	0.000103065	0.000160487	6.68498e-05	0.000165575	0.000296606
K14061	["universal stress protein F"]	0	0	4.05944e-05	7.73318e-08	0	0	0	0	0	0	1.24601e-07	0	0	0	0	4.46379e-08	2.39241e-06	2.28106e-05	0.000124661	2.69603e-05	3.64155e-06	1.69174e-06	1.75447e-06	3.19383e-06	6.38636e-05	1.3138e-06	0.00019682	0.000130876	2.03382e-07	5.56126e-05	1.86373e-05	0.00056993
K14062	["outer membrane protein N"]	0	0	9.62831e-05	7.73318e-08	0	0	0	0	0	0	6.23006e-08	0	0	0	0	4.46379e-08	2.39241e-06	2.26617e-05	0.000132743	3.6344e-05	3.02171e-06	8.3049e-07	1.56783e-06	1.88726e-06	6.3585e-05	7.29889e-07	9.80009e-05	6.59258e-05	1.47914e-07	2.74283e-05	9.16793e-06	0.000280991
K14063	["AraC family transcriptional regulator, positive regulator of tynA and feaB"]	0	0	2.8702e-05	7.73318e-08	0	0	0	0	0	0	0	0	0	0	0	0	2.39241e-06	2.25128e-05	0.000122773	1.43852e-05	2.4277e-06	0	1.38118e-06	6.04891e-07	6.33064e-05	1.45978e-07	1.63725e-06	3.00117e-06	7.39571e-08	1.30362e-07	2.51176e-08	1.19571e-06
K14064	["universal stress protein C"]	0	0	4.05944e-05	7.73318e-08	0	0	0	0	0	0	0	0	0	0	0	0	2.39241e-06	2.25128e-05	0.000124351	1.71479e-05	2.4277e-06	0	1.38118e-06	6.04891e-07	6.33064e-05	1.45978e-07	1.69572e-06	3.00117e-06	7.39571e-08	1.30362e-07	2.51176e-08	1.19571e-06
K14065	["universal stress protein D"]	0	0	0	0	0	0	0	0	0	0	0	0	0	0	0	0	0	0	2.6983e-08	6.43046e-07	0	0	0	4.11326e-07	0	1.0427e-07	4.67785e-07	2.00078e-07	0	1.0429e-07	2.51176e-08	1.12537e-06
K14067	["malate-CoA ligase subunit beta [EC:6.2.1.9]"]	0	0	0	0	0	0	0	0	0	0	0	0	0	0	0	0	0	0	0	0	0	0	0	0	0	0	0	0	0	0	0	0
K02841	["heptosyltransferase I [EC:2.4.-.-]"]	2.39164e-06	3.91702e-05	7.68435e-05	3.4258e-05	0.000509655	0.000377589	0.000218475	0.000128504	0.00035282	9.74257e-05	5.62575e-05	4.14959e-05	0.000347693	0.000166732	1.67274e-05	1.42395e-05	2.39241e-06	3.73427e-05	0.000125066	3.85828e-05	3.2025e-06	8.61249e-07	0.000122589	7.47646e-05	0.0001018	6.67744e-05	0.000435566	0.000103065	0.000160487	6.68498e-05	0.000165575	0.00029745
K02840	["UDP-D-galactose:(glucosyl)LPS alpha-1,6-D-galactosyltransferase [EC:2.4.1.-]"]	0	2.62619e-06	1.14351e-07	0	0	0	0	0	0	9.747e-07	0	2.52699e-06	8.04286e-08	0	2.66361e-07	0	0	5.7771e-05	5.80135e-07	2.38165e-08	1.5496e-07	0	0	4.83913e-08	3.06501e-07	6.81925e-06	6.60746e-06	6.95272e-06	1.2018e-06	0	2.51176e-08	3.51679e-08
K02843	["heptosyltransferase II [EC:2.4.-.-]"]	1.27031e-05	0.00018045	7.71294e-05	5.34362e-05	0.000710969	0.000627266	0.000286973	0.000407735	0.000505669	0.000266049	0.000105039	0.00011899	0.000552504	0.000226646	0.000310257	0.000252025	2.56963e-06	0.000127215	0.000128129	4.87048e-05	3.18959e-06	7.13606e-06	8.10043e-06	4.13746e-06	7.00355e-05	3.94557e-05	0.000148755	6.97523e-05	4.25253e-07	5.60037e-05	2.18272e-05	0.000313205
K02844	["UDP-glucose:(heptosyl)LPS alpha-1,3-glucosyltransferase [EC:2.4.1.-]"]	3.92072e-07	1.62468e-05	4.07088e-05	1.7013e-06	7.63736e-07	1.73604e-05	2.51158e-06	2.75281e-06	1.78987e-05	1.04559e-05	3.85641e-05	1.37433e-06	1.77747e-05	5.13548e-07	1.61947e-05	1.33021e-05	2.39241e-06	3.39479e-05	0.000125066	3.85351e-05	3.18959e-06	8.61249e-07	0.000122701	7.47646e-05	0.000101466	5.65351e-05	0.000437963	0.000103065	0.000160561	6.7606e-05	0.0001656	0.000296606
K02847	["O-antigen ligase [EC:6.-.-.-]"]	0	0	4.06516e-05	7.73318e-08	0	0	0	0	0	0	6.23006e-08	0	0	0	0	4.46379e-08	0	3.14167e-05	1.0348e-05	1.54093e-05	2.55683e-06	8.61249e-07	2.0531e-07	1.74209e-06	3.62228e-06	6.88181e-07	9.67729e-05	6.30746e-05	7.39571e-08	2.74022e-05	9.19305e-06	0.000280956
K02846	["N-methyl-L-tryptophan oxidase [EC:1.5.3.-]"]	0	0	4.07088e-05	7.73318e-08	0	0	0	0	0	1.9494e-06	0	0	1.60857e-07	1.27959e-05	0	0	2.39241e-06	3.27568e-05	0.000124918	1.71717e-05	2.59557e-06	3.07589e-08	1.38118e-06	6.77478e-07	6.36129e-05	1.45978e-07	1.75419e-06	3.00117e-06	7.39571e-08	1.30362e-07	5.02352e-08	1.19571e-06
K02102	["arabinose operon protein AraM"]	0	0	0	0	0	0	0	0	0	0	0	0	0	4.27957e-08	0	0	0.000149009	4.31794e-06	1.0375e-05	0.00017829	3.81717e-05	2.04854e-05	0.00012257	6.33926e-05	3.31021e-05	8.83374e-05	0	7.50293e-08	7.02592e-07	6.76842e-05	2.18523e-06	5.0079e-05
K09758	["aspartate 4-decarboxylase [EC:4.1.1.12]"]	1.56829e-07	2.19888e-05	1.88678e-06	4.25325e-07	1.04146e-07	2.17005e-06	1.92446e-06	1.8751e-06	1.01467e-05	1.338e-05	5.98086e-06	3.10332e-07	2.29222e-06	1.19828e-06	5.32721e-08	8.57047e-06	1.71308e-06	4.54426e-05	2.83322e-07	8.96692e-05	2.45353e-06	6.18869e-05	1.98778e-05	1.6453e-06	4.05417e-06	3.01131e-05	4.69539e-05	3.70145e-06	2.46462e-05	7.50888e-05	1.2383e-05	7.80726e-06
K06039	["uncharacterized protein involved in oxidation of intracellular sulfur"]	1.96036e-06	2.2879e-05	4.40249e-05	3.26727e-05	8.22752e-06	7.03258e-06	0	2.01873e-05	3.44581e-05	4.43046e-08	6.23006e-08	1.91519e-05	5.36861e-05	6.59053e-06	0	6.2493e-07	2.39241e-06	2.59374e-05	0.0001245	2.19826e-05	3.03463e-06	8.3049e-07	1.56783e-06	1.88726e-06	6.3585e-05	7.29889e-07	9.77085e-05	6.58507e-05	1.47914e-07	2.74283e-05	9.16793e-06	0.000281026
K06034	["sulfopyruvate decarboxylase subunit alpha [EC:4.1.1.79]"]	0	0	0	0	0	0	0	0	0	0	0	0	0	0	0	0	0	0	0	0	0	0	0	0	0	0	0	0	0	0	0	0
K06036	["None"]	0	0	0	0	0	0	0	0	0	0	0	0	0	0	0	0	3.24895e-07	8.93366e-07	5.66643e-06	2.19112e-06	1.16349e-05	1.59946e-05	1.77314e-06	9.92022e-07	5.01547e-07	1.52234e-06	5.84731e-08	1.25049e-07	1.84893e-08	2.0858e-07	1.0047e-07	3.51679e-07
K06037	["None"]	0	0	0	0	0	0	0	0	0	0	0	0	0	0	0	0	0	0	0	0	0	0	0	0	0	0	0	0	0	0	0	0
K06032	["None"]	0	0	0	0	0	0	0	0	0	0	0	0	0	0	0	0	0	0	0	0	0	0	0	0	0	0	0	0	0	0	0	0
K01581	["ornithine decarboxylase [EC:4.1.1.17]"]	0.000206583	2.72856e-05	8.55342e-05	3.55726e-05	8.96348e-05	7.3621e-05	2.11038e-05	4.68776e-05	0.000131947	3.55323e-05	7.43247e-05	3.25849e-05	7.2989e-05	9.36797e-05	7.22902e-05	2.83004e-05	2.5519e-05	0.00013603	0.00013559	3.35098e-05	4.98454e-06	3.07589e-06	1.88512e-06	2.68572e-06	7.01887e-05	7.42401e-06	0.000119168	6.99273e-05	1.73799e-06	3.58757e-05	1.54473e-05	0.000298153
K02702	["photosystem I 4.8kDa protein"]	0	0	0	0	0	0	0	0	0	0	0	0	0	0	0	0	0	0	0	0	0	0	0	0	0	0	0	0	0	0	0	0
K02659	["twitching motility protein PilI"]	3.13658e-06	0	2.97311e-06	7.73318e-08	0	0	0	0	0	1.99371e-06	6.10546e-06	8.86664e-08	2.04289e-05	0.000100313	0	3.62013e-05	0	0	0	0	0	0	0	0	0	0	0	0	0	0	0	0
K13490	["two-component system, chemotaxis family, sensor histidine kinase and response regulator WspE"]	0	0	0	0	0	0	0	0	0	0	0	0	0	0	0	0	0	9.52924e-07	0	1.65763e-05	0	0	0.000120928	7.28289e-05	3.73931e-05	5.48668e-05	0.000337857	3.72145e-05	0.000160339	3.94216e-05	0.000156382	1.55442e-05
K13491	["two-component system, chemotaxis family, response regulator WspF [EC:3.1.1.61]"]	0	0	0	0	0	0	0	0	0	0	0	0	0	0	0	0	0	9.52924e-07	0	1.65763e-05	0	0	0.000120928	7.28289e-05	3.73931e-05	5.48668e-05	0.000337857	3.72145e-05	0.000160339	3.94216e-05	0.000156382	1.55442e-05
K03644	["lipoic acid synthetase [EC:2.8.1.8]"]	0.000292996	0.000421125	0.000485818	0.000491173	0.000614703	0.000544121	0.0005335	0.000358903	0.000645693	0.000480793	0.000146407	0.000323987	0.000576713	0.000632263	0.000137655	0.000335989	5.7152e-06	7.86758e-05	0.000128884	0.000127609	3.42203e-06	7.35445e-05	0.000144165	8.00392e-05	0.000106662	9.44059e-05	0.000473924	0.000107367	0.000168049	0.000136594	0.000172985	0.000307402
K03645	["negative modulator of initiation of replication"]	1.96036e-06	2.2879e-05	4.41965e-05	3.26727e-05	8.22752e-06	7.03258e-06	0	2.01873e-05	3.44581e-05	4.43046e-08	6.23006e-08	1.91519e-05	5.36861e-05	6.59053e-06	0	6.2493e-07	2.39241e-06	3.61813e-05	0.000125066	2.19826e-05	3.18959e-06	8.61249e-07	1.56783e-06	1.93565e-06	6.38915e-05	7.29889e-07	9.7767e-05	6.58507e-05	1.47914e-07	2.74283e-05	9.19305e-06	0.000281026
K03646	["colicin import membrane protein"]	3.68548e-06	1.69144e-05	4.41965e-05	3.27887e-05	6.04046e-06	7.03258e-06	2.1854e-06	2.0666e-05	1.42053e-05	2.08231e-06	6.29237e-06	1.94179e-05	7.45573e-05	9.43645e-05	4.63467e-06	3.65584e-05	4.07596e-06	0.000124952	0.000129491	2.70318e-05	8.85853e-06	5.07522e-06	1.87206e-05	7.57324e-06	6.65943e-05	1.23247e-05	0.000100164	7.20782e-05	1.2998e-05	3.57454e-05	1.46687e-05	0.000283418
K03647	["protein involved in ribonucleotide reduction"]	0.000931838	0.000709338	0.000894164	0.000877135	2.47173e-05	0.000202779	0.000629136	0.000571587	0.000110071	0.000631074	0.000663564	0.000771043	0.000126394	0.000585873	0.000577842	0.00053311	7.59664e-05	0.000296836	0.000140393	0.000107079	8.74102e-05	3.12818e-05	9.78024e-05	0.000157877	7.31701e-05	0.000142412	0.00016963	0.00020518	6.61361e-05	0.000125148	2.65493e-05	0.000307121
K03640	["peptidoglycan-associated lipoprotein"]	8.19431e-06	7.96758e-05	0.00012184	4.82937e-05	0.000201973	0.000152587	3.85218e-05	9.10821e-05	0.000386588	0.000101413	0.000154942	3.11219e-05	0.000264972	0.000285148	0.000167967	0.000166946	3.01266e-06	7.76335e-05	0.000130544	2.66269e-05	3.18959e-06	2.92209e-06	1.1572e-05	2.61313e-06	6.56748e-05	8.13305e-06	0.000124138	6.60258e-05	2.95828e-07	5.03981e-05	1.35635e-05	0.000286548
K03641	["TolB protein"]	7.29255e-06	4.84287e-05	4.71124e-05	3.4374e-05	1.18726e-05	2.44332e-05	2.5442e-06	2.30199e-05	8.14168e-05	1.65699e-05	3.9997e-05	2.42503e-05	9.36993e-05	0.000107503	1.99238e-05	5.14228e-05	2.39241e-06	3.64493e-05	0.000126928	2.37689e-05	3.18959e-06	8.61249e-07	1.88512e-06	1.93565e-06	6.4616e-05	2.04369e-06	0.000100164	6.58507e-05	2.03382e-07	2.81844e-05	1.13029e-05	0.000281272
K03642	["rare lipoprotein A"]	7.84145e-06	0.000115864	8.16463e-05	3.86659e-05	0.000614669	0.000489106	0.000258204	0.000323954	0.000432086	0.000212706	6.19891e-05	6.61895e-05	0.000461178	0.000249927	0.000122526	0.000196808	2.77638e-06	6.01831e-05	0.000130544	4.3227e-05	3.2025e-06	3.01437e-06	0.000129271	7.56114e-05	0.000102385	5.80366e-05	0.000461996	0.00010324	0.000160579	7.63924e-05	0.00016972	0.000299911
K03643	["LPS-assembly lipoprotein"]	5.09694e-06	2.2968e-05	7.9931e-05	3.27887e-05	0.000540795	0.000377187	0.000215964	0.000125752	0.000364874	0.000106907	2.031e-05	7.00465e-05	0.000462947	0.00018385	0	3.68262e-05	2.39241e-06	4.65444e-05	0.000125633	2.20065e-05	3.35746e-06	8.61249e-07	1.66115e-06	1.98404e-06	6.47274e-05	1.08441e-06	9.7767e-05	6.58507e-05	1.47914e-07	2.74283e-05	9.21816e-06	0.000281061
K03648	["uracil-DNA glycosylase [EC:3.2.2.-]", "uracil-DNA glycosylase [EC:3.2.2.27]"]	0.000936112	0.00080664	0.000791877	0.000925738	0.000837784	0.000788171	0.000868976	0.000785389	0.000853497	0.000848477	0.000877505	0.00086831	0.000835573	0.000772719	0.000844416	0.000717509	0.000622337	0.000629615	0.000464364	0.000588625	0.000778853	0.000566179	0.000503813	0.000547886	0.00057533	0.000642344	0.0002474	0.000682592	0.000482311	0.000623758	0.000262353	0.00052284
K03649	["TDG/mug DNA glycosylase family protein [EC:3.2.2.-]"]	6.03791e-06	1.21072e-05	4.32245e-05	2.08796e-05	7.63736e-07	4.86252e-06	4.86008e-06	1.28065e-05	1.62347e-07	1.37787e-05	1.12141e-06	1.00636e-05	8.84715e-07	1.03993e-05	1.72602e-05	1.13827e-05	4.00212e-06	3.32928e-05	0.00013648	2.98183e-05	7.0455e-05	2.13467e-05	8.15642e-06	2.39537e-06	6.54519e-05	2.41906e-06	1.75419e-06	1.92075e-05	3.19864e-06	5.00592e-06	2.01694e-05	1.51222e-06
K06694	["26S proteasome non-ATPase regulatory subunit 10"]	0	0	0	0	0	0	0	0	0	0	0	0	0	0	0	0	0	0	0	0	0	0	0	0	0	0	0	0	0	0	0	0
K11814	["multidrug resistance protein EbrA"]	0	0	0	0	0	0	0	0	0	0	0	0	0	0	0	0	0	0	0	0	0	0	0	0	0	0	0	0	0	0	0	0
K12428	["fatty acid CoA ligase FadD32"]	0	0	0.000212177	0	6.94306e-07	1.80838e-06	0	5.94447e-06	1.31095e-05	7.66469e-06	4.36105e-07	2.30533e-06	4.02143e-08	1.28387e-07	5.32721e-07	2.27653e-06	1.62448e-06	0	4.18237e-07	0	2.58266e-08	3.07589e-08	0	2.05663e-06	1.40712e-06	4.58787e-07	2.33892e-07	7.50293e-08	0	0	7.28411e-07	5.97853e-07
K12429	["fatty acid CoA ligase FadD36"]	0	0	0	0	0	0	0	0	0	0	0	0	0	0	0	0	0	0	0	0	0	0	0	0	0	0	0	0	0	0	0	0
K12422	["long chain fatty acid CoA ligase FadD10 [EC:6.2.1.-]"]	0	0	0	0	0	0	0	0	0	0	0	0	0	0	0	0	0	0	0	0	0	0	0	0	0	0	0	0	0	0	0	0
K12423	["fatty acid CoA ligase FadD21"]	0	0	0	0	0	0	0	0	0	0	0	0	0	0	0	0	0	0	0	0	0	0	0	0	0	0	0	0	0	0	0	0
K12420	["ketoreductase [EC:1.1.1.-]", "ketoacyl reductase [EC:1.3.1.-]"]	0	0	0	0	0	0	0	0	0	0	0	0	0	0	0	0	0	0	0	0	0	0	0	0	0	0	0	0	0	0	0	0
K12421	["fatty acid CoA ligase FadD9"]	0	0	0	0	0	0	0	0	0	0	0	0	0	0	0	0	0	0	0	0	0	0	0	0	0	0	0	0	0	0	0	0
K12426	["long chain fatty acid CoA FadD26"]	0	0	0	0	0	0	0	0	0	0	0	0	0	0	0	0	0	0	0	0	0	0	0	0	0	0	0	0	0	0	0	0
K12427	["fatty acid CoA ligase FadD28"]	0	0	0	0	0	0	0	0	0	0	0	0	0	0	0	0	0	0	0	0	0	0	0	0	0	0	0	0	0	0	0	0
K12424	["fatty acid CoA ligase FadD22"]	0	0	0	0	0	0	0	0	0	0	0	0	0	0	0	0	0	0	0	0	0	0	0	0	0	0	0	0	0	0	0	0
K12425	["fatty acid CoA ligase FadD23"]	0	0	0	0	0	0	0	0	0	0	0	0	0	0	0	0	0	0	0	0	0	0	0	0	0	0	0	0	0	0	0	0
K07349	["minor fimbrial subunit"]	0	0	6.86103e-05	7.73318e-08	0	0	0	0	0	0	1.24601e-07	0	0	0	0	4.46379e-08	7.17723e-06	2.58481e-05	0.000363704	4.71329e-05	5.01036e-06	1.66098e-06	5.82335e-06	3.53256e-06	0.000184402	1.37636e-06	0.000196002	0.000134353	4.25253e-07	5.48044e-05	1.83359e-05	0.000560962
K07348	["minor fimbrial subunit"]	0	0	4.05944e-05	7.73318e-08	0	0	0	0	0	0	6.23006e-08	0	0	0	0	4.46379e-08	2.39241e-06	2.26617e-05	0.0001245	2.1935e-05	3.02171e-06	8.3049e-07	1.56783e-06	1.88726e-06	6.3585e-05	7.29889e-07	9.77085e-05	6.58507e-05	1.47914e-07	2.74283e-05	9.16793e-06	0.000280991
K05380	["phycoerythrin-associated linker protein"]	0	0	0	0	0	0	0	0	0	0	0	0	0	0	0	0	0	0	0	0	0	0	0	0	0	0	0	0	0	0	0	0
K07345	["major type 1 subunit fimbrin (pilin)"]	3.17579e-06	4.45116e-08	0.000282446	5.02656e-07	0	0	0	0	0	0	2.49203e-07	0	8.04286e-08	0	0	1.74088e-05	1.19768e-05	0.000113249	0.000639227	0.000124751	1.46953e-05	3.38348e-06	9.015e-06	7.791e-06	0.00031766	2.98212e-06	0.000398962	0.000270706	7.21081e-07	0.000111538	3.73248e-05	0.00114229
K07344	["type IV secretion system protein TrbL"]	0	0	0	0	0	3.21489e-07	0	0	8.5232e-07	1.24496e-05	0	0	8.04286e-08	4.27957e-08	0	5.22263e-06	0	7.53406e-06	9.03931e-07	6.1923e-07	0	2.06085e-06	2.0531e-07	9.67826e-08	1.95046e-07	9.38428e-07	2.3974e-06	7.50293e-08	7.39571e-08	7.56102e-07	2.51176e-08	0
K07347	["outer membrane usher protein"]	3.17579e-06	4.45116e-08	0.00033053	5.79988e-07	0	0	0	0	0	0	2.49203e-07	0	1.60857e-05	1.06989e-06	0	3.63352e-05	1.9154e-05	0.000159317	0.00100061	0.000156808	1.88405e-05	3.41424e-06	1.44651e-05	8.92819e-06	0.000502132	3.23236e-06	0.000402879	0.000279359	1.01691e-06	0.000111721	3.74001e-05	0.00114366
K07346	["fimbrial chaperone protein"]	3.13658e-06	4.45116e-08	0.000124928	3.47993e-07	0	0	0	0	0	0	1.24601e-07	0	1.60857e-05	1.06989e-06	0	3.62459e-05	4.78482e-06	8.69245e-05	0.000265243	5.42064e-05	8.31617e-06	1.7225e-06	4.51683e-06	3.9197e-06	0.000130834	1.48063e-06	0.000199042	0.000133977	3.51296e-07	5.5743e-05	1.86875e-05	0.000571161
K07341	["death on curing protein"]	0.000207289	3.52087e-05	4.34532e-06	5.29723e-06	0.000103347	7.3822e-05	7.63913e-05	9.97794e-05	6.74956e-05	5.34756e-05	2.24282e-05	1.03296e-05	8.6139e-05	0.00010271	0.000146605	9.22665e-05	2.00844e-06	8.14154e-05	2.12221e-05	3.26286e-05	1.15187e-05	1.19344e-05	0.000158201	8.13942e-05	4.44148e-05	8.77118e-05	0.000481292	0.000119047	0.000219763	0.000126764	0.000172483	0.00032576
K07340	["hypothetical protein"]	5.09694e-06	2.29235e-05	4.71124e-05	3.27887e-05	8.22752e-06	7.03258e-06	0	2.02272e-05	3.53104e-05	1.99371e-06	6.10546e-06	1.92849e-05	5.80695e-05	1.93864e-05	0	1.79891e-05	2.39241e-06	3.61813e-05	0.000125066	2.19826e-05	3.18959e-06	8.61249e-07	1.77314e-06	1.93565e-06	6.40866e-05	1.66832e-06	0.000100164	6.58507e-05	2.03382e-07	2.81844e-05	9.21816e-06	0.000281026
K07343	["DNA transformation protein and related proteins"]	1.99957e-06	2.29235e-05	4.41965e-05	3.27113e-05	8.33167e-06	7.23351e-06	2.28326e-07	2.05862e-05	5.4792e-05	3.14562e-06	8.28599e-06	1.97726e-05	7.51605e-05	8.00279e-06	2.18416e-06	2.10244e-05	2.56372e-05	5.62523e-05	0.0001592	8.98836e-05	9.53906e-05	0.000240227	0.000237899	0.000166079	0.000117167	8.9109e-05	0.000476731	0.000127025	0.000178939	0.000115136	0.000455659	0.000326956
K07342	["protein transport protein SEC61 subunit gamma and related proteins"]	0	0	0	0	0	0	0	0	0	0	0	0	0	0	0	0	0	0	0	0	0	0	0	0	0	0	0	0	0	0	0	0
K06968	["ribosomal RNA large subunit methyltransferase M [EC:2.1.1.-]"]	5.09694e-06	2.2968e-05	4.41965e-05	3.27887e-05	8.74825e-06	8.23816e-06	0	2.02272e-05	5.10174e-05	1.37344e-06	6.10546e-06	1.92849e-05	6.26539e-05	6.63333e-06	2.55706e-06	1.87479e-05	2.39241e-06	3.71343e-05	0.000125066	3.85828e-05	3.2025e-06	8.61249e-07	0.000122701	7.47646e-05	0.000101466	5.65351e-05	0.000437963	0.000103065	0.000160561	6.7606e-05	0.0001656	0.00029657
K06969	["putative SAM-dependent methyltransferase", "ribosomal RNA large subunit methyltransferase I [EC:2.1.1.-]"]	0.00045253	0.000463722	0.000562376	0.000461323	0.000768562	0.000633012	0.000547232	0.000474082	0.000812748	0.00045966	0.00088822	0.000610468	0.000751766	0.000440967	0.000705589	0.00048941	0.000976797	0.000724282	0.00065087	0.000972119	0.000899812	0.000832705	0.00119472	0.00123296	0.000912774	0.00110222	0.00154112	0.000814293	0.00135367	0.00102157	0.00116184	0.000457815
K06962	["None"]	0.000270138	0.000244681	0.000133276	0.000107916	5.31838e-05	7.49874e-05	0.000100887	0.00011482	5.99871e-05	0.000168845	3.41408e-05	0.000226853	6.16485e-05	0.000116404	0.000297152	0.000277648	3.63292e-06	0.000135047	2.10872e-05	8.25719e-05	2.14232e-05	1.11962e-05	0.000177463	0.000146795	0.000122503	0.000216485	0.000383349	0.000132577	0.000197687	9.59989e-05	0.000205487	7.40283e-05
K06963	["", "tRNA acetyltransferase TAN1"]	0	0	0	0	0	0	0	0	0	0	0	0	0	0	0	0	0	0	0	0	0	0	0	0	0	0	0	0	0	0	0	0
K06960	["None"]	0.000624414	0.000733151	0.000145568	0.000704956	0.000141777	0.000318194	0.000560638	0.000564406	0.000219696	0.000675069	0.000339912	0.000588922	0.00019709	0.000503234	0.0006146	0.000684254	0.000700208	0.000657547	0.00041288	0.000573907	0.000656267	0.000669775	0.000628231	0.000701746	0.000589359	0.000711871	0.000475854	0.000631072	0.000724021	0.000645685	0.000712587	0.00030596
K06961	["ribosomal RNA assembly protein"]	0	0	0	0	0	0	0	0	0	0	0	0	0	0	0	0	0	0	0	0	0	0	0	0	0	0	0	0	0	0	0	0
K06966	["None"]	0.000541687	0.000585996	0.000656486	0.00056313	0.000777692	0.00062815	0.000648967	0.000419464	0.000530184	0.000642239	0.000118558	0.00050797	0.000653804	0.000671164	0.000372692	0.00055525	5.10233e-05	0.000369228	0.000170924	0.000502695	6.89183e-05	0.000358433	0.000563055	0.000389284	0.000267394	0.000450633	0.000906333	0.00024377	0.000365145	0.000274934	0.000608851	0.000454896
K06967	["", "tRNA (adenine-N(1)-)-methyltransferase [EC:2.1.1.36]"]	0.000556782	0.000372741	0.000239793	0.000270429	5.55792e-05	0.000118268	0.000202329	0.000225371	9.71239e-05	0.000250941	0.000262535	0.000363798	0.000115053	0.000196561	0.000492074	0.000358397	0.000698687	0.000554244	0.00041288	0.000552329	0.000717205	0.000677188	0.000536178	0.000653234	0.00047973	0.0005851	0.000123729	0.000599934	0.000554807	0.000596695	0.000557259	0.000269843
K06964	["None"]	0	0	0	0	0	0	0	0	0	0	0	0	0	0	0	0	0	0	0	0	0	0	0	0	0	0	0	0	0	0	0	0
K06965	["protein pelota"]	0	0	0	0	0	0	0	0	0	0	0	0	0	0	0	0	0	0	0	0	0	0	0	0	0	0	0	0	0	0	0	0
K08995	["putative membrane protein"]	3.13658e-06	0	0	7.73318e-08	0	0	0	0	0	0	6.10546e-06	8.86664e-08	2.01072e-05	1.06989e-06	0	3.62013e-05	0	9.52924e-07	0	1.65763e-05	0	0	0.000120928	7.28289e-05	3.73931e-05	5.48668e-05	0.000337857	3.72145e-05	0.000160339	3.94216e-05	0.000156382	1.55442e-05
K08994	["putative membrane protein"]	0	0	4.6655e-05	7.73318e-08	3.02023e-06	1.02475e-05	1.56566e-06	4.46833e-06	0	1.11647e-05	4.36105e-07	4.43332e-07	3.49864e-06	9.78309e-05	4.24579e-05	2.09798e-06	2.39241e-06	3.27865e-05	0.000124918	1.73861e-05	2.60849e-06	3.07589e-08	1.38118e-06	7.2587e-07	6.36268e-05	1.87686e-07	4.91174e-06	5.17702e-06	7.39571e-08	1.01683e-06	3.51647e-07	1.03042e-05
K08997	["hypothetical protein"]	0	0	4.36819e-05	7.73318e-08	0	0	0	0	0	0	0	0	0	0	0	0	2.39241e-06	3.27568e-05	0.000124918	1.71717e-05	2.59557e-06	3.07589e-08	1.38118e-06	6.77478e-07	6.36129e-05	1.45978e-07	1.75419e-06	3.00117e-06	7.39571e-08	1.30362e-07	5.02352e-08	1.19571e-06
K08996	["putative membrane protein"]	1.19974e-05	4.44671e-05	0.000117895	8.1585e-06	4.16583e-07	1.34624e-05	6.7193e-05	6.31151e-05	7.87381e-06	5.21465e-05	3.70066e-05	6.24655e-05	6.83643e-06	1.31811e-05	6.90406e-05	4.78518e-05	2.55486e-06	8.90686e-05	0.000126375	1.0908e-05	2.56975e-06	9.22767e-08	3.5836e-06	2.10502e-06	6.34875e-05	8.77952e-06	7.65997e-06	1.89824e-05	7.21081e-07	1.25148e-06	1.20565e-06	1.09724e-05
K08990	["putative membrane protein"]	3.64627e-06	3.20039e-05	4.41965e-05	3.26727e-05	1.10395e-05	7.03258e-06	0	2.01873e-05	5.86883e-05	1.32914e-07	6.23006e-08	1.91519e-05	5.36861e-05	6.59053e-06	0	1.20522e-06	2.39241e-06	3.62409e-05	0.000125066	2.19826e-05	3.18959e-06	8.61249e-07	1.56783e-06	1.93565e-06	6.38915e-05	7.29889e-07	9.7767e-05	6.58507e-05	1.47914e-07	2.74283e-05	9.19305e-06	0.000281026
K08993	["putative membrane protein"]	0	0	4.07088e-05	7.73318e-08	0	0	0	0	0	0	6.10546e-06	8.86664e-08	4.06164e-06	0	0	4.46379e-08	2.39241e-06	3.29057e-05	0.000125066	2.19588e-05	3.18959e-06	8.61249e-07	1.56783e-06	1.93565e-06	6.38915e-05	7.29889e-07	9.7767e-05	6.58507e-05	1.47914e-07	2.74283e-05	9.19305e-06	0.000281026
K08992	["putative membrane protein"]	1.96036e-06	2.2879e-05	4.41965e-05	3.26727e-05	8.22752e-06	7.03258e-06	0	2.01873e-05	3.44581e-05	4.43046e-08	6.23006e-08	1.91519e-05	5.36861e-05	6.59053e-06	0	6.2493e-07	2.39241e-06	3.61813e-05	0.000125039	2.13396e-05	3.18959e-06	8.61249e-07	1.56783e-06	1.52433e-06	6.38915e-05	6.04765e-07	9.72407e-05	6.56757e-05	1.47914e-07	2.7324e-05	9.16793e-06	0.000279936
K08999	["hypothetical protein"]	2.19561e-06	3.4452e-05	0.000214007	2.43595e-06	0.000125635	6.92006e-05	1.80377e-05	4.7875e-05	6.07988e-05	8.01469e-05	2.38611e-05	2.53143e-05	3.83644e-05	6.97569e-05	9.87665e-05	0.000108068	4.45992e-06	3.61516e-05	7.54175e-06	0.000107841	5.87555e-06	7.64666e-05	0.000160945	9.42179e-05	0.000115272	0.000138825	0.000373234	4.39672e-05	0.000171155	0.000106506	0.000166178	3.9599e-05
K08998	["hypothetical protein"]	0.000940542	0.000868378	0.000565406	0.0009315	0.000826432	0.000819275	0.000821516	0.000823689	0.000843513	0.00090913	0.000879374	0.000902225	0.00081824	0.000901191	0.00087574	0.000823747	0.00065874	0.000702245	0.000506228	0.000653478	0.000614673	0.000714836	0.000542822	0.000678882	0.000572864	0.000679068	0.000595958	0.000676239	0.00069246	0.000660364	0.000668304	0.00054482
K08344	["suppressor for copper-sensitivity B"]	0	0	4.05944e-05	7.73318e-08	0	0	0	0	0	0	0	0	0	0	0	0	2.39241e-06	2.25128e-05	0.000124324	1.6743e-05	2.45353e-06	3.07589e-08	1.38118e-06	2.41957e-07	6.33203e-05	6.25619e-08	4.38548e-06	4.97694e-06	7.39571e-08	9.12537e-07	3.01411e-07	9.14364e-06
K08345	["nitrate reductase 2, alpha subunit [EC:1.7.99.4]"]	0	0	4.05944e-05	7.73318e-08	0	0	0	0	0	0	0	0	0	0	0	0	2.39241e-06	2.25128e-05	0.000124351	1.71479e-05	2.4277e-06	0	1.38118e-06	6.04891e-07	6.33064e-05	1.45978e-07	1.69572e-06	3.00117e-06	7.39571e-08	1.30362e-07	2.51176e-08	1.19571e-06
K08346	["nitrate reductase 2, beta subunit [EC:1.7.99.4]"]	0	0	4.05944e-05	7.73318e-08	0	0	0	0	0	0	0	0	0	0	0	0	2.39241e-06	2.25128e-05	0.000124324	1.65048e-05	2.4277e-06	0	1.38118e-06	1.93565e-07	6.33064e-05	4.17079e-08	1.22793e-06	2.8261e-06	7.39571e-08	2.60725e-08	0	7.03357e-08
K14940	["gamma-F420-2:alpha-L-glutamate ligase [EC:6.3.2.32]"]	0	0	0	0	0	0	0	0	0	0	0	0	0	0	0	0	2.02321e-06	0	0	2.11967e-06	0	0	1.30652e-07	1.57272e-06	2.64705e-07	8.34159e-08	0	0	0	0	3.03923e-06	0
K02724	["photosystem II PsbZ protein"]	0	0	0	0	0	0	0	0	0	0	0	0	0	0	0	0	0	0	0	0	0	0	0	0	0	0	0	0	0	0	0	0
K08349	["formate dehydrogenase-N, beta subunit [EC:1.2.1.2]"]	0	0	4.05944e-05	7.73318e-08	0	0	0	0	0	0	0	0	0	0	0	0	2.39241e-06	2.25128e-05	0.000124351	1.71479e-05	2.4277e-06	0	1.38118e-06	6.04891e-07	6.33064e-05	1.45978e-07	1.69572e-06	3.00117e-06	7.39571e-08	1.30362e-07	2.51176e-08	1.19571e-06
K11815	["multidrug resistance protein EbrB"]	0	0	0	0	0	0	0	0	0	0	0	0	0	0	0	0	0	0	0	0	0	0	0	0	0	0	0	0	0	0	0	0
K05929	["phosphoethanolamine N-methyltransferase [EC:2.1.1.103]"]	0	0	0	0	0	0	0	0	0	0	0	0	0	0	0	0	0	0	0	0	0	0	0	0	0	0	0	0	0	0	0	0
K05928	["tocopherol O-methyltransferase [EC:2.1.1.95]"]	0	0	0	0	0	0	0	0	0	0	0	0	0	0	0	0	0	9.52924e-07	0	1.65763e-05	0	0	0.000120928	7.28289e-05	3.73931e-05	5.48668e-05	0.000337857	3.72145e-05	0.000160339	3.94216e-05	0.000156382	1.55442e-05
K05927	["quinone-reactive Ni/Fe-hydrogenase small subunit [EC:1.12.5.1]"]	5.09694e-07	1.62468e-05	0	1.5853e-06	1.38861e-07	3.93824e-06	2.47897e-06	2.71291e-06	7.46795e-06	9.79131e-06	3.38916e-05	4.96532e-06	5.95172e-06	2.9957e-07	1.99238e-05	1.39717e-05	0	8.93366e-08	0	2.38165e-08	0	0	0	0	0	0	0	0	0	0	0	0
K05924	["None"]	0	0	0	0	0	0	0	0	0	0	0	0	0	0	0	0	0	0	0	0	0	0	0	0	0	0	0	0	0	0	0	0
K05922	["quinone-reactive Ni/Fe-hydrogenase large subunit [EC:1.12.5.1]"]	5.09694e-07	1.62468e-05	0	1.5853e-06	1.38861e-07	3.93824e-06	2.47897e-06	2.71291e-06	7.46795e-06	9.79131e-06	3.38916e-05	4.96532e-06	5.95172e-06	2.9957e-07	1.99238e-05	1.39717e-05	0	8.93366e-08	0	2.38165e-08	0	0	0	0	0	0	0	0	0	0	0	0
K05921	["5-oxopent-3-ene-1,2,5-tricarboxylate decarboxylase / 2-hydroxyhepta-2,4-diene-1,7-dioate isomerase [EC:4.1.1.68 5.3.3.-]"]	3.13658e-06	4.45116e-08	2.9674e-05	2.70661e-07	0	0	0	0	0	0	6.16776e-06	8.86664e-08	2.01072e-05	1.06989e-06	0	3.62459e-05	9.56964e-06	4.83013e-05	0.000471123	4.36081e-05	7.32185e-06	1.66098e-06	5.86068e-06	3.72613e-06	0.000247708	1.41807e-06	0.000196586	0.000137029	4.25253e-07	5.48304e-05	1.83359e-05	0.000561033
K00349	["Na+-transporting NADH:ubiquinone oxidoreductase subunit D [EC:1.6.5.-]"]	2.78371e-06	5.01646e-05	0.000139565	4.37698e-05	0.0006858	0.000474277	0.000233414	0.000177816	0.000620408	0.000179212	0.000150145	9.72227e-05	0.000544622	0.000366331	0.000100684	9.10166e-05	4.23841e-06	6.76874e-05	0.000123663	9.89576e-05	2.63431e-06	7.43442e-05	2.46186e-05	2.00824e-06	6.75695e-05	3.70575e-05	3.94693e-05	5.50215e-06	7.11837e-06	6.95875e-05	6.02823e-06	1.8428e-05
K00698	["chitin synthase [EC:2.4.1.16]"]	0	0	0	0	0	0	0	0	0	0	0	0	0	0	0	0	0	0	0	0	0	0	0	0	0	0	0	0	0	0	0	0
K00340	["NADH-quinone oxidoreductase subunit K [EC:1.6.5.3]", "NADH dehydrogenase I subunit K [EC:1.6.5.3]"]	5.92029e-06	9.18275e-05	7.82157e-05	8.31316e-06	0.000623764	0.000432885	0.000370801	0.000213123	0.000375061	0.000179788	7.8125e-05	0.000126571	0.000451566	0.000235719	0.000192738	0.000160473	4.01689e-06	6.80745e-05	0.00013049	0.000127609	3.37037e-06	7.31754e-05	0.000140152	7.75713e-05	0.000104963	9.30921e-05	0.000447261	0.000106442	0.000167587	0.000126999	0.000169293	0.000303604
K00341	["NADH dehydrogenase I subunit L [EC:1.6.5.3]", "NADH-quinone oxidoreductase subunit L [EC:1.6.5.3]"]	6.27316e-06	0.000107941	7.82157e-05	9.89846e-06	0.000623799	0.000436743	0.00037328	0.000215796	0.000375061	0.000185547	7.8125e-05	0.000126571	0.000451687	0.000235975	0.000192738	0.000173507	4.01689e-06	6.81638e-05	0.00013049	0.000127609	3.37037e-06	7.31754e-05	0.000140152	7.75713e-05	0.000104963	9.30921e-05	0.000447261	0.000106442	0.000167587	0.000126999	0.000169293	0.000303604
K00690	["sucrose phosphorylase [EC:2.4.1.7]"]	0.000913607	0.000430339	0.000481073	0.000575	2.41965e-05	9.83355e-05	0.000311306	0.00035236	0.00010033	0.000266137	0.00106603	0.00061765	0.000146139	0.000191382	0.000529631	0.000288718	0.000126369	0.00030845	4.42521e-05	0.000120964	2.5775e-05	8.5725e-05	4.96478e-05	0.000171644	2.76965e-05	0.000135384	4.3504e-05	0.000302318	0.00017428	0.00014671	3.47125e-05	5.12747e-05
K00343	["NADH dehydrogenase I subunit N [EC:1.6.5.3]", "NADH-quinone oxidoreductase subunit N [EC:1.6.5.3]"]	6.15554e-06	0.000107807	7.82157e-05	9.89846e-06	0.000623729	0.000436743	0.000373248	0.000215756	0.000370232	0.00018156	7.66921e-05	0.000122892	0.000445816	0.00023589	0.000189009	0.000172749	4.01689e-06	6.78958e-05	0.00013049	0.000127585	3.37037e-06	7.31754e-05	0.000140152	7.75713e-05	0.000104433	8.93801e-05	0.000447261	0.000106442	0.00016106	0.000121237	0.000167208	0.000303147
K00344	["NADPH2:quinone reductase [EC:1.6.5.5]"]	0.00056086	0.000636472	0.000313721	0.000865381	6.94306e-07	0.000122367	0.000409421	0.000245798	1.41647e-05	0.000663062	1.99362e-05	0.000415358	6.26137e-05	0.000682762	1.03348e-05	0.000532396	4.03165e-06	4.66337e-05	0.000130233	3.34146e-05	3.37037e-06	1.1996e-06	2.93034e-06	4.81493e-06	6.58141e-05	3.27407e-06	0.0001011	7.10278e-05	4.80721e-07	2.84712e-05	1.0248e-05	0.000282152
K00697	["alpha,alpha-trehalose-phosphate synthase (UDP-forming) [EC:2.4.1.15]"]	3.13658e-06	0	0.000255974	1.93329e-07	9.72028e-07	2.17005e-06	6.5236e-08	5.94447e-06	2.18356e-05	8.41787e-06	1.40799e-05	2.57133e-06	2.0268e-05	1.19828e-06	5.11412e-06	3.86118e-05	5.15402e-06	5.89622e-05	0.000131313	0.000105841	2.95715e-06	6.01336e-05	1.51556e-05	3.84711e-06	6.69983e-05	1.91231e-05	3.31542e-05	3.47636e-06	1.84893e-07	1.49135e-05	2.03453e-06	4.32565e-06
K00346	["Na+-transporting NADH:ubiquinone oxidoreductase subunit A [EC:1.6.5.-]"]	2.78371e-06	5.01646e-05	0.000139565	4.37698e-05	0.0006858	0.000474277	0.000233382	0.000177816	0.000620245	0.000179123	0.000150145	9.72227e-05	0.000544622	0.000366331	0.000100684	9.10166e-05	4.23841e-06	6.01533e-05	0.000122759	9.82432e-05	2.63431e-06	7.22526e-05	2.46186e-05	1.91146e-06	6.72491e-05	3.69741e-05	3.94693e-05	5.42712e-06	7.04441e-06	6.95875e-05	6.00311e-06	1.8428e-05
K00347	["Na+-transporting NADH:ubiquinone oxidoreductase subunit B [EC:1.6.5.-]"]	2.78371e-06	5.01646e-05	0.000139565	4.37698e-05	0.0006858	0.000474277	0.000233414	0.000177816	0.000620408	0.000179212	0.000150145	9.72227e-05	0.000544622	0.000366331	0.000100684	9.10166e-05	4.23841e-06	6.76874e-05	0.000123663	9.89576e-05	2.63431e-06	7.43442e-05	2.46186e-05	2.00824e-06	6.75695e-05	3.70575e-05	3.94693e-05	5.50215e-06	7.11837e-06	6.95875e-05	6.02823e-06	1.8428e-05
K09116	["hypothetical protein"]	0	0	0	0	0	0	0	0	0	0	0	0	0	0	0	0	0.000129677	8.81455e-06	5.88229e-06	4.47751e-06	9.07805e-06	3.36195e-05	1.59022e-05	5.80696e-06	6.79875e-06	1.61201e-05	1.16946e-07	1.87573e-06	2.60699e-06	7.06564e-05	2.90862e-05	6.54122e-06
K09117	["hypothetical protein"]	0.000239243	0.000138253	0.000323383	5.20443e-05	0.000616925	0.000529292	0.000286092	0.000232034	0.000643583	0.000251295	0.000223036	0.000272029	0.00058351	0.000408955	0.000375515	0.000256668	0.000466121	0.000352016	0.000303505	0.000439963	0.000565099	0.00030968	0.000471635	0.000471162	0.000518237	0.000553172	0.000462814	0.000517952	0.000601216	0.000422322	0.000319848	0.000239001
K05337	["ferredoxin"]	0.000448374	0.000405011	0.000414349	0.000446552	6.21403e-05	0.000126185	0.000288669	0.000287449	0.000112547	0.000265207	0.00072518	0.000562145	0.000145777	0.000180812	0.000567614	0.000304475	0.000191245	0.000305055	6.49751e-05	0.000179505	6.63486e-05	0.000254991	0.000490393	0.000394946	0.000134206	0.000295042	0.000758045	0.000359666	0.000449678	0.000261768	0.000783519	0.000131317
K09118	["hypothetical protein"]	0.000275509	0.0003386	0.000222812	0.000428147	1.63162e-06	6.98435e-05	0.000304424	0.000174504	2.32156e-05	0.000334056	3.49507e-05	0.000222198	1.56031e-05	0.000302095	4.76253e-05	0.000239705	4.45992e-06	9.96997e-05	2.0642e-06	5.45398e-06	1.38172e-06	6.55164e-06	8.10043e-06	6.43604e-06	2.31269e-06	2.2418e-05	2.08164e-05	3.65143e-06	4.88117e-06	3.15477e-06	3.38837e-05	4.99383e-06
K09119	["hypothetical protein"]	0	0	0	0	0	0	0	0	0	0	0	0	0	0	0	0	0	0	0	0	0	0	0	0	0	0	0	0	0	0	0	0
K02106	["short-chain fatty acids transporter"]	6.15554e-06	1.61132e-05	3.33903e-05	2.38955e-05	8.48441e-05	7.77602e-05	2.4757e-05	3.66243e-05	5.60908e-05	3.13233e-05	2.38611e-05	1.1837e-05	5.1595e-05	7.66042e-06	5.96648e-05	2.66934e-05	4.57807e-06	3.21612e-05	1.99809e-05	1.72432e-05	1.67873e-07	5.10597e-06	4.2182e-06	6.07311e-06	4.80649e-06	1.49523e-05	1.42674e-05	4.50176e-07	1.49763e-06	4.1716e-06	7.45993e-06	3.90363e-06
K05823	["N-acetyldiaminopimelate deacetylase [EC:3.5.1.47]"]	0.000624414	0.00034087	0.000297826	0.000411366	2.22525e-05	6.19269e-05	0.000224738	0.000242646	7.34619e-05	0.000220149	0.000645435	0.000399442	8.64608e-05	0.000130056	0.000329914	0.000227073	2.58439e-06	0.000172569	1.49756e-06	6.85678e-05	2.234e-06	3.56803e-06	9.8549e-06	7.86843e-05	2.63312e-06	0.000120202	1.45598e-05	9.9814e-05	2.97677e-05	4.71912e-05	5.02352e-06	2.06435e-05
K05820	["MFS transporter, PPP family, 3-phenylpropionic acid transporter"]	1.96036e-06	2.2879e-05	4.41965e-05	3.29433e-05	9.23426e-06	1.90482e-05	8.48068e-07	2.28603e-05	3.44581e-05	1.77218e-07	6.10546e-06	1.92406e-05	5.77477e-05	6.59053e-06	0	7.14206e-07	2.39241e-06	3.61813e-05	0.000125066	2.19826e-05	3.18959e-06	8.61249e-07	1.56783e-06	1.93565e-06	6.38915e-05	7.29889e-07	9.7767e-05	6.58507e-05	1.47914e-07	2.74283e-05	9.19305e-06	0.000281026
K05826	["lysine biosynthesis protein LysW"]	0	0	0	0	0	0	0	0	0	0	0	0	0	0	0	0	1.4768e-08	2.97789e-07	0	0	0	0	0	0	0	0	0	0	0	0	4.82258e-06	0
K05827	["lysine biosynthesis protein LysX"]	0	0	0	0	0	0	0	0	0	0	0	0	0	0	0	0	1.4768e-08	2.97789e-07	0	0	0	0	0	0	0	0	0	0	0	0	4.82258e-06	0
K02100	["MFS transporter, SP family, arabinose:H+ symporter"]	0	0	8.57629e-07	7.73318e-08	7.63736e-07	2.57191e-06	3.91416e-07	1.11708e-06	0	2.79119e-06	1.24601e-07	8.86664e-08	8.445e-07	2.82451e-06	1.06011e-05	5.35654e-07	2.39241e-06	2.25128e-05	0.000118644	7.19259e-06	2.4277e-06	0	1.38118e-06	6.04891e-07	6.33064e-05	1.45978e-07	1.46183e-06	2.97616e-06	7.39571e-08	1.30362e-07	2.51176e-08	1.19571e-06
K02101	["arabinose operon protein AraL"]	0	0	0	0	0	0	0	0	0	0	0	0	0	0	0	0	0	0	0	0	0	0	0	0	0	0	0	0	0	0	0	0
K00524	["ribonucleotide reductase, class II [EC:1.17.4.1]"]	0	0	0	0	0	0	0	0	0	0	0	0	0	0	0	0	0	0	0	0	0	0	0	0	0	0	0	0	0	0	0	0
K00525	["ribonucleoside-diphosphate reductase alpha chain [EC:1.17.4.1]"]	0.0007478	0.000965814	0.00104911	0.000959494	0.00090343	0.000851906	0.000886818	0.000904717	0.000908329	0.000966593	0.000908904	0.000930377	0.00085564	0.00103133	0.000924484	0.000952706	0.000243007	0.000622974	0.000394006	0.000458135	0.00020691	0.000505307	0.000420028	0.000409245	0.00046701	0.000515156	0.000690684	0.000560919	0.000370747	0.000390644	0.000662527	0.000765041
K00526	["ribonucleoside-diphosphate reductase beta chain [EC:1.17.4.1]"]	0.000939994	0.000902251	0.0010331	0.000933665	0.000811851	0.000805451	0.000863268	0.00084599	0.000851183	0.000907224	0.000838691	0.000903733	0.000777342	0.000879793	0.000776068	0.000813748	0.000100378	0.000441829	0.000289838	0.000247215	0.000123154	0.000145243	0.000263619	0.000227076	0.000193987	0.000221928	0.000590227	0.000499145	0.000243781	0.000211135	0.000288702	0.000643044
K00527	["ribonucleoside-triphosphate reductase [EC:1.17.4.2]"]	0.000853463	0.000839801	0.000833444	0.000840906	0.000831604	0.000851263	0.000904986	0.000963603	0.000951027	0.000756678	0.00153808	0.00110469	0.000899755	0.000728468	0.00124337	0.000806249	0.0010513	0.00096823	0.000769407	0.00109797	0.000963694	0.00132555	0.00105776	0.00108551	0.000749144	0.000991898	0.000320082	0.00101472	0.000761943	0.000980951	0.00104185	0.000737892
K00520	["mercuric reductase [EC:1.16.1.1]"]	1.92115e-05	4.61586e-05	3.29329e-05	4.69017e-05	8.40804e-05	7.84032e-05	0.000156501	9.94203e-05	6.37211e-05	6.50391e-05	1.68212e-05	8.34794e-05	6.83643e-05	2.33236e-05	0.000100045	0.000102578	1.13566e-05	4.65742e-05	1.02266e-05	3.10329e-05	1.62708e-06	2.2454e-06	0.000125575	9.62503e-05	4.50417e-05	5.8975e-05	0.000338501	4.1016e-05	0.00019508	5.60819e-05	0.000166881	1.80763e-05
K00522	["ferritin heavy chain [EC:1.16.3.1]"]	0	0	0	0	0	0	0	0	0	0	0	0	0	0	0	0	0	0	0	0	0	0	0	0	0	0	0	0	0	0	0	0
K00523	["CDP-4-dehydro-6-deoxyglucose reductase [EC:1.17.1.1]"]	0	4.45116e-08	3.27042e-05	0	0.000566102	0.000398285	0.000215964	0.000105564	0.00033415	0.000106198	2.01854e-05	5.08502e-05	0.000411714	0.000164721	0	1.88818e-05	0	0	0	0	0	0	0	0	0	0	0	0	0	0	0	0
K02451	["general secretion pathway protein B"]	0	0	5.71753e-08	0	0	0	0	0	0	0	0	0	0	0	0	0	2.39241e-06	1.48894e-06	0.000114718	6.54954e-06	6.32752e-07	0	1.36251e-06	1.93565e-07	6.02692e-05	4.17079e-08	9.94042e-07	2.77608e-06	7.39571e-08	2.60725e-08	0	7.03357e-08
K00528	["ferredoxin--NADP+ reductase [EC:1.18.1.2]"]	0.000280998	0.000368645	0.000621895	0.000438278	0.00112189	0.000878831	0.000749463	0.000424372	0.000985444	0.000580434	0.00019307	0.000331213	0.00100013	0.000762747	9.37589e-05	0.000341123	0.000680626	0.000494746	0.000536368	0.000517581	0.000711484	0.000670574	0.000520481	0.000563299	0.000620219	0.000546165	0.00022787	0.000570648	0.000560465	0.000597868	0.000552261	0.00053107
K00529	["ferredoxin--NAD+ reductase [EC:1.18.1.3]"]	0	0	6.86103e-06	7.73318e-08	0	8.03723e-08	0	0	1.62347e-07	8.86091e-08	1.30208e-05	1.77333e-07	2.41286e-05	1.06989e-06	4.36831e-06	1.89265e-05	0	3.12678e-05	4.49267e-06	6.43046e-07	1.96282e-06	3.07589e-08	1.86646e-08	4.83913e-07	3.34365e-06	1.0427e-07	5.26258e-07	2.00078e-07	0	1.0429e-07	5.02352e-08	1.12537e-06
K00025	["malate dehydrogenase [EC:1.1.1.37]"]	0	0	0	0	0	0	0	0	0	0	0	0	0	0	0	0	0	9.52924e-07	0	1.65763e-05	0	0	0.000120928	7.28289e-05	3.73931e-05	5.48668e-05	0.000337857	3.72145e-05	0.000160339	3.94216e-05	0.000156382	1.55442e-05
K14215	["trans,polycis-decaprenyl diphosphate synthase [EC:2.5.1.86]"]	0	0	0	0	0	0	0	0	0	0	0	0	0	0	0	0	0	0	0	0	0	0	0	0	0	0	0	0	0	0	0	0
K14213	["Xaa-Pro dipeptidase [EC:3.4.13.9]"]	0	0	0	0	0	0	0	0	0	0	0	0	0	0	0	0	0	0	0	0	0	0	0	0	0	0	0	0	0	0	0	0
K03453	["bile acid:Na+ symporter, BASS family"]	3.35222e-05	0.000286833	0.000482045	9.41127e-05	0.00121583	0.00095414	0.000605716	0.000501091	0.000940312	0.000430064	0.000208645	0.000277969	0.000867423	0.000535545	0.000402897	0.000419998	0.000399001	0.000367233	0.000262423	0.000399213	0.000513201	0.000165452	0.000474491	0.000448563	0.00051325	0.000496658	0.000792193	0.000293165	0.000713205	0.000446309	0.000367345	0.000190188
K00796	["dihydropteroate synthase [EC:2.5.1.15]"]	0.000714866	0.000880396	0.000991991	0.000899716	0.000825252	0.000762653	0.000791443	0.00072347	0.000846678	0.000852464	0.000871835	0.000770245	0.000771552	0.00086092	0.000738511	0.000802366	0.000460229	0.000518391	0.000299673	0.000555901	0.000512568	0.000518626	0.000588084	0.000637507	0.000530038	0.000639299	0.000872301	0.000488841	0.000783021	0.000603474	0.00068345	0.000508492
K05339	["holin-like protein LrgB"]	4.50883e-06	6.23163e-07	0.000106689	5.02656e-07	0	0	3.2618e-08	8.37812e-07	3.6528e-07	6.20264e-07	0	4.43332e-08	8.04286e-08	0	7.35155e-06	0	4.57807e-07	8.07008e-06	9.03931e-07	7.62129e-07	2.58266e-08	6.15178e-08	4.85279e-06	2.41957e-08	9.47367e-07	3.9414e-06	1.40335e-05	2.80109e-06	2.30376e-05	2.60986e-05	2.46153e-06	0
K00027	["malate dehydrogenase (oxaloacetate-decarboxylating) [EC:1.1.1.38]"]	0.000360667	0.000427089	0.000424641	0.000284078	0.0005669	0.00056779	0.000546058	0.000588224	0.000421249	0.000384564	0.000517033	0.000428569	0.000459971	0.000362693	0.000562074	0.000494766	0.000764656	0.000668476	0.000660679	0.000611346	0.000688744	0.00067891	0.000474435	0.000643653	0.000617878	0.00060904	0.000235062	0.000646328	0.000572095	0.00062076	0.00054671	0.00054788
K00794	["6,7-dimethyl-8-ribityllumazine synthase [EC:2.5.1.78]", "riboflavin synthase beta chain [EC:2.5.1.-]"]	0.000506401	0.000535609	0.000485361	0.000505402	0.000792723	0.000746177	0.000529912	0.000591136	0.000760188	0.000662132	0.000238861	0.000373596	0.000685815	0.000729195	0.00035948	0.00059721	0.000392281	0.000367858	0.000215931	0.000437771	0.000202248	0.000225493	0.000398209	0.000456693	0.000351807	0.000346781	0.000525205	0.00038295	0.000526981	0.000356515	0.000282849	0.000475575
K00793	["riboflavin synthase [EC:2.5.1.9]", "riboflavin synthase alpha chain [EC:2.5.1.9]"]	0.000233087	0.000223894	0.000474612	8.3209e-05	0.000792654	0.000693412	0.000365615	0.000489242	0.000755399	0.000354082	0.000237428	0.000217366	0.00067938	0.000352551	0.000354845	0.000391028	0.000392281	0.00035014	0.000205975	0.000436152	0.000202093	0.000225493	0.000397668	0.000456499	0.000351431	0.000340003	0.000523159	0.000382374	0.000526593	0.000356515	0.000284959	0.000449726
K01347	["IgA-specific serine endopeptidase [EC:3.4.21.72]"]	1.6467e-06	9.12489e-06	6.28928e-07	0	3.20769e-05	1.3824e-05	1.14489e-05	6.94187e-06	3.1617e-05	3.98741e-07	0	1.01966e-06	0.00016319	1.35662e-05	0	5.80292e-07	0	5.95578e-08	0	0	0	0	0	0	0	0	0	0	0	0	0	0
K01346	["pancreatic elastase II [EC:3.4.21.71]"]	0	0	0	0	0	0	0	0	0	0	0	0	0	0	0	0	0	0	0	0	0	0	0	0	0	0	0	0	0	0	0	0
K01344	["protein C (activated) [EC:3.4.21.69]"]	0	0	0	0	0	0	0	0	0	0	0	0	0	0	0	0	0	0	0	0	0	0	0	0	0	0	0	0	0	0	0	0
K01343	["tissue plasminogen activator [EC:3.4.21.68]"]	0	0	0	0	0	0	0	0	0	0	0	0	0	0	0	0	0	0	0	0	0	0	0	0	0	0	0	0	0	0	0	0
K00791	["tRNA dimethylallyltransferase [EC:2.5.1.75]"]	0.000948776	0.000974805	0.000866777	0.000948242	0.000938909	0.000919499	0.000900909	0.000932684	0.00118858	0.000994726	0.00103942	0.000922574	0.000945519	0.00109223	0.00103193	0.000992121	0.000708257	0.00078506	0.000549252	0.000772465	0.000727652	0.000834489	0.000730121	0.000760058	0.000664062	0.000784735	0.000652852	0.000715029	0.000739922	0.000803137	0.000743255	0.000607103
K01340	["tryptase [EC:3.4.21.59]"]	0	0	0	0	0	0	0	0	0	0	0	0	0	0	0	0	0	0	0	0	0	0	0	0	0	0	0	0	0	0	0	0
K00790	["UDP-N-acetylglucosamine 1-carboxyvinyltransferase [EC:2.5.1.7]"]	0.00139272	0.0012984	0.00120623	0.00138339	0.00085226	0.000921951	0.00116436	0.00114174	0.000967099	0.00117256	0.00156892	0.00145803	0.000958186	0.00109005	0.00145561	0.00115143	0.00104711	0.00107475	0.000797604	0.00110047	0.000883903	0.00108084	0.00089394	0.00101634	0.000929938	0.00120697	0.000706296	0.000894049	0.00093099	0.00104989	0.000847619	0.000756847
K02694	["photosystem I subunit III"]	0	0	0	0	0	0	0	0	0	0	0	0	0	0	0	0	0	0	0	0	0	0	0	0	0	0	0	0	0	0	0	0
K02696	["photosystem I subunit VIII"]	0	0	0	0	0	0	0	0	0	0	0	0	0	0	0	0	0	0	0	0	0	0	0	0	0	0	0	0	0	0	0	0
K02697	["photosystem I subunit IX"]	0	0	0	0	0	0	0	0	0	0	0	0	0	0	0	0	0	0	0	0	0	0	0	0	0	0	0	0	0	0	0	0
K02690	["photosystem I core protein Ib", "photosystem I P700 chlorophyll a apoprotein A2"]	0	0	0	0	0	0	0	0	0	0	0	0	0	0	0	0	0	0	0	0	0	0	0	0	0	0	0	0	0	0	0	0
K02691	["photosystem I subunit VII"]	0	0	0	0	0	0	0	0	0	0	0	0	0	0	0	0	0	0	0	0	0	0	0	0	0	0	0	0	0	0	0	0
K02692	["photosystem I subunit II"]	0	0	0	0	0	0	0	0	0	0	0	0	0	0	0	0	0	0	0	0	0	0	0	0	0	0	0	0	0	0	0	0
K02693	["photosystem I subunit IV"]	0	0	0	0	0	0	0	0	0	0	0	0	0	0	0	0	0	0	0	0	0	0	0	0	0	0	0	0	0	0	0	0
K02698	["photosystem I subunit X"]	0	0	0	0	0	0	0	0	0	0	0	0	0	0	0	0	0	0	0	0	0	0	0	0	0	0	0	0	0	0	0	0
K02699	["photosystem I subunit XI"]	0	0	0	0	0	0	0	0	0	0	0	0	0	0	0	0	0	0	0	0	0	0	0	0	0	0	0	0	0	0	0	0
K00836	["diaminobutyrate-2-oxoglutarate transaminase [EC:2.6.1.76]"]	0	4.45116e-08	4.36819e-05	7.73318e-08	1.04146e-07	1.20558e-07	1.95708e-07	3.98958e-08	1.522e-05	1.9494e-06	1.42668e-05	5.76332e-07	6.43429e-06	8.65328e-05	1.9178e-06	3.12465e-07	2.39241e-06	3.27568e-05	0.000124891	1.65287e-05	2.58266e-06	0	1.38118e-06	2.41957e-07	6.36129e-05	4.17079e-08	1.28641e-06	2.8261e-06	7.39571e-08	2.60725e-08	2.51176e-08	1.05504e-07
K00837	["None"]	6.46919e-06	2.06089e-05	3.14464e-06	2.37022e-05	0.000105153	7.37014e-05	2.65837e-05	4.61993e-05	9.67992e-05	4.89565e-05	5.65067e-05	2.17676e-05	7.71712e-05	1.1512e-05	8.53419e-05	6.32072e-05	0.000133414	0.000172956	0.000122611	0.000100577	8.40656e-06	9.11078e-05	6.61473e-05	2.02518e-05	7.6068e-05	6.33752e-05	7.88802e-05	8.47831e-06	4.16009e-06	0.000155053	2.5846e-05	2.95762e-05
K00835	["valine--pyruvate aminotransferase [EC:2.6.1.66]"]	0	4.45116e-08	7.3413e-05	7.73318e-08	0.000506183	0.000354321	0.000216127	0.000105604	0.000315318	8.8742e-05	8.22369e-06	1.96839e-05	0.00033213	7.32234e-05	1.9178e-06	3.57103e-07	2.39241e-06	3.38586e-05	0.000125066	3.85351e-05	3.18959e-06	8.61249e-07	0.000122496	7.47646e-05	0.000101285	5.55967e-05	0.000435566	0.000103065	0.000160487	6.68498e-05	0.000165575	0.000296606
K00832	["aromatic-amino-acid transaminase [EC:2.6.1.57]"]	1.30168e-05	9.50769e-05	7.65577e-05	1.15224e-05	0.000534962	0.000424205	0.000222585	0.000182084	0.000346042	0.000171902	4.8283e-05	9.70011e-05	0.000398443	0.00023161	0.000143622	0.000188595	9.53272e-05	8.20408e-05	0.000139097	3.27239e-05	7.54266e-05	3.5342e-05	8.61371e-05	6.46266e-05	7.71268e-05	1.64329e-05	0.000123963	8.47081e-05	3.60541e-06	8.10072e-05	4.64425e-05	0.000312431
K00833	["adenosylmethionine-8-amino-7-oxononanoate aminotransferase [EC:2.6.1.62]"]	1.51732e-05	0.000106427	0.000361633	2.32769e-05	0.000683474	0.000552961	0.000244211	0.000230877	0.000663998	0.000221434	0.000152387	0.00012001	0.000607397	0.000260925	0.000228857	0.000215824	0.000146971	0.000186803	0.000248379	0.000307781	0.000442526	5.01985e-05	0.000305334	0.000172926	0.000289992	0.00025056	0.000482988	0.000108492	0.000238586	0.000192493	0.000188734	0.00040654
K00830	["alanine-glyoxylate transaminase / serine-glyoxylate transaminase / serine-pyruvate transaminase [EC:2.6.1.44 2.6.1.45 2.6.1.51]"]	1.56829e-07	4.01495e-05	0	0	0	2.01734e-05	3.91416e-07	2.00277e-05	1.2176e-07	4.8735e-07	0	0	3.25736e-05	2.13978e-06	0	6.55284e-05	1.4768e-08	3.27568e-07	5.58548e-06	5.28727e-06	0	6.15178e-08	0	3.8713e-07	0	0	0	0	0	0	1.10769e-05	7.73693e-07
K00831	["phosphoserine aminotransferase [EC:2.6.1.52]"]	0.000239282	0.000218463	0.000390335	9.66647e-05	0.000716558	0.000531341	0.000409975	0.000265826	0.000719683	0.000290151	0.000220295	0.000210804	0.00061178	0.000389483	0.0002263	0.000271979	0.000772556	0.000631372	0.000541373	0.000629471	0.000725211	0.000760729	0.00057597	0.00063637	0.000617906	0.000659715	0.000253013	0.000490892	0.000537021	0.00066842	0.000544851	0.000555828
K00839	["aminotransferase [EC:2.6.1.-]"]	1.04683e-05	1.25968e-05	0.000110291	2.14209e-05	0	2.29061e-06	4.50128e-06	1.24874e-05	5.27627e-07	1.11204e-05	1.05911e-06	1.00193e-05	1.20643e-07	7.57483e-06	1.40106e-05	1.0847e-05	2.85022e-06	6.06596e-05	0.000138301	3.42958e-05	1.83756e-05	3.56803e-06	0.000127162	7.32402e-05	0.000102343	6.61071e-05	0.000369842	4.66182e-05	0.000184467	6.58591e-05	0.000159246	4.13574e-05
K04335	["minor curlin subunit"]	0	0	1.26929e-05	7.73318e-08	0	0	0	0	0	0	0	0	0	0	0	0	0	2.10239e-05	5.50453e-06	3.40576e-06	1.79495e-06	0	1.86646e-08	4.11326e-07	3.03715e-06	1.0427e-07	5.84731e-07	2.00078e-07	0	1.0429e-07	2.51176e-08	1.12537e-06
K04334	["major curlin subunit"]	0	0	1.26929e-05	7.73318e-08	0	0	0	0	0	0	0	0	0	0	0	0	0	2.10239e-05	5.50453e-06	3.40576e-06	1.79495e-06	0	1.86646e-08	4.11326e-07	3.03715e-06	1.0427e-07	5.84731e-07	2.00078e-07	0	1.0429e-07	2.51176e-08	1.12537e-06
K01120	["3',5'-cyclic-nucleotide phosphodiesterase [EC:3.1.4.17]"]	0	0	0	0	7.63736e-07	2.57191e-06	3.91416e-07	1.11708e-06	0	2.79119e-06	1.24601e-07	8.86664e-08	8.445e-07	2.82451e-06	1.06011e-05	5.35654e-07	0	9.52924e-07	0	1.65763e-05	0	0	0.000120928	7.28289e-05	3.73931e-05	5.48668e-05	0.000337857	3.72145e-05	0.000160339	3.94216e-05	0.000156382	1.55442e-05
K01126	["glycerophosphoryl diester phosphodiesterase [EC:3.1.4.46]"]	0.0010575	0.000751713	0.000880442	0.000815811	0.000293622	0.000366578	0.000751062	0.000572106	0.00031824	0.00065522	0.000302283	0.000706095	0.000349543	0.000659353	0.000677568	0.000657337	0.000400212	0.000737206	0.000617371	0.000762153	0.000653426	0.000546985	0.000760433	0.000725482	0.000646661	0.000776435	0.000999188	0.000737463	0.000897358	0.00072943	0.000762747	0.000590714
K04333	["LuxR family transcriptional regulator, csgAB operon transcriptional regulatory protein"]	0	0	6.84388e-05	7.73318e-08	0	0	0	0	0	0	0	0	0	0	0	0	2.39241e-06	2.25128e-05	0.000128466	2.43405e-05	2.4277e-06	0	1.38118e-06	6.04891e-07	6.33064e-05	1.45978e-07	1.87114e-06	3.05119e-06	7.39571e-08	1.30362e-07	2.51176e-08	1.19571e-06
K01129	["dGTPase [EC:3.1.5.1]"]	7.97083e-05	0.000290216	0.000459918	0.000199207	0.000693056	0.000635464	0.000499577	0.00056289	0.00072293	0.000434938	0.000398662	0.000379936	0.000629676	0.000460867	0.000428468	0.000463118	0.000831554	0.000577502	0.000530945	0.000593722	0.000692502	0.000730893	0.000693875	0.00064554	0.000637828	0.000581513	0.000576544	0.000613315	0.000714943	0.000690764	0.000787789	0.000583329
K01128	["None"]	0	0	0	0	1.76354e-05	4.25973e-06	3.2618e-08	4.7875e-07	6.49387e-06	8.86091e-07	0	0	1.71715e-05	1.92581e-06	1.26788e-05	6.2493e-07	0	2.08452e-07	0	2.7389e-06	0	2.46071e-07	7.65248e-07	2.97606e-06	5.57274e-08	1.856e-06	0	1.42556e-06	1.10936e-07	1.14719e-06	9.04234e-07	7.03357e-08
K04339	["scyllo-inosamine 4-kinase [EC:2.7.1.65]"]	0	0	0	0	0	0	0	0	0	0	0	0	0	0	0	0	0	0	0	0	0	0	0	0	0	0	0	0	0	0	0	0
K04338	["curli production assembly/transport component CsgF"]	0	0	1.26929e-05	7.73318e-08	0	0	0	0	0	0	0	0	0	0	0	0	0	2.10239e-05	5.50453e-06	3.40576e-06	1.79495e-06	0	1.86646e-08	4.11326e-07	3.03715e-06	1.0427e-07	5.84731e-07	2.00078e-07	0	1.0429e-07	2.51176e-08	1.12537e-06
K02470	["DNA gyrase subunit B [EC:5.99.1.3]"]	0.00122632	0.00130254	0.000802798	0.00136738	0.000833201	0.000935936	0.00119248	0.00106258	0.000890715	0.00125572	0.000933824	0.00113356	0.000856404	0.00122498	0.000983137	0.00117295	0.00124571	0.00115328	0.000923858	0.00115703	0.00133312	0.00139744	0.00110241	0.00128118	0.0011856	0.00124792	0.000694602	0.00117638	0.00124351	0.00121667	0.00118085	0.000797044
K02471	["putative ATP-binding cassette transporter"]	5.68505e-06	5.60847e-05	7.2441e-05	6.46107e-05	0.00105871	0.00073838	0.000432025	0.000251423	0.000732792	0.000194231	5.85003e-05	0.000112385	0.000808428	0.00016425	9.66356e-05	2.33456e-05	1.4768e-08	2.48951e-05	7.42033e-07	2.22446e-05	7.74798e-07	8.61249e-07	0.000121338	7.47646e-05	4.12244e-05	6.21865e-05	0.000446383	0.000101315	0.000160413	7.47237e-05	0.000171804	0.000302127
K02472	["UDP-N-acetyl-D-mannosaminuronic acid dehydrogenase [EC:1.1.1.-]"]	1.96036e-07	1.29084e-06	0.000252886	7.73318e-08	9.02597e-07	4.38029e-06	7.5054e-05	4.18906e-06	3.18605e-05	8.63939e-06	8.34829e-06	6.20665e-05	1.04557e-05	1.32667e-06	4.37897e-05	3.61567e-06	5.16879e-06	7.45067e-05	0.000125484	0.000141637	3.57699e-06	0.000121159	2.68957e-05	5.12948e-06	6.92135e-05	3.11558e-05	0.000128407	6.67261e-05	5.36189e-07	6.56244e-05	1.89387e-05	0.000293511
K02473	["UDP-N-acetylglucosamine 4-epimerase [EC:5.1.3.7]"]	0	0	0	0	0	0	0	0	0	0	0	0	0	0	0	0	0	0	0	0	0	0	0	0	0	0	0	0	0	0	0	0
K02474	["UDP-N-acetyl-D-galactosamine dehydrogenase [EC:1.1.1.-]"]	1.01939e-05	3.2538e-05	7.83873e-05	3.449e-05	0.000148408	0.000162272	3.02695e-05	6.47509e-05	0.000317509	7.36785e-05	0.000153945	3.85256e-05	0.00017831	0.00022502	0.000111712	0.000104899	4.35655e-06	5.32744e-05	2.17618e-05	1.54093e-05	3.80426e-05	3.8018e-05	4.63628e-05	1.19043e-05	1.1647e-05	2.23346e-05	6.97584e-05	1.0254e-05	1.79901e-05	7.83217e-05	1.49952e-05	1.15351e-05
K02475	["two-component system, CitB family, response regulator"]	2.35243e-07	1.78047e-07	2.05831e-06	1.54664e-07	0	8.03723e-08	1.30472e-07	2.18629e-05	1.37995e-06	1.77218e-07	1.91886e-05	2.08366e-06	4.02143e-08	8.55913e-08	5.32721e-06	4.46379e-07	2.95359e-07	1.46214e-05	8.55361e-06	7.04969e-06	1.34686e-05	4.92142e-06	4.85279e-06	1.93565e-07	9.19503e-07	1.49523e-05	3.09323e-05	5.97734e-06	2.37402e-05	2.62028e-05	1.75823e-06	8.44028e-07
K02476	["two-component system, CitB family, sensor kinase [EC:2.7.13.3]"]	2.35243e-07	1.78047e-07	2.05831e-06	1.54664e-07	0	8.03723e-08	1.30472e-07	2.18629e-05	1.62347e-07	1.77218e-07	1.43291e-06	3.10332e-07	4.02143e-08	8.55913e-08	4.79449e-06	8.92757e-08	2.95359e-07	1.46214e-05	8.55361e-06	7.04969e-06	1.34686e-05	4.92142e-06	4.85279e-06	1.93565e-07	9.19503e-07	4.12909e-06	3.09323e-05	5.97734e-06	2.37402e-05	2.62028e-05	1.75823e-06	0
K02477	["two-component system, LytT family, response regulator"]	2.35243e-06	1.14395e-05	0.000154259	1.24117e-05	0.000160662	0.000150899	3.22592e-05	5.46173e-05	0.000312883	5.89694e-05	0.000124975	9.62031e-06	0.000149879	0.000131982	0.000128972	6.53498e-05	2.90633e-05	0.000155595	0.000291295	0.000326334	6.93703e-05	8.24338e-05	0.000356811	0.000239924	0.000364917	0.000316667	0.000527193	0.000162989	0.000257611	0.000257961	0.000197676	0.00040021
K02478	["two-component system, LytT family, sensor kinase [EC:2.7.13.3]"]	1.56829e-07	4.00605e-06	8.13032e-05	2.97727e-06	8.38027e-05	6.34941e-05	1.94403e-05	2.23017e-05	5.48732e-05	2.02915e-05	6.23006e-08	0	4.74931e-05	1.28387e-07	5.68413e-05	1.54447e-05	4.78482e-06	8.44827e-05	0.000250335	4.36319e-05	7.77381e-06	3.56803e-06	2.96767e-06	2.2502e-06	0.000127212	8.96721e-07	9.89949e-05	6.92771e-05	4.62232e-07	2.75586e-05	9.46934e-06	0.000283277
K02479	["two-component system, NarL family, response regulator"]	0	0	0	0	0	0	0	0	0	0	6.04316e-06	8.86664e-08	4.06164e-06	0	0	0	0	9.52924e-07	0	1.65763e-05	0	0	0.000120928	7.28289e-05	3.73931e-05	5.48668e-05	0.000337857	3.72145e-05	0.000160339	3.94216e-05	0.000156382	1.55442e-05
K09019	["putative NADH dehydrogenase/NAD(P)H nitroreductase RutE [EC:1.-.-.-]"]	0.000554861	0.000624276	3.70496e-05	0.00084454	0	0.000118268	0.000404952	0.000228164	8.11733e-08	0.000644366	3.73804e-07	0.000402723	2.17157e-06	0.000585402	3.14305e-06	0.000462582	2.39241e-06	3.45137e-05	0.000120789	1.37659e-05	2.59557e-06	3.07589e-08	2.51972e-06	1.01622e-06	6.36129e-05	1.02184e-06	1.75419e-06	4.92693e-06	7.39571e-08	1.56435e-07	5.02352e-08	1.65289e-06
K01267	["aspartyl aminopeptidase [EC:3.4.11.21]"]	3.33262e-06	4.33543e-05	0.000212292	9.66647e-06	9.8765e-05	0.000153029	6.64754e-05	0.000190702	9.33899e-05	8.97167e-05	3.94363e-05	1.00636e-05	7.08576e-05	1.61768e-05	0.000131689	0.000129271	0.000504533	0.000230488	0.000293629	0.000336789	0.000649823	0.000270709	0.000414578	0.000424537	0.000472011	0.000434826	2.40909e-05	0.00048639	0.000415158	0.000308829	0.000159648	0.000200703
K13074	["biflaviolin synthase [EC:1.14.21.7]"]	0	0	0	0	0	0	0	0	0	0	0	0	0	0	0	0	0	0	0	0	0	0	0	0	0	0	0	0	0	0	0	0
K13075	["N-acyl homoserine lactone hydrolase [EC:3.1.1.81]"]	0	0	0	0	0	0	0	0	0	0	0	0	0	0	0	0	0	0	0	0	0	0	0	0	0	0	0	0	0	0	0	0
K11441	["dehydrogluconokinase [EC:2.7.1.13]"]	0	0	0	0	0	0	0	0	0	0	0	0	0	0	0	0	0	0	0	0	0	0	0	0	0	0	0	0	0	0	0	0
K14055	["universal stress protein E"]	1.96036e-06	2.2879e-05	4.41965e-05	3.26727e-05	8.22752e-06	7.03258e-06	0	2.01873e-05	3.44581e-05	4.43046e-08	6.10546e-06	1.92406e-05	5.77477e-05	6.59053e-06	0	6.2493e-07	2.39241e-06	3.61813e-05	0.000125066	2.19826e-05	3.18959e-06	8.61249e-07	1.56783e-06	1.93565e-06	6.38915e-05	7.29889e-07	9.7767e-05	6.58507e-05	1.47914e-07	2.74283e-05	9.19305e-06	0.000281026
K13299	["glutathione S-transferase kappa 1 [EC:2.5.1.18]"]	0	0	0	0	0	0	0	0	0	0	0	0	0	0	0	0	0	0	0	0	0	0	0	0	0	0	0	0	0	0	0	0
K13292	["phosphatidylglycerol:prolipoprotein diacylglycerol transferase [EC:2.-.-.-]"]	0.00067013	0.000572375	0.000496453	0.000497707	0.000682815	0.000672475	0.000561355	0.000656605	0.000608394	0.000518275	0.000777325	0.000665752	0.000718589	0.000427272	0.000778305	0.000578909	0.000946124	0.000641169	0.000623753	0.000880259	0.000791586	0.000960846	0.00100697	0.00101363	0.000743223	0.000858412	0.000949603	0.000961776	0.000997884	0.000876322	0.00116835	0.000675293
K14057	["LysR family transcriptional regulator, regulator of abg operon"]	0	0	9.71979e-07	7.73318e-08	0	0	0	0	0	0	0	0	0	0	0	0	2.39241e-06	3.27568e-05	0.000119211	7.19259e-06	2.59557e-06	3.07589e-08	1.38118e-06	6.77478e-07	6.36129e-05	1.45978e-07	1.5203e-06	2.97616e-06	7.39571e-08	1.30362e-07	5.02352e-08	1.19571e-06
K14056	["HTH-type transcriptional regulator, repressor for puuD"]	0	0	2.80159e-05	0	0	0	0	0	0	0	0	0	0	0	0	0	2.39241e-06	1.17329e-05	0.00011944	1.4409e-05	8.00625e-07	3.07589e-08	1.36251e-06	6.77478e-07	6.05757e-05	1.45978e-07	1.63725e-06	3.00117e-06	7.39571e-08	1.30362e-07	5.02352e-08	1.19571e-06
K02856	["L-rhamnose-H+ transport protein"]	3.92072e-08	4.00605e-07	4.0766e-05	7.73318e-08	6.94306e-08	0	8.1545e-07	1.19687e-06	9.98432e-06	1.019e-06	7.16457e-06	2.39399e-06	4.66486e-06	2.56774e-07	9.58898e-07	1.60696e-06	3.85444e-06	6.11956e-05	0.000127616	0.000103626	2.77636e-06	7.22526e-05	2.23228e-05	2.12922e-06	6.56469e-05	3.81836e-05	3.98786e-05	3.45135e-06	2.03382e-07	4.93291e-05	3.51647e-06	1.30473e-05
K02585	["nitrogen fixation protein NifB"]	1.03115e-05	0.000108119	2.85876e-07	1.29144e-05	3.47153e-07	4.8143e-05	7.63261e-06	7.56025e-05	1.47735e-05	7.05772e-05	1.15256e-05	4.61509e-05	9.2895e-06	5.45217e-05	9.98852e-05	0.000153599	6.1228e-05	4.9016e-05	0.000162681	6.10417e-05	1.79495e-06	9.05542e-05	2.20242e-06	4.06487e-06	6.98265e-05	2.02283e-05	3.60779e-05	4.05158e-06	1.42922e-05	2.58639e-05	1.9642e-05	1.88148e-05
K12211	["intracellular multiplication protein IcmG"]	0	0	0	0	0	0	0	0	0	0	0	0	0	0	0	0	0	0	0	0	0	0	0	0	0	0	0	0	0	0	0	0
K12210	["intracellular multiplication protein IcmF"]	0	0	0	0	0	0	0	0	0	0	0	0	0	0	0	0	0	0	0	0	0	0	0	0	0	0	0	0	0	0	0	0
K12213	["intracellular multiplication protein IcmK"]	0	0	0	0	0	0	0	0	0	0	0	0	0	0	0	0	0	0	0	0	0	0	0	0	0	0	0	0	0	0	0	0
K12212	["intracellular multiplication protein IcmJ"]	0	0	0	0	0	0	0	0	0	0	0	0	0	0	0	0	0	0	0	0	0	0	0	0	0	0	0	0	0	0	0	0
K12215	["intracellular multiplication protein IcmM"]	0	0	0	0	0	0	0	0	0	0	0	0	0	0	0	0	0	0	0	0	0	0	0	0	0	0	0	0	0	0	0	0
K02854	["AraC family transcriptional regulator, L-rhamnose operon transcriptional activator RhaR"]	0	0	4.07088e-05	7.73318e-08	0	0	0	0	0	0	0	0	0	0	0	0	2.39241e-06	3.27568e-05	0.000124918	1.71717e-05	2.59557e-06	3.07589e-08	1.38118e-06	6.77478e-07	6.36129e-05	1.45978e-07	1.75419e-06	3.00117e-06	7.39571e-08	1.30362e-07	5.02352e-08	1.19571e-06
K12217	["intracellular multiplication protein IcmO"]	0	0	0	0	0	0	0	0	0	0	0	0	0	0	0	0	0	0	0	0	0	0	0	0	0	0	0	0	0	0	0	0
K12216	["intracellular multiplication protein IcmN"]	0	0	0	0	0	0	0	0	0	0	0	0	0	0	0	0	0	0	0	0	0	0	0	0	0	0	0	0	0	0	0	0
K12219	["intracellular multiplication protein IcmQ"]	0	0	0	0	0	0	0	0	0	0	0	0	0	0	0	0	0	0	0	0	0	0	0	0	0	0	0	0	0	0	0	0
K12218	["intracellular multiplication protein IcmP"]	0	0	0	0	0	0	0	0	0	0	0	0	0	0	0	0	0	0	0	0	0	0	0	0	0	0	0	0	0	0	0	0
K02855	["AraC family transcriptional regulator, L-rhamnose operon regulatory protein RhaS"]	0	0	4.0766e-05	7.73318e-08	0	0	0	0	0	0	0	0	0	0	0	0	4.78482e-06	3.42457e-05	0.000239636	2.37213e-05	3.22833e-06	3.07589e-08	2.74369e-06	8.71043e-07	0.000123882	1.87686e-07	2.74823e-06	5.77726e-06	1.47914e-07	1.56435e-07	5.02352e-08	1.26604e-06
K08692	["malate-CoA ligase subunit alpha [EC:6.2.1.9]"]	0	0	0	0	0	0	0	0	0	0	0	0	0	0	0	0	0	0	0	0	0	0	0	0	0	0	0	0	0	0	0	0
K08693	["3'-nucleotidase [EC:3.1.3.6]"]	1.17622e-07	0	1.88678e-06	0	0	0	0	0	0	4.43046e-08	0	0	0	0	0	0	2.95359e-07	7.08737e-06	2.6983e-07	7.38312e-07	2.58266e-08	0	4.85279e-06	0	9.19503e-07	3.60774e-06	1.40335e-05	2.80109e-06	2.30191e-05	2.60986e-05	1.68288e-06	0
K08690	["cis-2,3-dihydrobiphenyl-2,3-diol dehydrogenase [EC:1.3.1.56]"]	0	0	0	0	0	0	0	0	0	0	0	0	0	0	0	0	0	0	0	0	0	0	0	0	0	0	0	0	0	0	0	0
K08691	["malyl-CoA lyase [EC:4.1.3.24]"]	0	0	0	0	0	0	0	0	0	0	0	0	0	0	0	0	0	0	0	0	0	0	0	0	0	0	0	0	0	0	0	0
K08696	["carbon dioxide concentrating mechanism protein CcmK"]	0	0	0	0	0	0	0	0	0	0	0	0	0	0	0	0	0	0	0	0	0	0	0	0	0	0	0	0	0	0	0	0
K08697	["carbon dioxide concentrating mechanism protein CcmL"]	0	0	0	0	0	0	0	0	0	0	0	0	0	0	0	0	0	0	0	0	0	0	0	0	0	0	0	0	0	0	0	0
K11748	["glutathione-regulated potassium-efflux system ancillary protein KefG"]	3.92072e-08	0	4.07088e-05	7.73318e-08	7.63736e-07	2.57191e-06	3.91416e-07	1.11708e-06	2.63813e-06	4.8292e-06	3.25832e-05	1.41866e-06	1.04557e-06	1.56204e-05	2.67959e-05	7.58844e-07	2.39241e-06	3.38586e-05	0.000125066	3.85351e-05	3.18959e-06	8.61249e-07	0.000122496	7.47646e-05	0.000101285	5.55967e-05	0.000435566	0.000103065	0.000160487	6.68498e-05	0.000165575	0.00029657
K11749	["regulator of sigma E protease [EC:3.4.24.-]"]	0.000563212	0.000439552	0.000394338	0.0003159	0.000744539	0.000614567	0.000441093	0.000407496	0.000788964	0.000465641	0.000485571	0.000468824	0.000728563	0.000567984	0.000632713	0.000507131	0.000730734	0.000626518	0.000530499	0.000656622	0.000685335	0.000691583	0.000685177	0.000716627	0.000565912	0.000661905	0.000596893	0.000709652	0.000712392	0.000673948	0.000711055	0.000576893
K11746	["glutathione-regulated potassium-efflux system ancillary protein KefF"]	0	0	4.05944e-05	7.73318e-08	2.72862e-05	1.85258e-05	3.91416e-07	1.11708e-06	3.03182e-05	2.07788e-05	1.42668e-05	3.17426e-05	7.72919e-05	6.67612e-06	1.06011e-05	5.35654e-07	2.39241e-06	2.25128e-05	0.000124324	1.65048e-05	2.4277e-06	0	1.38118e-06	1.93565e-07	6.33064e-05	4.17079e-08	1.22793e-06	2.8261e-06	7.39571e-08	2.60725e-08	0	7.03357e-08
K11747	["glutathione-regulated potassium-efflux system protein KefB"]	5.09694e-06	2.29235e-05	4.71124e-05	3.27887e-05	8.95654e-06	9.60449e-06	3.91416e-07	2.13044e-05	3.44581e-05	4.8292e-06	1.86902e-07	1.93293e-05	5.48925e-05	0.000108658	1.06011e-05	1.84801e-05	2.39241e-06	3.61813e-05	0.000125066	2.19826e-05	3.18959e-06	8.61249e-07	1.56783e-06	1.93565e-06	6.38915e-05	7.29889e-07	9.7767e-05	6.58507e-05	1.47914e-07	2.74283e-05	9.19305e-06	0.000281026
K11744	["AI-2 transport protein TqsA"]	4.70487e-07	1.62468e-05	4.07088e-05	1.66263e-06	1.04146e-07	3.89806e-06	2.47897e-06	2.71291e-06	4.82981e-06	9.7027e-06	1.43291e-06	3.67966e-06	5.95172e-06	2.9957e-07	3.78232e-06	1.37931e-05	2.39241e-06	3.3799e-05	0.000124918	3.37718e-05	2.59557e-06	3.07589e-08	0.000122309	7.34822e-05	0.000101006	5.50336e-05	0.000339553	4.02157e-05	0.000160413	3.9552e-05	0.000156432	1.67399e-05
K11745	["glutathione-regulated potassium-efflux system ancillary protein KefC"]	0	0	4.05944e-05	7.73318e-08	0	0	0	0	0	0	0	0	1.60053e-05	1.06989e-06	0	1.88818e-05	2.39241e-06	2.34658e-05	0.000124351	3.3748e-05	2.44062e-06	0	0.000122309	7.34338e-05	0.000100699	5.50128e-05	0.000339553	4.02157e-05	0.000160413	3.9552e-05	0.000156407	1.67399e-05
K11742	["spermidine export protein MdtI"]	0	0	4.05944e-05	7.73318e-08	0	0	0	0	8.5232e-07	0	6.23006e-08	0	8.04286e-08	0	0	4.46379e-08	2.39241e-06	2.26617e-05	0.000126361	2.36974e-05	3.02171e-06	8.3049e-07	1.77314e-06	1.88726e-06	6.37801e-05	1.66832e-06	0.000100106	6.58507e-05	2.03382e-07	2.81844e-05	1.12778e-05	0.000281237
K11743	["spermidine export protein MdtJ"]	0	0	4.05944e-05	7.73318e-08	9.02597e-07	4.01862e-08	6.5236e-08	7.97916e-07	2.15109e-06	4.43046e-08	6.23006e-08	0	5.58979e-06	0	3.19633e-07	4.46379e-07	4.10549e-06	2.47462e-05	0.000131245	2.87942e-05	7.54137e-06	5.44432e-06	1.65742e-05	2.54054e-06	6.56469e-05	4.00396e-06	0.000100223	6.63009e-05	4.62232e-07	2.88622e-05	1.61757e-05	0.000281519
K11740	["bacteriophage N4 adsorption protein B"]	0	0	2.78443e-05	0	0	0	0	0	0	0	6.04316e-06	8.86664e-08	4.06164e-06	0	0	0	9.89453e-07	8.93366e-07	6.71877e-06	1.08127e-05	5.66894e-06	4.21397e-06	5.22608e-06	6.02472e-06	1.69969e-06	2.3565e-06	6.43204e-07	6.42751e-06	1.00397e-05	6.28347e-06	3.39088e-06	1.72322e-06
K11741	["quaternary ammonium compound-resistance protein SugE"]	2.44653e-05	4.33543e-05	0.00040583	4.43884e-05	0.000547772	0.000417936	0.000229728	0.000153838	0.000343038	0.000137477	9.0149e-05	6.63225e-05	0.000363175	0.000104165	7.87894e-05	9.00346e-05	6.71942e-06	6.08085e-05	0.000135104	0.000102387	1.09117e-05	5.59812e-06	0.000144053	8.24346e-05	0.000109546	9.04854e-05	0.000499594	0.000120597	0.000223646	0.000190094	0.000180344	0.000302338
K13920	["propanediol dehydratase small subunit [EC:4.2.1.28]"]	0	0	2.79015e-05	0	0	0	0	0	0	0	0	0	0	0	0	0	8.15191e-06	2.14706e-05	0.000120843	1.83149e-05	5.48816e-06	2.29769e-05	2.46186e-05	1.04525e-05	6.68311e-05	1.38053e-05	1.63725e-06	2.92864e-05	2.5885e-07	1.08462e-05	3.5667e-06	7.45558e-06
K13921	["1-propanol dehydrogenase"]	0	0	2.79015e-05	0	0	0	0	0	0	0	0	0	0	0	0	0	2.42195e-06	1.57828e-06	0.000119778	1.47662e-05	8.13538e-07	7.99731e-07	1.36251e-06	6.29087e-07	6.04643e-05	8.96721e-07	1.63725e-06	3.00117e-06	7.39571e-08	6.2574e-07	1.0047e-07	1.37155e-06
K13922	["propionaldehyde dehydrogenase"]	0	0	2.79015e-05	0	1.00674e-06	5.62606e-07	8.80686e-07	1.71552e-06	0	2.30384e-06	0	0	3.69972e-06	2.9957e-07	0	5.66901e-06	9.45593e-05	2.20959e-05	0.000143509	0.000209419	4.62426e-05	3.95252e-05	0.000163968	7.76196e-05	0.000113001	0.000116699	1.22793e-06	3.09621e-05	1.06868e-05	5.14149e-05	3.27283e-05	5.68312e-05
K13923	["phosphotransacylase"]	0	0	2.79015e-05	0	0	0	0	0	0	0	0	0	0	0	0	0	2.39241e-06	1.48894e-06	0.000118874	1.43852e-05	6.32752e-07	0	1.36251e-06	6.04891e-07	6.02692e-05	1.45978e-07	1.63725e-06	3.00117e-06	7.39571e-08	1.30362e-07	2.51176e-08	1.19571e-06
K13924	["two-component system, chemotaxis family, CheB/CheR fusion protein [EC:2.1.1.80 3.1.1.61]"]	0	0	0	0	0	0	0	0	0	0	0	0	3.20106e-05	2.13978e-06	0	3.77636e-05	0	0	0	0	0	0	0	0	0	0	0	0	0	0	0	0
K13925	["plasmin and fibronectin-binding protein A"]	3.13658e-07	6.23163e-06	3.43052e-07	1.00531e-06	0	2.41117e-07	2.93562e-07	2.33789e-05	0	1.28483e-06	4.98405e-07	8.06864e-06	2.41286e-07	2.67901e-05	7.45809e-07	5.17799e-06	0	5.95578e-08	0	0	0	0	0	9.67826e-08	0	2.0854e-08	0	0	1.84893e-08	7.82175e-08	0	7.03357e-08
K13926	["ribosome-dependent ATPase"]	0	0	2.79015e-05	0	0	0	0	0	0	1.9494e-06	6.10546e-06	8.86664e-08	2.17157e-05	1.27959e-05	0	4.46379e-08	2.39241e-06	2.59076e-06	0.000119022	3.57724e-05	1.23968e-06	8.3049e-07	0.000122477	7.4692e-05	9.7927e-05	5.55967e-05	0.000435449	0.000103065	0.000160487	6.68498e-05	0.00016555	0.000296535
K13927	["holo-ACP synthase / triphosphoribosyl-dephospho-CoA synthase [EC:2.7.7.61 2.7.8.25]"]	0	0	0	0	5.24201e-06	1.1654e-06	2.87038e-06	1.63573e-06	3.16576e-06	2.25953e-06	3.54491e-05	3.54666e-06	1.60857e-07	1.28387e-05	1.11871e-06	1.59804e-05	3.3287e-05	2.0339e-05	4.18102e-05	5.53496e-05	3.76939e-05	9.56294e-05	2.0979e-05	5.96907e-05	2.70278e-05	5.21558e-05	2.58451e-05	4.81438e-05	7.47706e-05	4.07774e-05	1.82103e-05	7.27974e-06
K13928	["LysR family transcriptional regulator, malonate utilization transcriptional regulator"]	0	0	1.57804e-05	7.73318e-08	0	0	0	0	0	0	0	0	0	0	0	0	2.39241e-06	3.27568e-05	0.000120762	9.33608e-06	2.58266e-06	0	1.38118e-06	2.41957e-07	6.36129e-05	4.17079e-08	1.11099e-06	2.77608e-06	7.39571e-08	2.60725e-08	2.51176e-08	1.05504e-07
K13929	["malonate decarboxylase alpha subunit [EC:2.3.1.187]"]	0.000205995	3.47191e-06	1.59519e-05	7.73318e-08	0	0	0	0	1.2176e-06	0	1.77557e-05	1.81766e-06	0	0	5.32721e-07	3.57103e-07	2.39241e-06	4.92543e-05	0.000128156	1.51235e-05	1.60383e-05	2.95285e-06	1.38118e-06	2.66152e-07	6.36129e-05	1.14071e-05	1.80097e-05	5.85229e-06	7.95039e-07	2.86797e-07	7.53528e-08	9.49532e-07
K09923	["hypothetical protein"]	1.96036e-06	2.2879e-05	4.41965e-05	3.26727e-05	8.22752e-06	7.03258e-06	0	2.01873e-05	3.44581e-05	4.43046e-08	6.10546e-06	1.92406e-05	5.77477e-05	6.59053e-06	0	6.2493e-07	2.39241e-06	3.61813e-05	0.000125066	2.19826e-05	3.18959e-06	8.61249e-07	1.56783e-06	1.93565e-06	6.38915e-05	7.29889e-07	9.7767e-05	6.58507e-05	1.47914e-07	2.74283e-05	9.19305e-06	0.000281026
K09922	["hypothetical protein"]	0	0	2.97311e-06	0	6.94306e-08	1.60745e-07	1.6309e-07	3.98958e-08	1.93192e-05	2.17092e-06	9.6566e-06	1.68466e-06	2.17962e-05	1.36946e-06	5.43375e-06	1.96853e-05	1.4768e-06	2.34658e-05	4.58711e-06	4.53467e-05	2.58266e-08	1.21805e-05	0.000140899	7.42081e-05	4.14194e-05	8.67316e-05	0.000378555	3.98156e-05	0.000167383	0.000108774	0.000168238	3.3304e-05
K06201	["copper homeostasis protein"]	0.000442101	0.000402341	0.000422525	0.000447403	0.000254428	0.000314216	0.00047619	0.000510467	0.000423968	0.000393026	0.000800688	0.000622571	0.000292278	0.000359141	0.000700581	0.000409776	0.000299583	0.000383314	0.000323108	0.000503172	0.000669064	0.000272216	0.000444758	0.000366032	0.000365948	0.000465523	0.000189511	0.00065303	0.000431429	0.00028552	0.000172608	0.000419834
K06200	["carbon starvation protein"]	1.9486e-05	0.000109766	0.000291194	3.23247e-05	0.000537809	0.000425491	0.000302825	0.000208934	0.000372098	0.000194541	6.87799e-05	0.00017024	0.000407652	0.000228101	0.00010745	0.000193461	0.000352068	0.000394868	0.000314946	0.000342529	0.000470083	7.76047e-05	0.000451422	0.000443579	0.000400834	0.00033016	0.000485736	0.000472535	0.000520122	0.000286849	0.000283226	0.000449867
K06207	["GTP-binding protein"]	0.000950776	0.000941199	0.000792106	0.000938498	0.00082855	0.000852429	0.000884013	0.000887123	0.000852279	0.00092601	0.000902176	0.00091517	0.000826846	0.000915785	0.000931836	0.000910345	0.000665563	0.000748105	0.000527599	0.000660003	0.000682107	0.00069675	0.000689358	0.000739564	0.000636449	0.000719358	0.000617242	0.000714404	0.000719417	0.000681587	0.000711833	0.000597572
K06206	["sugar fermentation stimulation protein A"]	1.19974e-05	0.000116264	4.64835e-05	4.62057e-05	1.16296e-05	0.000107659	2.93888e-05	0.000237141	6.16511e-05	0.000113287	4.07446e-05	6.53028e-05	7.03348e-05	6.24389e-05	0.000102389	0.000184488	0.000272794	0.000237784	0.000336235	0.000350365	0.000155838	0.000514934	0.000256209	0.000268039	0.00032712	0.000321944	0.000192669	0.000149358	0.000165608	0.000309324	0.000328212	0.000459925
K06205	["MioC protein"]	1.96036e-06	2.2879e-05	4.41965e-05	3.26727e-05	8.22752e-06	7.03258e-06	0	2.01873e-05	3.44581e-05	4.43046e-08	6.10546e-06	1.92406e-05	5.77477e-05	6.59053e-06	0	6.2493e-07	2.39241e-06	3.61813e-05	0.000125066	2.19826e-05	3.18959e-06	8.61249e-07	1.56783e-06	1.93565e-06	6.38915e-05	7.29889e-07	9.7767e-05	6.58507e-05	1.47914e-07	2.74283e-05	9.19305e-06	0.000281026
K09924	["hypothetical protein"]	3.92072e-08	1.24187e-05	0	2.31995e-07	3.62775e-05	2.66836e-05	4.14248e-06	7.65999e-06	4.09114e-05	2.46333e-05	2.85337e-05	3.27179e-05	0.000105201	2.46075e-05	2.67426e-05	5.91898e-05	2.95359e-08	2.6801e-06	0	1.65763e-05	0	0	0.000120928	7.28289e-05	3.81594e-05	5.82451e-05	0.000337857	3.72145e-05	0.000160487	6.10878e-05	0.000156407	1.55794e-05
K09929	["hypothetical protein"]	1.96036e-06	2.2879e-05	6.40363e-05	3.25953e-05	0.000514099	0.000361193	0.000215964	0.000125752	0.000334556	8.69699e-05	6.04316e-06	3.84369e-05	0.00033406	0.000166176	0	6.2493e-07	0	3.27568e-06	4.1284e-06	7.24022e-06	0	0	0	0	0	0	1.16946e-07	5.00195e-08	0	0	0	0
K06208	["chorismate mutase [EC:5.4.99.5]"]	6.03791e-06	1.21962e-05	2.51571e-06	2.08022e-05	6.24875e-07	3.57657e-06	4.66437e-06	1.17294e-05	3.0927e-05	1.40889e-05	8.28599e-06	1.04626e-05	7.07772e-06	7.66042e-06	4.57075e-05	1.23647e-05	4.95908e-05	7.8914e-06	4.84345e-06	2.05298e-05	5.16532e-07	1.5687e-06	3.73292e-08	7.2587e-08	2.70278e-06	1.514e-05	0	2.00078e-07	1.13524e-05	1.96847e-05	1.3036e-05	1.93423e-06
K00759	["adenine phosphoribosyltransferase [EC:2.4.2.7]"]	0.000936269	0.000850529	0.00071915	0.000919745	0.000897043	0.000835832	0.000896473	0.000819779	0.00071051	0.000873464	0.000803554	0.000868488	0.000813495	0.00074366	0.000882346	0.000774199	0.000550476	0.000622795	0.000368723	0.000548471	0.000277726	0.000636832	0.000659868	0.000698165	0.000465213	0.000617653	0.000556254	0.000323026	0.000433462	0.000601623	0.000617265	0.000532898
K00758	["thymidine phosphorylase [EC:2.4.2.4]"]	5.17536e-06	2.42588e-05	4.0766e-05	6.14787e-06	1.38861e-07	1.1654e-05	0.000139279	5.81282e-05	8.11733e-08	1.78104e-05	3.23963e-06	6.51698e-05	1.66487e-05	1.16404e-05	3.98475e-05	5.86095e-05	2.39241e-06	4.35963e-05	0.000125066	2.23161e-05	3.18959e-06	8.92008e-07	2.44506e-06	3.02446e-06	6.40308e-05	2.43991e-06	9.82932e-05	6.88769e-05	2.95828e-07	2.76629e-05	9.2684e-06	0.000281694
K00752	["hyaluronan synthase [EC:2.4.1.212]"]	0	0	0	0	7.63736e-07	2.57191e-06	3.91416e-07	1.11708e-06	0	2.79119e-06	1.24601e-07	8.86664e-08	8.445e-07	2.86731e-06	1.06011e-05	5.35654e-07	1.13861e-05	1.12564e-05	6.08467e-06	6.57336e-06	1.79495e-06	9.22767e-07	3.88223e-06	2.26713e-05	7.71825e-06	3.02383e-06	0	4.50176e-07	3.46119e-05	1.67125e-05	1.04992e-05	2.46175e-07
K00757	["uridine phosphorylase [EC:2.4.2.3]"]	7.567e-06	8.74209e-05	0.000147055	4.87963e-05	0.000168057	0.000199605	4.7133e-05	0.0002298	0.000354322	0.000125116	0.0001798	6.39285e-05	0.000197533	0.000236446	0.000146232	0.000174043	0.000620816	0.000367203	0.000672659	0.000579527	0.000671363	0.000549507	0.000381019	0.000513746	0.000441236	0.000343027	0.000236231	0.000365843	0.000498434	0.000559646	0.000210511	0.0004064
K00756	["pyrimidine-nucleoside phosphorylase [EC:2.4.2.2]"]	0.000457862	0.000450725	0.000414235	0.000459157	4.34635e-05	0.000177422	0.000315742	0.000474281	0.000118351	0.000364361	0.000701194	0.0005758	0.00016705	0.000207045	0.000674372	0.000442049	0.000170038	0.000305442	0.000246328	0.000201797	0.000217744	0.000499032	0.000260222	0.000276968	0.000240464	0.000356269	8.87621e-05	0.000348236	0.00013878	0.00027483	0.000422654	0.000177914
K00754	["None"]	0.000663504	0.000601486	0.000491879	0.000784337	0.000298794	0.000379799	0.000583666	0.000483218	0.000298718	0.000583181	0.000706365	0.000817992	0.000317653	0.000556515	0.000680445	0.000492222	0.000695246	0.000740839	0.000556754	0.000660742	0.00149787	0.000667345	0.000812264	0.000782294	0.000815975	0.000735144	0.000474743	0.000593582	0.00110884	0.000573986	0.00074112	0.000237664
K06001	["tryptophan synthase beta chain [EC:4.2.1.20]"]	7.84145e-08	5.92005e-06	3.08746e-06	3.86659e-07	7.15135e-06	1.54315e-05	3.45751e-06	1.13703e-05	3.76238e-05	9.21535e-06	2.57302e-05	5.40865e-06	1.71715e-05	9.8644e-05	3.05249e-05	2.32117e-05	7.67048e-05	4.80631e-05	0.000108323	0.00019077	5.50236e-05	0.000455754	0.000130148	0.000116212	5.04194e-05	0.000100829	7.04601e-05	7.10278e-06	5.45988e-05	0.00025697	0.000340042	6.51309e-05
K05557	["MFS transporter, DHA2 family, integral membrane protein"]	0	0	0	0	0	0	0	0	0	0	0	0	0	0	0	0	0	0	0	0	0	0	0	0	0	0	0	0	0	0	0	0
K09766	["hypothetical protein"]	6.03791e-06	1.21962e-05	2.51571e-06	2.08022e-05	1.56219e-06	3.7775e-06	5.93647e-06	1.40433e-05	3.7015e-05	1.43547e-05	8.28599e-06	1.04626e-05	1.27881e-05	7.70322e-06	4.59738e-05	2.79433e-05	4.99452e-05	2.6533e-05	1.50835e-05	2.05775e-05	5.16532e-07	3.13741e-06	3.73292e-08	9.67826e-08	2.78637e-06	2.18967e-05	0	2.00078e-07	1.15928e-05	1.9789e-05	1.33375e-05	2.75364e-05
K05554	["aromatase [EC:4.2.1.-]", "cyclase/dehydratase [EC:4.2.1.-]"]	0	0	0	0	0	0	0	0	0	0	0	0	0	0	0	0	0	0	0	0	0	0	0	0	0	0	0	0	0	0	0	0
K07475	["putative phosphohydrolase"]	0	0	0	0	0	0	0	0	0	0	0	0	0	0	0	0	0	0	0	0	0	0	0	0	0	0	0	0	0	0	0	0
K07150	["None"]	0.000465743	0.00025434	7.10688e-05	0.000140628	4.69698e-05	0.000138682	0.000122122	0.000267382	0.000102075	0.000205883	4.94667e-05	0.000244985	6.18094e-05	0.00012154	0.000256558	0.00027863	0.000323669	0.000371432	0.000382241	0.000361678	0.000245404	0.000216081	0.000300015	0.000232448	0.000322244	0.000338877	6.24492e-05	0.000134728	9.84923e-05	0.000245264	0.000181826	0.000140531
K07151	["dolichyl-diphosphooligosaccharide--protein glycosyltransferase [EC:2.4.1.119]"]	8.23352e-07	5.65298e-05	0	1.5853e-06	2.08292e-07	2.41519e-05	2.87038e-06	2.27805e-05	1.50171e-05	1.43547e-05	6.77208e-05	9.93064e-06	1.2386e-05	3.85161e-07	3.99008e-05	4.27184e-05	0	1.19116e-07	1.86183e-06	1.81006e-06	0	6.15178e-08	0	3.8713e-07	0	2.0854e-08	0	0	0	0	2.08476e-06	3.16511e-07
K07152	["None"]	1.87019e-05	4.05501e-05	3.76785e-05	4.33831e-05	0.000572976	0.000427581	0.000228848	0.000140553	0.00035631	0.00015006	5.86872e-05	9.23461e-05	0.000453658	0.000194506	4.13391e-05	0.000118246	0	3.27568e-07	2.6983e-08	3.09615e-07	0	3.07589e-08	1.86646e-08	1.45174e-07	0	4.17079e-07	0	4.25166e-07	5.54678e-08	2.34652e-07	2.51176e-08	1.40671e-07
K07153	["high frequency lysogenization protein"]	5.09694e-06	2.29235e-05	4.71124e-05	3.27887e-05	8.22752e-06	7.03258e-06	0	2.01873e-05	3.44581e-05	1.99371e-06	6.10546e-06	1.92849e-05	5.7989e-05	1.93864e-05	0	1.79444e-05	2.39241e-06	3.61813e-05	0.000125066	2.19826e-05	3.18959e-06	8.61249e-07	1.56783e-06	1.93565e-06	6.38915e-05	7.29889e-07	9.7767e-05	6.58507e-05	1.47914e-07	2.74283e-05	9.19305e-06	0.000281026
K07154	["None"]	1.28992e-05	8.33703e-05	1.71526e-05	6.49587e-06	0.000201557	0.000114048	0.00010715	5.05879e-05	0.000157354	0.00010642	2.41727e-05	0.000102144	0.000179597	0.000222452	0.000103401	0.000205379	0.000107156	0.000221525	0.000155827	0.000513675	9.71726e-05	0.000352128	0.000357352	0.000259474	0.000245354	0.000335311	0.000578299	0.000159662	0.000279946	0.000332893	0.000217292	0.000384314
K07155	["quercetin 2,3-dioxygenase [EC:1.13.11.24]"]	0	0	0	0	0	0	0	0	0	0	0	0	0	0	0	0	0	0	0	0	0	0	0	0	0	0	0	0	0	0	0	0
K07156	["None"]	1.12133e-05	1.23297e-05	0.000258318	2.08796e-05	6.94306e-07	4.58122e-06	4.50128e-06	1.76738e-05	1.32718e-05	4.42603e-05	1.49522e-06	5.35545e-05	2.41286e-07	8.21677e-06	8.04409e-06	2.36581e-05	4.03165e-06	3.30248e-05	0.000125498	2.21017e-05	3.21541e-06	8.92008e-07	1.58649e-06	4.06487e-06	6.52986e-05	1.45978e-06	9.80009e-05	6.63009e-05	1.66403e-07	2.75586e-05	9.94658e-06	0.00028173
K07157	["None"]	3.13658e-06	0	0	7.73318e-08	0	0	0	0	0	0	6.10546e-06	8.86664e-08	2.01072e-05	1.06989e-06	0	3.62013e-05	0	0	0	0	0	0	0	0	0	0	0	0	0	0	0	0
K07406	["alpha-galactosidase [EC:3.2.1.22]"]	1.17622e-07	8.90233e-08	2.97883e-05	3.86659e-08	6.94306e-07	1.32614e-06	1.95708e-07	3.98958e-08	3.57163e-05	3.45576e-06	8.22369e-06	5.76332e-07	7.23857e-06	1.71183e-07	4.47486e-06	1.07131e-06	0.000117405	0.000125131	0.000395058	0.000151092	0.000537878	0.000343607	0.000197845	0.00020876	0.000266294	0.000130442	5.37952e-05	0.000243745	0.000374833	0.000133204	0.000326127	4.85668e-05
K07407	["alpha-galactosidase [EC:3.2.1.22]"]	0.00093819	0.000597524	0.000567522	0.000634623	0.000215825	0.000300713	0.000540545	0.000569393	0.000402457	0.00046409	0.00121318	0.000789619	0.000263926	0.000377886	0.000640544	0.000536324	0.000784386	0.00117868	0.00065624	0.00109358	0.00116571	0.000939376	0.000844666	0.000902861	0.000780755	0.00104395	0.000527369	0.00107672	0.00105844	0.00093157	0.000686364	0.000387409
K07404	["6-phosphogluconolactonase [EC:3.1.1.31]"]	0.000423673	0.000281358	0.000327157	0.00040286	3.74925e-06	8.53152e-05	0.00025354	0.000253977	6.83479e-05	0.000192282	0.000649173	0.000513955	0.000132506	0.000177431	0.000521374	0.000193996	0.000346929	0.00030833	0.000348607	0.000333884	0.000293455	0.000261512	0.000416836	0.000416552	0.000348492	0.00039145	0.000496495	0.000254224	0.000324191	0.000355915	0.000245399	0.000460417
K07405	["alpha-amylase [EC:3.2.1.1]"]	7.84145e-07	2.72411e-05	7.46709e-05	1.10971e-05	0.000145006	9.54823e-05	1.58523e-05	5.17448e-05	0.000262555	7.34127e-05	0.000147715	2.89496e-05	0.000118512	0.000183807	8.79522e-05	8.10624e-05	1.846e-06	3.43648e-05	6.43545e-06	8.99788e-05	1.80786e-07	7.22219e-05	2.34427e-05	1.6695e-06	4.12383e-06	4.86732e-05	3.75982e-05	4.25166e-07	7.04441e-06	6.9431e-05	9.87122e-06	1.05855e-05
K07402	["xanthine dehydrogenase accessory factor"]	2.35243e-05	0.000199724	3.22468e-05	2.34702e-05	4.75599e-06	0.000115133	3.00412e-05	0.000163892	4.88663e-05	0.000145806	7.47608e-06	8.08638e-05	5.34448e-05	0.000126033	0.000203659	0.000372771	0.000683683	0.000546681	0.000525238	0.000832602	0.000650469	0.000317001	0.000836397	0.000785197	0.00070941	0.000736917	0.000455564	0.000683042	0.000709822	0.000487973	0.000392915	0.000383892
K07403	["membrane-bound serine protease (ClpP class)"]	6.03791e-06	1.21517e-05	2.51571e-06	2.08022e-05	5.55444e-07	2.65229e-06	5.2515e-06	1.45221e-05	1.33124e-05	1.44876e-05	2.89698e-05	1.25906e-05	1.06166e-05	8.13118e-06	2.61033e-06	1.66499e-05	4.57807e-07	1.34005e-05	5.3966e-08	1.67906e-05	0	2.7683e-07	0.000130615	7.36516e-05	3.84659e-05	5.84745e-05	0.000375806	3.74897e-05	0.000160709	4.90684e-05	0.000158944	1.90258e-05
K07400	["Fe/S biogenesis protein NfuA"]	5.09694e-06	2.29235e-05	4.71124e-05	3.27887e-05	8.22752e-06	7.03258e-06	0	2.01873e-05	3.44581e-05	4.43046e-08	6.10546e-06	1.92849e-05	5.78282e-05	6.59053e-06	0	1.79444e-05	2.39241e-06	3.61813e-05	0.000125066	2.19826e-05	3.18959e-06	8.61249e-07	1.56783e-06	1.93565e-06	6.38915e-05	7.29889e-07	9.7767e-05	6.58507e-05	1.47914e-07	2.74283e-05	9.19305e-06	0.000281026
K07401	["selenoprotein W-related protein"]	0	0	1.71526e-07	0	0	8.03723e-08	0	0	1.62347e-07	8.86091e-08	6.97767e-06	8.86664e-08	4.06164e-06	0	4.36831e-06	0	2.39241e-06	1.17329e-05	0.000115285	6.57336e-06	7.87712e-07	0	1.36251e-06	2.41957e-07	6.05757e-05	4.17079e-08	1.05252e-06	2.77608e-06	7.39571e-08	2.60725e-08	2.51176e-08	1.05504e-07
K01808	["ribose 5-phosphate isomerase B [EC:5.3.1.6]"]	0.00029574	0.000549852	0.000373755	0.000485682	0.000800222	0.000836274	0.000719259	0.00076173	0.000748053	0.000741127	0.0002345	0.000414649	0.000617853	0.000737198	0.000423993	0.000685191	0.00104968	0.000551951	0.000663566	0.000764463	0.000909329	0.00130787	0.000996596	0.000918418	0.000725627	0.000684344	0.000498775	0.000578676	0.000796111	0.00086605	0.00154938	0.000385264
K01809	["mannose-6-phosphate isomerase [EC:5.3.1.8]"]	0.000935916	0.000820439	0.000785073	0.000921331	0.000178818	0.000326392	0.000635953	0.000696461	0.000436631	0.000716715	0.000802557	0.000808239	0.000331889	0.000691407	0.000714698	0.000723937	0.000420326	0.000526401	0.000468169	0.000617801	0.000529407	0.000800685	0.000711867	0.000587833	0.000354092	0.000604452	0.000600285	0.000377097	0.000408816	0.000546766	0.000715726	0.000515631
K01800	["maleylacetoacetate isomerase [EC:5.2.1.2]"]	3.13658e-06	0	2.97311e-06	7.73318e-08	0	0	0	0	0	0	6.10546e-06	8.86664e-08	2.01072e-05	1.06989e-06	0	3.62013e-05	0	0	0	0	0	0	0	0	0	0	0	0	0	0	0	0
K01801	["maleylpyruvate isomerase [EC:5.2.1.4]"]	0	0	0	0	0	0	0	0	0	0	0	0	0	0	0	0	0	0	0	0	0	0	0	0	0	0	0	0	0	0	0	0
K01802	["peptidylprolyl isomerase [EC:5.2.1.8]"]	0.000561997	0.000825557	0.00041858	0.000891712	0.000963141	0.000855001	0.00104035	0.000665502	0.00105124	0.000994327	0.000324275	0.000575312	0.000758965	0.00106304	0.000484563	0.00077594	7.6498e-06	0.00034481	8.60758e-06	0.000214301	7.08941e-06	0.000158377	0.000120592	5.37385e-05	1.33049e-05	0.000112549	0.000159456	1.36303e-05	6.39729e-06	0.000148379	1.87377e-05	3.9177e-05
K01803	["triosephosphate isomerase (TIM) [EC:5.3.1.1]"]	0.000950579	0.000922059	0.000802398	0.000942403	0.000746621	0.000885703	0.000901887	0.00100505	0.000866647	0.000922908	0.000933513	0.000927672	0.000837463	0.000922289	0.0010086	0.000879455	0.000968232	0.000908226	0.000726328	0.000767345	0.000785697	0.000884902	0.000760003	0.000845106	0.000757127	0.000876451	0.000658056	0.000934615	0.000851301	0.000837083	0.000843525	0.000606786
K01804	["L-arabinose isomerase [EC:5.3.1.4]"]	2.74451e-07	7.61149e-06	4.0766e-05	4.25325e-07	2.9508e-06	1.45876e-05	1.85922e-06	8.73718e-06	1.93192e-05	7.62038e-06	6.85307e-06	5.54165e-06	1.15013e-05	8.13118e-07	1.06544e-05	1.90157e-05	0.000477596	0.000384535	0.000315256	0.000613323	0.000611987	0.000273816	0.000394999	0.000306099	0.000499039	0.000499578	3.33881e-05	0.000265029	0.000419669	0.000286093	0.000134128	0.00020524
K01805	["xylose isomerase [EC:5.3.1.5]"]	6.66523e-06	3.84135e-05	4.10518e-05	1.22571e-05	2.08292e-06	7.60724e-05	9.96806e-05	0.000197923	1.96034e-05	5.7463e-05	1.00927e-05	1.96839e-05	6.83643e-06	1.66047e-05	6.36069e-05	7.35632e-05	5.52912e-05	0.00025446	0.000158754	0.000191437	4.39827e-05	0.000208884	0.000271962	0.000150545	0.000145699	0.000175882	0.000741672	9.40117e-05	0.000336412	0.000229646	0.000330598	4.63864e-05
K01807	["ribose 5-phosphate isomerase A [EC:5.3.1.6]"]	0.000857894	0.000423929	0.000492222	0.000458191	0.000564505	0.000464954	0.000492303	0.000389463	0.000475107	0.000346152	0.000686927	0.000606478	0.000594729	0.000350625	0.000522439	0.000298315	5.15254e-05	0.000401151	0.000164907	0.000138398	0.000208111	9.52295e-05	0.000172927	0.000138423	8.71577e-05	0.00018291	0.000194774	0.000232966	6.01086e-05	0.000168819	9.15286e-05	0.000325936
K09718	["hypothetical protein"]	0	0	0	0	0	0	0	0	0	0	0	0	0	0	0	0	0	0	0	0	0	0	0	0	0	0	0	0	0	0	0	0
K14668	["minimal PKS chain-length factor (CLF/KS beta) [EC:2.3.1.-]"]	0	0	0	0	0	0	0	0	0	0	0	0	0	0	0	0	0	0	0	0	0	0	0	0	0	0	0	0	0	0	0	0
K14669	["minimal PKS acyl carrier protein"]	0	0	0	0	0	0	0	0	0	0	0	0	0	0	0	0	0	0	0	0	0	0	0	0	0	0	0	0	0	0	0	0
K14666	["N-acetylglucosaminyltransferase [EC:2.4.1.-]"]	0	0	0	0	0	0	0	0	0	0	0	0	0	0	0	0	0	0	0	0	0	0	0	0	0	0	0	0	0	0	0	0
K14667	["minimal PKS ketosynthase (KS/KS alpha) [EC:2.3.1.-]"]	0	0	0	0	0	0	0	0	0	0	0	0	0	0	0	0	0	0	0	0	0	0	0	0	0	0	0	0	0	0	0	0
K01664	["para-aminobenzoate synthetase component II [EC:2.6.1.85]"]	0.000283233	0.000358586	0.00015626	0.000432169	9.4981e-05	0.000126024	0.000248386	0.0001838	0.000104429	0.000341057	3.86264e-06	0.000159467	0.000102185	0.000299912	0.000109314	0.000244749	0.000133753	0.000155237	0.000136763	5.44208e-05	2.09196e-05	8.16648e-05	9.5376e-06	4.48587e-05	6.94643e-05	1.8143e-05	0.000118174	0.000114795	6.89835e-05	0.00011498	1.74819e-05	0.00028915
K01665	["para-aminobenzoate synthetase component I [EC:2.6.1.85]"]	8.58639e-06	4.98085e-05	0.000223269	1.5041e-05	0.000239709	0.000162111	3.6369e-05	7.14933e-05	0.000367025	9.35269e-05	0.000168586	2.90383e-05	0.000222184	0.000186546	0.000190394	8.95436e-05	0.00013495	9.66027e-05	0.000139475	0.000138922	2.02352e-05	0.000155886	2.58691e-05	4.60443e-05	7.3811e-05	4.81727e-05	0.000132909	0.000113719	6.65244e-05	0.000169289	2.20784e-05	0.000294882
K01666	["4-hydroxy 2-oxovalerate aldolase [EC:4.1.3.39]"]	0	4.45116e-08	3.03029e-06	3.86659e-08	3.81868e-07	5.2242e-07	2.28326e-07	3.98958e-08	3.36869e-05	4.03171e-06	2.08707e-05	7.97998e-07	9.77208e-06	4.27957e-07	2.18416e-06	4.46379e-07	0.000271775	6.32801e-05	0.0001604	0.0001937	5.08655e-05	0.000398358	0.000118856	0.000230439	9.07939e-05	5.25937e-05	1.69572e-06	6.42751e-06	6.0386e-05	0.00025684	0.000295232	3.05257e-05
K01667	["tryptophanase [EC:4.1.99.1]"]	5.48901e-07	4.09507e-06	0.000112692	1.22571e-05	0.000115046	0.00012944	2.58987e-05	4.84335e-05	0.000298028	4.43932e-05	0.000116627	5.45299e-06	0.000139865	0.000166432	9.70085e-05	3.62459e-05	6.06816e-05	3.44244e-05	0.000176887	9.52899e-05	1.58059e-05	5.10597e-06	1.24306e-05	8.63785e-06	7.10107e-05	4.82769e-05	0.000146767	7.07026e-05	2.17804e-05	0.000104785	2.9463e-05	0.000290838
K01660	["citryl-CoA lyase [EC:4.1.3.34]"]	0	0	0	0	0	0	0	0	0	0	0	0	0	0	0	0	0	0	0	0	0	0	0	0	0	0	0	0	0	0	0	0
K01661	["naphthoate synthase [EC:4.1.3.36]"]	0.000297936	0.000492699	0.000377986	0.000495619	0.000134973	0.000185419	0.000324875	0.000312663	9.50134e-05	0.000464312	2.65401e-05	0.000315032	9.14875e-05	0.000437158	0.000244039	0.000468207	7.192e-06	0.000147822	0.000138828	0.000137016	2.23658e-05	8.02192e-05	0.000152247	8.50719e-05	0.000108334	9.81596e-05	0.00050012	0.000127475	0.000194692	0.000126243	0.000180621	0.000323017
K01662	["1-deoxy-D-xylulose-5-phosphate synthase [EC:2.2.1.7]"]	0.000496364	0.000552701	0.000380215	0.000504087	0.000889822	0.000808264	0.000626918	0.000598836	0.000867256	0.000654157	0.000261912	0.000344602	0.000759648	0.000687512	0.000459632	0.000572748	0.000773516	0.000644862	0.00053259	0.00072376	0.000714584	0.000845223	0.000792704	0.000736854	0.000657988	0.000655357	0.00059549	0.000636924	0.000696472	0.000738034	0.00081145	0.000578722
K01663	["glutamine amidotransferase / cyclase [EC:2.4.2.- 4.1.3.-]"]	0	0	0	0	0	0	0	0	0	0	0	0	0	0	0	0	0	0	0	0	0	0	0	0	0	0	0	0	0	0	0	0
K01668	["tyrosine phenol-lyase [EC:4.1.99.2]"]	4.70487e-07	1.78047e-05	3.48769e-06	3.54179e-05	8.43581e-05	7.24155e-05	2.10386e-05	4.28481e-05	8.0808e-05	2.357e-05	0	1.91963e-05	5.24395e-05	1.95576e-05	7.26099e-05	2.59346e-05	4.72575e-07	2.59374e-05	8.37822e-06	7.19259e-06	1.44887e-05	1.66406e-05	8.26841e-06	6.19409e-06	4.52785e-06	3.92055e-06	5.84731e-08	1.55061e-06	1.10936e-07	1.3297e-06	1.0047e-06	2.63759e-06
K01669	["deoxyribodipyrimidine photo-lyase [EC:4.1.99.3]"]	8.42956e-06	5.55505e-05	0.000171183	2.97727e-06	0.000507121	0.000380683	0.000269588	0.000173108	0.000309352	0.000101325	2.26151e-05	2.40729e-05	0.000355816	0.000168273	5.60422e-05	6.79388e-05	2.85022e-06	5.25299e-05	0.000132729	4.30126e-05	1.66582e-05	6.15178e-06	0.000128058	7.58292e-05	0.000102371	6.09979e-05	0.000466791	0.000109768	0.000184578	9.33395e-05	0.000168414	0.000296817
K02863	["large subunit ribosomal protein L1"]	0.000946345	0.000938395	0.000792106	0.000937184	0.000830424	0.000853554	0.000884208	0.000886883	0.000883531	0.000927959	0.00092965	0.000914949	0.000839273	0.000915913	0.00093647	0.000909318	0.000773723	0.000750725	0.000546541	0.000686011	0.000727471	0.000762267	0.000706903	0.000758388	0.000660133	0.000747802	0.00061771	0.000714604	0.000733136	0.000741058	0.000737554	0.000597818
K02862	["putative membrane protein"]	6.03791e-06	1.21072e-05	2.51571e-06	2.08022e-05	0	2.21024e-06	4.46866e-06	1.16895e-05	0	1.08989e-05	6.23006e-08	9.97497e-06	4.02143e-08	7.53204e-06	2.2907e-06	1.0847e-05	0	1.19116e-07	1.34915e-08	1.42899e-07	0	0	0	7.2587e-08	0	2.0854e-07	0	2.00078e-07	3.69785e-08	1.0429e-07	0	7.03357e-08
K02860	["16S rRNA processing protein RimM"]	0.000950619	0.000901138	0.000792106	0.000938498	0.00082914	0.000833581	0.000883817	0.000867135	0.000883044	0.000928712	0.000910399	0.000915658	0.000833321	0.00091587	0.00093631	0.000883696	0.000664455	0.000749326	0.000538648	0.000646904	0.0006905	0.000737844	0.000535842	0.000677212	0.000615106	0.000692519	0.000279852	0.000501321	0.00055943	0.000675303	0.00053071	0.000572286
K02867	["large subunit ribosomal protein L11"]	0.000946345	0.000938395	0.000792106	0.000937184	0.000830424	0.000853554	0.000884208	0.000886883	0.000883531	0.000927959	0.00092965	0.000914949	0.000839273	0.000915913	0.00093647	0.000909318	0.000773723	0.000750993	0.000546541	0.000686011	0.000727471	0.000762267	0.000706903	0.000758388	0.000660663	0.000751514	0.00061771	0.000714604	0.000739663	0.00074682	0.000739638	0.000598311
K02866	["large subunit ribosomal protein L10e"]	0	0	0	0	0	0	0	0	0	0	0	0	0	0	0	0	0	0	0	0	0	0	0	0	0	0	0	0	0	0	0	0
K02864	["large subunit ribosomal protein L10"]	0.000946345	0.000938127	0.000792106	0.000937184	0.000803728	0.000837439	0.000884013	0.000886844	0.000837993	0.000908111	0.000907284	0.000882807	0.000760533	0.000912019	0.000934446	0.000909006	0.000690092	0.000667345	0.000437138	0.000622302	0.000324059	0.000734645	0.000666718	0.000727103	0.000511439	0.000679318	0.000615721	0.000712103	0.000662138	0.000711961	0.000733912	0.000570774
K02869	["large subunit ribosomal protein L12"]	0	0	0	0	0	0	0	0	0	0	0	0	0	0	0	0	0	0	0	0	0	0	0	0	0	0	0	0	0	0	0	0
K05362	["UDP-N-acetylmuramoyl-L-alanyl-D-glutamate-L-lysine ligase [EC:6.3.2.7]"]	0.000427045	0.00033771	0.000412062	0.0004162	2.30509e-05	6.23287e-05	0.000231131	0.000246197	7.70335e-05	0.000222985	0.000658456	0.000403078	0.000105281	0.000131768	0.000407212	0.000231492	5.61183e-07	0.000124625	1.87532e-06	6.10179e-05	9.03931e-08	2.82982e-06	4.94612e-06	7.81278e-05	1.67182e-06	0.0001138	1.34488e-06	9.33365e-05	1.26836e-05	2.17705e-05	1.73312e-06	2.23668e-05
K05365	["penicillin-binding protein 1B [EC:2.4.1.129 3.4.-.-]"]	1.02331e-05	4.5847e-05	9.4282e-05	6.55387e-05	1.64203e-05	1.40652e-05	0	4.04144e-05	6.89161e-05	4.03171e-06	1.22732e-05	3.85699e-05	0.000115978	3.87301e-05	0	3.58888e-05	4.78482e-06	7.23627e-05	0.000250132	4.39653e-05	6.37917e-06	1.69174e-06	3.13565e-06	3.8713e-06	0.000127783	1.43892e-06	0.000195475	0.000131726	2.77339e-07	5.48826e-05	1.83861e-05	0.000562088
K03402	["transcriptional regulator of arginine metabolism"]	0.00134108	0.00138511	0.00133619	0.00167098	0.000176215	0.000385747	0.00103402	0.00103841	0.000542238	0.00108209	0.00210252	0.00157835	0.000497169	0.000930121	0.0015287	0.00110742	0.000623902	0.000901972	0.000533845	0.000715305	0.000605208	0.000662147	0.000483805	0.000734144	0.000595239	0.000799374	0.000346394	0.000773377	0.000630281	0.000703201	0.000489166	0.000595321
K03403	["magnesium chelatase subunit H [EC:6.6.1.1]"]	0	0	0	0	0	0	0	0	0	0	0	0	0	0	0	0	0	0	0	0	0	0	0	0	0	0	0	0	0	0	0	0
K03400	["long-chain-fatty-acyl-CoA reductase [EC:1.2.1.50]"]	0	0	0	0	0	0	0	0	0	0	0	0	0	0	0	0	0	0	0	0	0	0	0	0	0	0	0	0	0	0	0	0
K03406	["methyl-accepting chemotaxis protein"]	7.34744e-05	0.000637807	0.000192966	0.000204658	1.9753e-05	0.00019643	8.4872e-05	0.000232393	0.000376198	0.000184351	0.000415545	0.00010303	0.00039587	0.000430781	0.000429	0.000732597	0.00139631	0.00128273	0.00123906	0.000758294	0.000471168	0.000910617	0.000499352	0.00113352	0.000744728	0.000781919	0.000188108	0.000336682	0.00071951	0.0010593	0.000742376	0.00073019
K03407	["two-component system, chemotaxis family, sensor kinase CheA [EC:2.7.13.3]"]	1.32913e-05	0.000107629	4.31673e-05	2.47075e-05	3.67982e-06	6.1525e-05	1.35691e-05	4.15315e-05	0.000110964	4.05387e-05	0.000114446	1.45856e-05	7.36726e-05	0.000103523	8.24652e-05	0.000145252	0.000196119	0.000140407	0.000250051	0.000192271	0.000111054	0.000184338	0.000198386	0.000180403	0.000132116	0.000191189	0.00049363	0.000135578	0.00023829	0.000210144	0.000303948	0.000356391
K03404	["magnesium chelatase subunit D [EC:6.6.1.1]"]	1.9682e-05	0.000185079	2.85876e-07	2.26582e-05	1.97877e-06	8.88918e-05	1.01116e-05	0.000142189	1.68435e-05	0.000118692	1.27716e-05	8.35681e-05	2.73457e-06	0.000107075	0.000237966	0.000275907	2.02321e-06	5.42571e-05	6.61084e-07	2.57218e-06	0	0	1.13854e-06	1.88726e-06	4.4582e-07	3.56603e-06	2.51434e-06	2.40094e-06	7.39571e-08	8.08247e-07	3.06435e-06	3.61877e-05
K03405	["magnesium chelatase subunit I [EC:6.6.1.1]"]	3.92072e-08	1.37986e-06	1.14351e-07	0	9.72028e-07	2.00931e-07	1.30472e-07	2.79271e-07	7.83323e-06	2.34814e-06	1.88148e-05	3.19199e-06	6.63536e-06	4.27957e-08	4.58673e-05	2.0087e-06	2.02321e-06	6.10467e-06	0	2.26257e-06	0	0	3.54627e-07	1.57272e-06	4.4582e-07	1.02184e-06	2.51434e-06	0	7.39571e-08	7.56102e-07	3.06435e-06	2.98927e-06
K03408	["purine-binding chemotaxis protein CheW"]	1.28992e-05	9.14714e-05	4.31673e-05	2.31222e-05	4.58242e-06	4.56917e-05	1.14489e-05	3.96963e-05	0.000142216	3.51778e-05	0.000104478	1.44083e-05	9.86457e-05	0.00010425	7.3036e-05	0.000152706	0.000205112	0.000175338	0.000259576	0.000211919	6.17385e-05	0.000198764	0.000206878	0.000143504	0.000113029	0.000194755	0.000496202	0.000130626	0.000227714	0.000167046	0.000326529	0.000396799
K03409	["chemotaxis protein CheX"]	0	8.90233e-08	0	0	1.00674e-06	1.80838e-06	4.24034e-07	7.97916e-08	5.47108e-05	5.71529e-06	2.90944e-05	1.28566e-06	3.09248e-05	2.56774e-07	4.55476e-05	1.96407e-06	5.1614e-05	2.6801e-06	6.46243e-06	2.59362e-05	5.68186e-07	1.53794e-06	9.14565e-07	5.32304e-06	3.20433e-06	1.72254e-05	0	1.42556e-06	1.27946e-05	2.11969e-05	4.21474e-05	1.9694e-06
K02315	["DNA replication protein DnaC"]	4.58725e-06	2.53271e-05	5.45452e-05	5.41322e-06	3.38127e-05	3.60068e-05	1.32755e-05	1.6836e-05	6.35181e-05	9.21535e-06	2.29889e-05	7.27065e-06	9.73588e-05	1.2154e-05	9.81272e-05	4.67358e-05	0.00115868	0.000686403	0.000847523	0.000903885	0.00154944	0.00085442	0.000654138	0.000929742	0.000927263	0.000758813	0.000211673	0.00080694	0.00107321	0.000958425	0.000562333	0.0006307
K02314	["replicative DNA helicase [EC:3.6.4.12]", "replicative DNA helicase [EC:3.6.1.-]"]	0.000946776	0.000958069	0.000808515	0.000970707	0.000865591	0.000890525	0.000884926	0.000910542	0.000906909	0.000929997	0.000966844	0.000939908	0.000845104	0.000952246	0.000960123	0.000914898	0.000789599	0.000832885	0.00066988	0.000750244	0.000732172	0.000775401	0.000856331	0.000857252	0.000772118	0.000833658	0.00109052	0.000818495	0.000934984	0.000877183	0.000920134	0.000906029
K02317	["DNA replication protein DnaT"]	0	0	4.07088e-05	7.73318e-08	0	0	0	0	0	0	0	0	0	0	0	0	2.39241e-06	3.27568e-05	0.000124918	1.71717e-05	2.59557e-06	3.07589e-08	1.38118e-06	6.77478e-07	6.36129e-05	1.45978e-07	1.75419e-06	3.00117e-06	7.39571e-08	1.30362e-07	5.02352e-08	1.19571e-06
K02316	["DNA primase [EC:2.7.7.-]"]	0.000941915	0.000935813	0.000780385	0.000932853	0.000829626	0.000853152	0.00087788	0.000884171	0.000880325	0.000924237	0.000916629	0.000908698	0.000820492	0.000914158	0.000866417	0.000904943	0.000706337	0.000722078	0.0005465	0.000685868	0.000727432	0.000762267	0.000708545	0.00075713	0.000660621	0.000747782	0.000638526	0.000707977	0.000733118	0.000750105	0.000738684	0.000596587
K02313	["chromosomal replication initiator protein"]	0.000941758	0.000931851	0.000780328	0.000929992	0.000718329	0.000773583	0.000858342	0.000861869	0.000794322	0.000885692	0.0009023	0.000876512	0.000712276	0.000910221	0.000808884	0.000888561	0.000706293	0.000699833	0.000547445	0.000687154	0.000727432	0.000760267	0.000707052	0.000756961	0.000660133	0.00074457	0.000618879	0.000707827	0.000727035	0.00074085	0.000741246	0.000591383
K02312	["2,3-dihydroxybenzoate-AMP ligase [EC:2.7.7.58]"]	0.000273235	0.000311582	1.07489e-05	0.000422193	6.94306e-07	5.58588e-05	0.000167037	0.000110312	3.36869e-06	0.000307828	1.12141e-06	0.000152861	1.44771e-06	0.000377929	9.42916e-06	0.00021328	8.4901e-05	8.13559e-05	0.000105692	6.87107e-05	0.00041657	5.2044e-05	4.37125e-05	3.41401e-05	0.000155716	8.09968e-05	1.16946e-07	3.8265e-06	8.20739e-05	3.70229e-05	1.20062e-05	7.10391e-06
K02319	["DNA polymerase I [EC:2.7.7.7]"]	1.56829e-07	4.01495e-05	0	0	0	2.01734e-05	3.91416e-07	2.00277e-05	1.2176e-07	4.8735e-07	0	0	5.63e-07	0	0	2.77648e-05	0	2.97789e-08	0	0	0	6.15178e-08	0	3.8713e-07	0	0	0	0	0	0	0	7.03357e-08
K12405	["3-hydroxyacyl-CoA dehydrogenase / 3a,7a,12a-trihydroxy-5b-cholest-24-enoyl-CoA hydratase [EC:1.1.1.35 4.2.1.107]"]	0	0	0	0	0	0	0	0	0	0	0	0	0	0	0	0	0	0	0	0	0	0	0	0	0	0	0	0	0	0	0	0
K12152	["phosphatase NudJ [EC:3.6.1.-]"]	0	0	4.07088e-05	7.73318e-08	0	0	0	0	0	0	6.23006e-08	0	0	0	0	4.46379e-08	2.39241e-06	3.29057e-05	0.000125066	2.19588e-05	3.18959e-06	8.61249e-07	1.56783e-06	1.93565e-06	6.38915e-05	7.29889e-07	9.7767e-05	6.58507e-05	1.47914e-07	2.74283e-05	9.19305e-06	0.000281026
K12151	["multiple stress resistance protein BhsA"]	0	0	1.28644e-05	7.73318e-08	0	0	0	0	0	0	0	0	0	0	0	0	2.39241e-06	3.27568e-05	0.000120789	9.95531e-06	2.59557e-06	3.07589e-08	1.38118e-06	6.77478e-07	6.36129e-05	1.45978e-07	1.63725e-06	2.97616e-06	7.39571e-08	1.30362e-07	5.02352e-08	1.19571e-06
K07091	["lipopolysaccharide export system permease protein"]	5.60663e-06	3.91702e-05	7.98167e-05	3.4374e-05	0.000540933	0.000381125	0.000218443	0.000128464	0.000372342	0.000116743	5.41393e-05	7.50118e-05	0.000468899	0.000184193	1.99238e-05	5.08425e-05	2.39241e-06	3.63898e-05	0.000125066	2.20065e-05	3.18959e-06	8.61249e-07	1.66115e-06	1.93565e-06	6.44209e-05	1.10526e-06	9.7767e-05	6.58507e-05	1.47914e-07	2.74283e-05	9.19305e-06	0.000281061
K07090	["None"]	0.000297818	0.000502625	0.00130651	0.000221478	0.00126395	0.00111838	0.000920284	0.000856483	0.00101158	0.000616675	0.000257613	0.000643807	0.00107807	0.000617927	0.000718694	0.000719741	0.00113143	0.000963227	0.000839698	0.000797234	0.000833903	0.00113236	0.000873409	0.000913894	0.000798087	0.000787237	0.00111456	0.000404983	0.00085108	0.0010356	0.00136055	0.000955335
K07093	["None"]	0	0	0.000226986	0	6.94306e-07	1.28596e-06	0	5.94447e-06	1.32718e-05	1.19622e-06	1.34569e-05	2.39399e-06	4.01339e-05	2.26817e-06	4.90103e-06	4.00848e-05	1.62448e-06	9.52924e-07	1.99674e-06	1.93628e-05	2.58266e-08	3.07589e-08	0.000120928	7.48855e-05	3.87863e-05	5.53256e-05	0.00033815	3.72896e-05	0.000160339	3.94216e-05	0.000157111	1.6142e-05
K07092	["None"]	0	0	0	0	0	0	0	0	0	0	0	0	0	0	0	0	0	0	0	0	0	0	0	0	0	0	0	0	0	0	0	0
K07095	["None"]	0.000355963	0.00048264	0.000356659	0.000289607	0.000371488	0.000412431	0.00029366	0.000510746	0.000520037	0.000475299	0.000469934	0.000395497	0.000313792	0.000414091	0.000778572	0.000664122	0.0015608	0.000928118	0.000785597	0.00126916	0.00145727	0.00129455	0.00145726	0.0014574	0.00120055	0.00125962	0.000520761	0.00118614	0.00130954	0.00121873	0.00125699	0.000593422
K07094	["putative glycerol-1-phosphate prenyltransferase [EC:2.5.1.-]"]	1.03507e-05	1.25523e-05	0.000107318	2.13049e-05	0	2.29061e-06	4.50128e-06	1.24874e-05	5.4792e-06	1.22281e-05	6.23006e-08	9.97497e-06	3.29757e-06	7.83161e-06	9.64225e-06	1.0847e-05	1.62448e-07	3.27568e-07	6.47592e-07	1.66716e-07	0	6.15178e-08	1.86646e-08	9.67826e-08	2.78637e-08	2.50248e-07	0	2.00078e-07	3.69785e-08	1.0429e-07	7.78646e-07	7.03357e-08
K07097	["None"]	6.27316e-07	2.03863e-05	5.71753e-08	4.44658e-06	8.46706e-05	8.08947e-05	2.19845e-05	2.50945e-05	7.67494e-05	3.47348e-05	3.38916e-05	4.96532e-06	6.6997e-05	7.27526e-07	7.67651e-05	2.93717e-05	0	1.63486e-05	0	2.38165e-08	0	0	0	0	0	0	0	0	0	0	0	2.21557e-06
K07096	["None"]	0	8.90233e-08	0	0	6.24875e-07	1.32614e-06	1.95708e-07	3.98958e-08	3.17794e-05	3.18993e-06	8.22369e-06	5.31999e-07	7.11793e-06	1.28387e-07	4.47486e-06	1.11595e-06	0	0	1.86183e-06	1.76242e-06	0	0	2.0531e-07	0	1.95046e-07	9.38428e-07	2.3974e-06	0	7.39571e-08	7.56102e-07	2.10988e-06	2.46175e-07
K07099	["None"]	9.88022e-06	9.32964e-05	2.28701e-07	1.13678e-05	3.1209e-05	5.33672e-05	6.65407e-06	7.78367e-05	3.38899e-05	6.59695e-05	2.36119e-05	4.59735e-05	4.45977e-05	5.7389e-05	0.000123804	0.000149001	0.000342499	0.000161133	0.000128183	0.000334765	0.000103797	0.000437238	0.000255985	0.000234141	0.000110494	0.000177613	6.12213e-05	5.75225e-06	0.000106239	0.000313834	0.000393693	0.000121083
K07098	["None"]	4.31672e-05	0.000251402	0.000124756	0.000134983	0.000749676	0.000706272	0.00035932	0.000606416	0.000667326	0.000434894	0.000247271	0.000275664	0.000586526	0.000421666	0.000433635	0.000446245	0.00124721	0.000642539	0.00068352	0.00123591	0.00150803	0.00130341	0.00134297	0.00107545	0.00111438	0.00121218	0.000907327	0.00103255	0.00105544	0.00122004	0.00108325	0.000519746
K11175	["phosphoribosylglycinamide formyltransferase 1 [EC:2.1.2.2]"]	0.000741801	0.000878793	0.000759802	0.000948938	0.00024082	0.000457841	0.000523421	0.000705796	0.000521579	0.000784146	0.000891148	0.000831868	0.000505655	0.00075804	0.000871212	0.00082955	0.00076151	0.000620383	0.000541373	0.000662433	0.000724643	0.000756453	0.00057584	0.00066088	0.000614339	0.000691518	0.000253773	0.000675539	0.000539591	0.000690556	0.000570245	0.000582731
K11174	["carbon-monoxide dehydrogenase (ferredoxin) [EC:1.2.7.4]"]	0	0	0	0	0	0	0	0	0	0	0	0	0	0	0	0	0	0	0	0	0	0	0	0	0	0	0	0	0	0	0	0
K11177	["xanthine dehydrogenase YagR molybdenum-binding subunit [EC:1.17.1.4]"]	3.13658e-06	0	0	7.73318e-08	0	0	0	0	0	0	6.10546e-06	8.86664e-08	2.01072e-05	1.06989e-06	0	3.62013e-05	0	0	2.6983e-08	6.43046e-07	0	0	0	4.11326e-07	0	1.0427e-07	4.67785e-07	2.00078e-07	0	1.0429e-07	2.51176e-08	1.12537e-06
K11176	["IMP cyclohydrolase [EC:3.5.4.10]"]	0	0	0	0	0	0	0	0	0	0	0	0	0	0	0	0	0	0	0	0	0	0	0	0	0	0	0	0	0	0	0	0
K11173	["hydroxyacid-oxoacid transhydrogenase [EC:1.1.99.24]"]	0	0	0	0	0	0	0	0	0	0	0	0	0	0	0	0	0	0	0	0	0	0	0	0	0	0	0	0	0	0	0	0
K11179	["tRNA 2-thiouridine synthesizing protein E [EC:2.8.1.-]"]	1.96036e-06	2.2879e-05	4.71124e-05	3.26727e-05	8.22752e-06	7.03258e-06	0	2.02272e-05	3.53104e-05	4.43046e-08	6.10546e-06	1.92406e-05	5.78282e-05	6.59053e-06	0	6.69568e-07	2.39241e-06	3.61813e-05	0.000126928	2.37451e-05	3.18959e-06	8.61249e-07	1.77314e-06	1.93565e-06	6.40866e-05	1.66832e-06	0.000100164	6.58507e-05	2.03382e-07	2.81844e-05	1.13029e-05	0.000281272
K11178	["xanthine dehydrogenase YagS FAD-binding subunit [EC:1.17.1.4]"]	3.13658e-06	0	0	7.73318e-08	0	0	0	0	0	0	6.10546e-06	8.86664e-08	2.01072e-05	1.06989e-06	0	3.62013e-05	0	0	2.6983e-08	6.43046e-07	0	0	0	4.11326e-07	0	1.0427e-07	4.67785e-07	2.00078e-07	0	1.0429e-07	2.51176e-08	1.12537e-06
K00322	["NAD(P) transhydrogenase [EC:1.6.1.1]"]	0	0	4.36819e-05	7.73318e-08	0	8.03723e-08	0	0	1.62347e-07	8.86091e-08	7.03997e-06	8.86664e-08	4.06164e-06	0	4.36831e-06	4.46379e-08	2.39241e-06	3.29057e-05	0.000125066	2.19588e-05	3.18959e-06	8.61249e-07	1.56783e-06	1.93565e-06	6.38915e-05	7.29889e-07	9.7767e-05	6.58507e-05	1.47914e-07	2.74283e-05	9.19305e-06	0.000281026
K00320	["coenzyme F420-dependent N5,N10-methenyltetrahydromethanopterin reductase [EC:1.5.99.11]"]	0	0	0	0	0	0	0	0	0	0	0	0	0	0	0	0	2.51055e-07	2.97789e-07	1.07932e-07	2.38165e-08	0	2.15312e-07	7.09254e-07	4.83913e-08	1.39319e-06	1.48063e-06	3.50838e-07	0	1.29425e-07	1.0429e-07	5.02352e-08	0
K00321	["None"]	0	0	0	0	0	0	0	0	0	0	0	0	0	0	0	0	0	0	0	0	0	0	0	0	0	0	0	0	0	0	0	0
K00326	["cytochrome-b5 reductase [EC:1.6.2.2]"]	0	0	0	0	0	0	0	0	0	0	0	0	0	0	0	0	0	0	0	0	0	0	0	0	0	0	0	0	0	0	0	0
K00324	["NAD(P) transhydrogenase subunit alpha [EC:1.6.1.2]"]	9.7626e-06	7.01504e-05	0.000195768	5.07683e-05	6.77642e-05	0.000119594	7.84136e-05	7.71186e-05	0.000497998	5.67984e-05	0.000237802	0.000112739	0.000305066	0.000438142	7.08519e-05	0.000105836	4.00212e-06	0.000212323	0.000130895	3.93449e-05	5.57855e-06	9.77517e-05	1.71714e-05	3.62935e-06	6.49921e-05	1.91856e-05	0.000137938	6.6526e-05	5.38038e-06	3.18345e-05	1.60502e-05	0.000286653
K00325	["NAD(P) transhydrogenase subunit beta [EC:1.6.1.2]"]	5.80267e-06	2.70186e-05	0.000119954	4.17205e-05	5.07885e-05	6.27708e-05	7.63587e-05	3.83e-05	0.000280819	3.99627e-05	0.000126159	0.000109636	0.000223953	0.000232808	5.22599e-05	4.93248e-05	3.0865e-06	0.000124029	0.000126928	2.40547e-05	4.39052e-06	6.30557e-06	7.76447e-06	2.46796e-06	6.41144e-05	9.05062e-06	0.00011794	6.6526e-05	2.7549e-06	2.95662e-05	1.12778e-05	0.000283664
K00329	["NADH dehydrogenase [EC:1.6.5.3]"]	0	0	0	0	2.77722e-07	3.21489e-07	6.5236e-08	0	9.4161e-06	6.64568e-07	1.2647e-05	2.65999e-07	4.2225e-06	0	2.13088e-07	1.33914e-07	0	0	1.86183e-06	1.76242e-06	0	0	2.0531e-07	0	1.95046e-07	9.38428e-07	2.3974e-06	0	7.39571e-08	7.56102e-07	2.10988e-06	2.46175e-07
K05945	["None"]	0	0	0	0	3.35002e-05	2.81303e-05	0	0	8.76672e-06	1.55066e-06	5.85626e-06	2.21666e-07	2.73457e-06	2.13978e-07	0	0	1.4768e-07	2.44187e-06	2.71179e-06	2.26257e-06	0	0	4.4795e-07	0	7.38389e-07	3.10724e-06	0	2.50098e-08	7.39571e-08	3.32946e-05	0	1.05504e-07
K05944	["None"]	0	0	0	0	0	0	0	0	0	0	0	0	0	0	0	0	0	0	0	0	0	0	0	0	0	0	0	0	0	0	0	0
K05947	["mannosyl-3-phosphoglycerate synthase [EC:2.4.1.217]"]	0	0	0	0	0	0	0	0	0	0	0	0	0	0	0	0	0	0	0	0	0	0	0	0	0	0	0	0	0	0	0	0
K05946	["N-acetylglucosaminyldiphosphoundecaprenol [EC:2.4.1.187]"]	0.000428692	0.00033455	0.000377242	0.000407384	3.6451e-06	0.000106132	0.000248712	0.000317092	0.000101507	0.000246555	0.000688173	0.000541043	0.000129209	0.000279841	0.000583063	0.000301216	0.000470079	0.000287783	0.00016917	0.000455491	0.000454238	0.000212575	0.000197565	0.000345441	0.000221809	0.000257818	5.58418e-05	0.000219336	0.000386648	0.000315503	6.8345e-05	0.000151538
K06944	["None"]	0	0	0	0	0	0	0	0	0	0	0	0	0	0	0	0	0	0	0	0	0	0	0	0	0	0	0	0	0	0	0	0
K06945	["None"]	0	0	3.27042e-05	0	0.000506079	0.000354201	0.000215964	0.000105564	0.000300098	8.87863e-05	0	1.91519e-05	0.000330039	8.59337e-05	0	0	0	0	0	0	0	0	0	0	0	0	0	0	0	0	0	0
K06946	["None"]	0	0	5.5803e-05	0	0	0	0	0	0	2.49435e-05	6.23006e-08	0	0	8.55913e-08	0	4.46379e-08	2.39241e-06	1.63784e-06	0.00012315	2.63649e-05	1.23968e-06	8.3049e-07	1.54916e-06	1.88726e-06	6.05479e-05	7.29889e-07	9.7767e-05	6.59008e-05	1.47914e-07	2.74283e-05	9.16793e-06	0.000280991
K06415	["stage V sporulation protein R"]	0	0	0	0	0	0	0	0	4.78923e-06	2.65827e-07	0	0	1.61662e-05	1.06989e-06	0	1.88818e-05	5.12005e-05	7.80207e-06	5.46406e-06	2.50073e-05	5.68186e-07	3.75258e-06	3.54627e-07	4.35522e-07	3.24612e-06	1.65998e-05	0	0	1.15743e-05	2.02583e-05	1.7934e-05	1.8639e-06
K06940	["None"]	0.000310521	0.000270586	0.000189593	0.000204349	2.58282e-05	8.80881e-05	0.000135234	0.000118251	0.000171195	0.000191351	0.000344523	0.000169796	0.000122533	8.59765e-05	0.000170631	0.000234617	0.000500811	0.000333911	0.000431971	0.000466447	0.000586484	0.00037129	0.000403155	0.000519239	0.000508736	0.000562244	0.000459891	0.000643627	0.000574369	0.000413457	0.000293349	0.000482046
K06941	["ribosomal RNA large subunit methyltransferase N [EC:2.1.1.-]"]	0.000741997	0.00094111	0.000791706	0.000937184	0.000805464	0.00083764	0.000884208	0.000886883	0.000882192	0.000910193	0.0009023	0.000880768	0.000782048	0.000912361	0.000935991	0.000909809	0.000775761	0.000724967	0.000611678	0.000766725	0.000782727	0.00084953	0.000851516	0.000879754	0.000735379	0.000841207	0.000967729	0.000903828	0.000950903	0.000879138	0.000936962	0.000618075
K06942	["None"]	0.000845269	0.000832412	0.000617207	0.000750621	0.000830424	0.000826549	0.000795324	0.000772103	0.000862954	0.000868591	0.000510055	0.000689825	0.000785506	0.00087393	0.000740216	0.00084928	0.000706248	0.000750487	0.000546406	0.000685392	0.000727471	0.000762144	0.000706753	0.000751735	0.000660022	0.000747406	0.00061771	0.000713654	0.000729254	0.00074038	0.000737554	0.000596904
K06943	["nucleolar GTP-binding protein"]	0	0	0	0	0	0	0	0	0	0	0	0	0	0	0	0	0	0	0	0	0	0	0	0	0	0	0	0	0	0	0	0
K10806	["acyl-CoA thioesterase YciA [EC:3.1.2.-]"]	2.47006e-06	3.93038e-05	7.98167e-05	3.4258e-05	0.000541662	0.000394588	0.000218508	0.000128544	0.00038675	0.000119401	5.41393e-05	7.50118e-05	0.00048221	0.000171653	1.99238e-05	3.3523e-05	2.7173e-06	4.53532e-05	0.00013165	2.48406e-05	1.48245e-05	1.89167e-05	3.34096e-06	3.24222e-06	6.66082e-05	8.1539e-06	0.000109754	6.71262e-05	1.66403e-07	3.55368e-05	1.55478e-05	0.000284016
K10807	["ribonucleoside-diphosphate reductase subunit M1 [EC:1.17.4.1]"]	0	0	0	0	0	0	0	0	0	0	0	0	0	0	0	0	0	0	0	0	0	0	0	0	0	0	0	0	0	0	0	0
K10804	["acyl-CoA thioesterase I [EC:3.1.2.- 3.1.1.5]"]	6.27316e-06	2.22558e-07	8.7764e-05	3.47993e-07	0	0	0	0	8.5232e-07	8.86091e-08	1.22109e-05	4.43332e-07	4.0536e-05	0.000175077	0	7.24919e-05	4.78482e-06	7.08142e-05	0.000249998	7.29976e-05	5.81099e-06	9.22767e-07	0.000245029	0.000148948	0.000202486	0.000111569	0.000781493	0.000151234	0.000320974	0.000108123	0.000322334	0.000322419
K10805	["acyl-CoA thioesterase II [EC:3.1.2.-]"]	0.000280332	0.000349372	0.000269982	0.000454981	1.17338e-05	7.08482e-05	0.000240166	0.000144702	7.20413e-05	0.000321031	7.78758e-06	0.00023306	5.90346e-05	0.000300383	6.97865e-06	0.000243767	4.72575e-06	0.000131504	0.000125484	2.41976e-05	4.41635e-06	6.33633e-06	8.32441e-06	4.71815e-06	6.55355e-05	9.94734e-06	0.000118174	6.85768e-05	2.7549e-06	2.95923e-05	9.94658e-06	0.000284227
K06948	["None"]	0.000542589	0.000258212	0.000227901	0.000259023	0.000106229	0.000167657	0.000228	0.000300734	0.000115388	0.000249169	0.000243596	0.000313391	9.91283e-05	0.000132067	0.000319739	0.000232519	4.40824e-05	0.000194992	2.25983e-05	7.89756e-05	0.000119758	5.11213e-05	0.000130372	0.000124341	1.26919e-05	0.000131839	3.82414e-05	0.000132727	4.45961e-05	8.24933e-05	6.80939e-05	3.28468e-05
K06949	["ribosome biogenesis GTPase [EC:3.6.1.-]"]	0.00121946	0.00120226	0.000805256	0.00137855	0.000829279	0.000873125	0.00105043	0.000985147	0.000850859	0.00120331	0.000865481	0.00102937	0.000815667	0.00121347	0.000917399	0.00107917	0.000668915	0.000677827	0.000546757	0.000702849	0.000710064	0.00070281	0.00072217	0.000746363	0.000642133	0.000722861	0.000621101	0.000725058	0.000727035	0.000703097	0.000713993	0.000598908
K06418	["small acid-soluble spore protein A (major alpha-type SASP)"]	0	0	0	0	0	0	0	0	0	0	0	0	0	0	0	0	4.34916e-05	6.25356e-07	6.8267e-06	8.09762e-06	3.843e-05	2.4361e-05	6.69499e-05	9.31533e-06	7.85757e-06	2.0854e-07	0	1.50309e-05	1.25912e-05	3.17041e-05	5.27972e-05	9.63599e-06
K09138	["hypothetical protein"]	7.44938e-07	1.62913e-05	0.000212177	2.24262e-06	1.31918e-06	1.07699e-05	0.000130244	5.80883e-05	1.61941e-05	1.75889e-05	3.67574e-06	6.27315e-05	1.00536e-06	7.27526e-06	7.7724e-05	1.39717e-05	6.26162e-06	4.97307e-06	3.61572e-06	1.25275e-05	5.74642e-06	6.70544e-06	7.31652e-06	1.24366e-05	4.13776e-06	7.8828e-06	7.6015e-07	9.07855e-06	1.05759e-05	8.21283e-06	1.29607e-05	1.23087e-06
K09139	["hypothetical protein"]	0	0	0	0	0	0	0	0	0	0	0	0	0	0	0	0	0	0	0	0	0	0	0	0	0	0	0	0	0	0	0	0
K09134	["hypothetical protein"]	0.000361099	0.000249577	0.000216751	0.000263199	6.31124e-05	0.000130806	0.000177083	0.00030229	8.06863e-05	0.000191484	0.000457598	0.000291491	9.2895e-05	6.49638e-05	0.000310523	0.000212208	9.00846e-07	0.000135047	2.2207e-05	7.41646e-05	3.24641e-05	2.54376e-05	3.88783e-05	8.54832e-05	8.27553e-06	0.00012137	2.0524e-05	0.000100364	1.57898e-05	2.38824e-05	2.7127e-06	2.42658e-05
K09135	["hypothetical protein"]	0	0	0	0	0	0	0	0	0	0	0	0	0	0	0	0	0	0	0	0	0	0	0	0	0	0	0	0	0	0	0	0
K09136	["hypothetical protein", "ribosomal protein S12 methylthiotransferase"]	0.000208073	2.75972e-05	4.44823e-05	3.27113e-05	8.22752e-06	1.33418e-05	7.52823e-05	2.84058e-05	3.48234e-05	5.53807e-06	8.34829e-06	7.52335e-05	5.81097e-05	8.9015e-06	9.32262e-06	9.24004e-06	2.42195e-06	6.38161e-05	0.000127495	2.38642e-05	3.35746e-06	1.01504e-06	1.60515e-06	2.03243e-06	6.42398e-05	1.29295e-06	9.79424e-05	6.6501e-05	2.03382e-07	2.81583e-05	1.13029e-05	0.000281343
K09137	["hypothetical protein"]	0	0	0	0	0	8.03723e-08	0	0	5.11392e-06	1.24053e-06	0	0	3.21714e-06	2.56774e-07	0	0	1.60971e-06	6.84914e-07	6.34101e-07	4.62041e-06	5.16532e-08	2.18388e-06	3.35963e-07	6.29087e-07	2.74458e-06	7.56999e-06	1.19285e-05	1.05041e-06	2.4036e-07	8.57785e-06	1.11271e-05	2.60242e-06
K09130	["hypothetical protein"]	0	0	0	0	0	0	0	0	0	0	0	0	0	0	0	0	0	0	0	0	0	0	0	0	0	0	0	0	0	0	0	0
K09131	["hypothetical protein"]	2.1564e-06	6.30285e-05	4.40249e-05	3.26727e-05	8.22752e-06	2.7206e-05	3.91416e-07	4.02549e-05	3.45798e-05	2.48106e-06	6.04316e-06	1.92406e-05	7.45171e-05	2.04563e-05	0	4.72269e-05	2.39241e-06	2.67712e-05	0.000124351	3.37718e-05	2.44062e-06	9.22767e-08	0.000122309	7.38209e-05	0.000100699	5.50128e-05	0.000339553	4.02157e-05	0.000160413	3.9552e-05	0.000156407	1.68102e-05
K09132	["hypothetical protein"]	0	0	0	0	0	8.03723e-08	0	0	5.11392e-06	1.24053e-06	0	0	3.21714e-06	2.56774e-07	0	0	5.02111e-07	1.50383e-05	4.24982e-06	8.46916e-05	4.62296e-06	6.24713e-05	1.84593e-05	6.53283e-07	1.99226e-06	1.55988e-05	4.97021e-06	7.00274e-07	9.24463e-08	1.91111e-05	1.10518e-06	1.47705e-06
K09133	["hypothetical protein"]	0	0	0	0	0	0	0	0	0	0	0	0	0	0	0	0	2.95359e-08	2.08452e-07	9.03931e-07	3.81064e-07	1.67873e-07	7.99731e-07	1.11988e-07	2.41957e-08	7.24457e-07	1.10526e-06	0	0	0	5.2145e-07	5.02352e-08	2.11007e-07
K05808	["putative sigma-54 modulation protein"]	0.000433083	0.00054411	0.000385247	0.000417012	0.00080345	0.000731187	0.000524889	0.000654969	0.000586355	0.000545079	0.000792963	0.000529782	0.000682075	0.00046536	0.000750604	0.000642339	0.000771213	0.000562761	0.000546015	0.000687178	0.000728388	0.000672943	0.000764987	0.000784447	0.000695506	0.000786904	0.000925804	0.000738289	0.000894918	0.000782957	0.00089366	0.000596165
K05809	["ribosome-associated inhibitor A"]	1.96036e-06	2.2879e-05	4.41965e-05	3.26727e-05	8.22752e-06	7.03258e-06	0	2.01873e-05	3.44581e-05	4.43046e-08	6.23006e-08	1.91519e-05	5.36861e-05	6.59053e-06	0	6.2493e-07	2.39241e-06	3.61813e-05	0.000125066	2.19826e-05	3.18959e-06	8.61249e-07	1.56783e-06	1.93565e-06	6.38915e-05	7.29889e-07	9.7767e-05	6.58507e-05	1.47914e-07	2.74283e-05	9.19305e-06	0.000281026
K05804	["right origin-binding protein"]	3.13658e-07	1.35315e-05	5.73468e-05	3.217e-05	0	5.82699e-06	0	1.98282e-05	9.90314e-06	0	1.24601e-07	1.88859e-05	0	6.46215e-06	0	4.46379e-08	4.8882e-06	0.000101754	0.000251954	3.68442e-05	1.1325e-05	4.15245e-06	1.76007e-05	3.8955e-06	0.000130068	2.02283e-06	0.000198282	0.000134102	2.77339e-07	5.56387e-05	1.87126e-05	0.000570387
K05805	["CreA protein"]	1.17622e-07	1.78047e-07	7.3413e-05	7.73318e-08	0.000532671	0.000370155	0.000215964	0.000105604	0.000337275	0.000108901	3.9374e-05	5.63032e-05	0.000414931	0.000164549	4.31504e-06	2.0087e-05	2.39241e-06	3.30546e-05	0.000125066	2.19826e-05	3.18959e-06	8.61249e-07	1.88512e-06	1.93565e-06	6.4616e-05	1.2846e-05	0.000100164	6.58507e-05	2.03382e-07	2.81844e-05	9.21816e-06	0.000281905
K05806	["leu operon leader peptide"]	0	0	0	0	0	0	0	0	0	0	0	0	0	0	0	0	0	0	0	0	0	0	0	0	0	0	0	0	0	0	0	0
K05807	["putative lipoprotein"]	6.39078e-06	6.65449e-05	0.000154488	4.54711e-05	0.000687397	0.00049433	0.000236317	0.000181725	0.000648088	0.000197554	0.000184223	0.000102321	0.000601807	0.000371081	0.000131209	0.00014177	4.25317e-06	7.07546e-05	0.00012964	0.000110223	3.37037e-06	7.30831e-05	2.51039e-05	3.60515e-06	6.85308e-05	3.89552e-05	0.000135307	6.63009e-05	7.17384e-06	9.68593e-05	1.69795e-05	0.000290557
K05800	["Lrp/AsnC family transcriptional regulator"]	0	0	4.07088e-05	7.73318e-08	7.63736e-07	2.57191e-06	4.24034e-07	1.11708e-06	0	2.79119e-06	6.23006e-06	1.77333e-07	4.90615e-06	2.82451e-06	1.06011e-05	5.35654e-07	2.45148e-06	3.37692e-05	0.000125066	2.19588e-05	3.18959e-06	8.61249e-07	3.28497e-06	2.00824e-06	6.47832e-05	1.52234e-06	0.000121741	6.59258e-05	2.21871e-07	4.00473e-05	9.19305e-06	0.000281026
K05801	["DnaJ like chaperone protein"]	2.74451e-06	6.59663e-05	4.59689e-05	3.63846e-05	0.000126607	7.5992e-05	9.03518e-06	4.83537e-05	8.39332e-05	6.33112e-05	5.42639e-05	4.30475e-05	9.1568e-05	3.76174e-05	6.36602e-05	7.38757e-05	3.11604e-06	5.86048e-05	0.000125066	8.16669e-05	3.37037e-06	7.4375e-05	1.23186e-05	2.83089e-06	6.54519e-05	1.32423e-05	0.000124021	6.60258e-05	2.77339e-07	5.00592e-05	1.03736e-05	0.000283136
K05802	["potassium efflux system protein KefA"]	1.96036e-06	2.2879e-05	4.40249e-05	3.26727e-05	8.22752e-06	7.03258e-06	0	2.01873e-05	3.44581e-05	4.43046e-08	6.10546e-06	1.92406e-05	5.77477e-05	6.59053e-06	0	6.2493e-07	2.39241e-06	2.59374e-05	0.0001245	2.19826e-05	3.03463e-06	8.3049e-07	1.56783e-06	1.88726e-06	6.3585e-05	7.29889e-07	9.77085e-05	6.58507e-05	1.47914e-07	2.74283e-05	9.16793e-06	0.000281026
K05803	["lipoprotein NlpI"]	1.96036e-06	2.2879e-05	4.41965e-05	3.26727e-05	8.22752e-06	7.03258e-06	0	2.01873e-05	3.44581e-05	4.43046e-08	6.23006e-08	1.91519e-05	5.36861e-05	6.59053e-06	0	6.2493e-07	2.39241e-06	3.61813e-05	0.000125066	2.19826e-05	3.18959e-06	8.61249e-07	1.56783e-06	1.93565e-06	6.38915e-05	7.29889e-07	9.7767e-05	6.58507e-05	1.47914e-07	2.74283e-05	9.19305e-06	0.000281026
K01044	["carboxylesterase [EC:3.1.1.1]"]	0	1.78047e-06	2.97311e-06	0	0	0	0	0	0	0	6.04316e-06	2.83733e-06	4.06164e-06	0	0	0	0	6.58113e-06	0	0	0	0	0	0	0	0	0	1.42556e-06	0	0	0	0
K01045	["arylesterase / paraoxonase [EC:3.1.1.2 3.1.8.1]", "arylesterase [EC:3.1.1.2]"]	0	0	0	0	0	0	0	0	0	0	0	0	0	0	0	0	0	0	0	0	0	0	0	0	0	0	0	0	0	0	0	0
K01046	["triacylglycerol lipase [EC:3.1.1.3]"]	4.78328e-06	7.56698e-06	0.000528299	5.56789e-06	8.51566e-05	0.000119112	4.47519e-05	0.000169278	7.22848e-05	8.03242e-05	1.36438e-05	2.65999e-06	8.99192e-05	1.592e-05	9.14682e-05	6.80281e-05	5.02111e-06	0.000111611	1.44494e-05	2.59362e-05	1.45146e-05	1.74403e-05	0.000139984	8.99836e-05	4.47352e-05	6.94229e-05	0.000338267	4.04408e-05	0.000163149	4.13249e-05	0.000163214	2.21206e-05
K02068	["putative ABC transport system ATP-binding protein"]	0.000216698	2.15436e-05	0.000150428	2.13822e-05	0	2.29061e-06	4.56652e-06	1.29262e-05	1.11613e-05	1.47534e-05	7.10227e-06	1.5029e-05	3.29757e-06	7.9172e-06	1.02815e-05	1.22308e-05	1.05886e-05	0.000209554	0.000256635	7.00444e-05	8.58348e-05	3.32196e-05	3.15618e-05	1.02106e-05	0.000130528	4.51905e-05	6.84135e-05	4.17163e-05	3.21159e-05	6.92746e-05	5.24205e-05	1.81114e-05
K04561	["nitric oxide reductase, cytochrome b-containing subunit I [EC:1.7.2.5]", "nitric-oxide reductase, cytochrome b-containing subunit I [EC:1.7.99.7]"]	0.000288722	0.00044614	4.68837e-05	0.000467818	0.000575197	0.000517959	0.000463502	0.00031781	0.000380743	0.000490939	4.94044e-05	0.000326514	0.000469663	0.000534218	0.000132381	0.000407097	0	7.30774e-05	3.50779e-07	2.11967e-06	0	0	9.70559e-07	2.90348e-07	0	8.61269e-06	1.16946e-07	9.35366e-06	0	5.2145e-08	0	1.65992e-05
K01042	["L-seryl-tRNA(Ser) seleniumtransferase [EC:2.9.1.1]"]	2.54847e-06	6.19157e-05	0.000326871	3.69259e-05	3.84992e-05	9.05394e-05	2.82798e-05	0.000173906	0.000101426	5.35199e-05	8.87161e-05	2.75309e-05	0.000122091	0.000106989	5.19936e-05	8.35621e-05	0.000100245	0.000158424	0.000445368	0.000132777	4.51837e-05	3.05436e-05	8.63424e-05	9.9928e-05	0.00028591	8.19352e-05	0.000183079	0.000445799	0.000259312	8.43706e-05	0.000118003	0.000316194
K05568	["multicomponent Na+:H+ antiporter subunit D"]	2.08975e-05	6.7079e-05	0.000638991	4.26485e-05	1.73576e-06	2.86125e-05	9.4266e-06	5.69313e-05	3.69744e-05	3.8545e-05	3.83772e-05	2.94816e-05	9.04822e-06	1.54064e-05	2.54641e-05	5.45028e-05	0.000318855	0.000198982	8.24735e-05	7.39265e-05	8.97733e-05	8.62787e-05	0.000108087	0.000199251	0.000222603	0.000205203	4.04634e-05	1.11544e-05	7.71003e-05	0.000176719	0.000128602	9.49884e-05
K05567	["multicomponent Na+:H+ antiporter subunit C"]	2.08975e-05	6.7079e-05	0.000638991	4.26485e-05	1.70105e-06	2.86125e-05	9.39398e-06	5.69313e-05	3.69744e-05	3.8545e-05	3.83772e-05	2.94816e-05	9.04822e-06	1.53636e-05	2.54641e-05	5.44582e-05	3.2268e-05	1.71526e-05	1.85373e-05	1.30276e-05	1.91504e-05	2.60835e-05	2.35547e-05	8.80722e-06	2.00062e-05	2.61092e-05	6.43204e-07	2.551e-06	8.616e-06	1.1524e-05	8.03764e-06	3.30578e-06
K14273	["xylose dehydrogenase (NAD/NADP)"]	0	0	0	0	0	0	0	0	0	0	0	0	0	0	0	0	0	0	0	0	0	0	0	0	0	0	0	0	0	0	0	0
K14275	["D-xylonate dehydratase"]	0	0	0	0	0	0	0	0	0	0	0	0	0	0	0	0	0	0	0	0	0	0	0	0	0	0	0	0	0	0	0	0
K14274	["D-xylonolactonase"]	0	0	0	0	0	0	0	0	0	0	0	0	0	0	0	0	7.6498e-06	2.91833e-06	3.77492e-05	1.50044e-05	4.39052e-07	6.15178e-08	9.33229e-08	2.97606e-06	5.9907e-06	2.31479e-06	2.10503e-05	0	2.64397e-06	5.57951e-06	1.33123e-06	1.05504e-07
K02062	["thiamine transport system ATP-binding protein"]	1.96036e-06	2.29235e-05	4.41965e-05	3.26727e-05	8.74825e-06	8.23816e-06	0	2.01873e-05	5.01651e-05	3.32284e-06	6.23006e-08	1.91519e-05	5.86325e-05	1.94292e-05	2.55706e-06	1.38377e-06	2.39241e-06	3.61813e-05	0.000125066	2.19826e-05	3.18959e-06	8.61249e-07	1.56783e-06	1.93565e-06	6.38915e-05	7.29889e-07	9.7767e-05	6.58507e-05	1.47914e-07	2.74283e-05	9.19305e-06	0.000281026
K05245	["L-carnitine/gamma-butyrobetaine antiporter"]	0	1.33535e-07	2.78443e-05	0	7.29021e-07	1.34624e-05	6.5236e-08	7.97916e-08	1.44083e-05	4.60767e-06	0	0	1.35522e-05	2.56774e-07	0	0	0	0	4.15538e-06	7.83564e-06	0	0	0	4.11326e-07	0	1.0427e-07	6.43204e-07	2.25088e-07	0	1.0429e-07	2.51176e-08	1.12537e-06
K05564	["multicomponent K+:H+ antiporter subunit G"]	3.13658e-06	0	2.97311e-06	7.73318e-08	0	0	0	0	0	4.43046e-08	6.10546e-06	8.86664e-08	2.02278e-05	8.75599e-05	0	3.62013e-05	0	0	0	0	0	0	0	0	0	0	0	0	0	0	0	0
K01048	["lysophospholipase [EC:3.1.1.5]"]	8.23352e-06	4.17074e-05	4.67694e-05	5.34749e-05	9.78971e-06	9.283e-06	6.75192e-06	3.34726e-05	3.8882e-05	1.30255e-05	3.11503e-07	3.48016e-05	5.97987e-05	1.44221e-05	7.45809e-06	1.33467e-05	0.000117996	0.000173313	0.000163989	0.000225828	8.76814e-05	5.13981e-05	0.00020057	0.000108179	0.000119368	0.00011576	0.000117882	9.52122e-05	6.07557e-05	9.50863e-05	7.99745e-05	0.000370845
K02066	["putative ABC transport system permease protein"]	1.96036e-05	0.000200035	0.000154716	5.68775e-05	0.000656119	0.000531181	0.000242841	0.000276677	0.000656976	0.000260954	0.000212196	0.000147984	0.000622477	0.000426202	0.000268864	0.000353219	4.25317e-06	0.000102707	0.000131839	0.000128895	3.37037e-06	7.31446e-05	0.000146648	7.74019e-05	0.00010832	0.000101934	0.000501582	0.000105766	0.000167587	0.000144963	0.000181701	0.000329171
K01322	["prolyl oligopeptidase [EC:3.4.21.26]"]	3.52865e-06	2.90661e-05	3.46482e-05	2.28129e-06	0.000652057	0.000427259	0.000223922	0.000138758	0.000361627	0.000166275	3.3767e-05	7.69181e-05	0.000429851	0.000126333	6.21153e-05	9.84265e-05	3.98735e-07	2.54014e-05	5.80135e-07	4.11311e-05	1.67873e-07	0	0.000124269	7.32886e-05	3.96501e-05	7.05281e-05	0.000343763	3.89152e-05	0.000167161	7.67574e-05	0.000158693	1.63882e-05
K01325	["tissue kallikrein [EC:3.4.21.35]"]	0	0	0	0	0	0	0	0	0	0	0	0	0	0	0	0	0	0	0	0	0	0	0	0	0	0	0	0	0	0	0	0
K02065	["putative ABC transport system ATP-binding protein"]	1.96036e-05	0.000200035	0.000154716	5.68775e-05	0.000689619	0.000559351	0.000242841	0.000276677	0.00066071	0.000262239	0.000212196	0.000147984	0.000625212	0.000426416	0.000268864	0.000353219	4.25317e-06	0.000102707	0.000131839	0.000128895	3.37037e-06	7.31446e-05	0.000146648	7.74019e-05	0.00010832	0.000101934	0.000501582	0.000105766	0.000167587	0.000144963	0.000181701	0.000329171
K01326	["pancreatic elastase I [EC:3.4.21.36]"]	0	0	0	0	0	0	0	0	0	0	0	0	0	0	0	0	0	0	0	0	0	0	0	0	0	0	0	0	0	0	0	0
K05560	["multicomponent K+:H+ antiporter subunit C"]	3.13658e-06	0	2.97311e-06	7.73318e-08	0	0	0	0	0	4.43046e-08	6.10546e-06	8.86664e-08	2.02278e-05	8.75599e-05	0	3.62013e-05	0	0	0	0	0	0	0	0	0	0	0	0	0	0	0	0
K02243	["competence protein ComGA"]	0.000652369	0.000365663	0.000414521	0.000446243	2.31898e-05	7.76798e-05	0.000280678	0.00025653	8.31215e-05	0.000245226	0.00065858	0.000543703	0.000124222	0.000174093	0.000525583	0.000247115	4.4363e-05	0.000201246	2.18697e-05	7.91185e-05	0.000119784	4.91835e-05	0.000130559	0.000132278	1.29984e-05	0.000125875	4.13989e-05	0.000140505	5.50241e-05	8.41881e-05	6.90483e-05	3.24951e-05
K08930	["light-harvesting protein B-800-850 alpha chain"]	0	0	0	0	0	0	0	0	0	0	0	0	0	0	0	0	0	0	0	0	0	0	0	0	0	0	0	0	0	0	0	0
K02679	["prepilin peptidase dependent protein A"]	1.96036e-06	2.2879e-05	4.41965e-05	3.26727e-05	8.22752e-06	7.03258e-06	0	2.01873e-05	3.44581e-05	4.43046e-08	6.23006e-08	1.91519e-05	5.36861e-05	6.59053e-06	0	6.2493e-07	2.39241e-06	3.61813e-05	0.000125066	2.19826e-05	3.18959e-06	8.61249e-07	1.56783e-06	1.93565e-06	6.38915e-05	7.29889e-07	9.7767e-05	6.58507e-05	1.47914e-07	2.74283e-05	9.19305e-06	0.000281026
K02676	["type IV pilus assembly protein PilZ"]	3.13658e-06	4.45116e-08	3.56202e-05	7.73318e-08	0.000532602	0.000370155	0.000215964	0.000105564	0.000330416	0.000106863	2.02477e-05	5.08945e-05	0.000409261	0.000177302	0	3.62013e-05	0	0	0	0	0	0	0	0	0	0	0	0	0	0	0	0
K02674	["type IV pilus assembly protein PilY1"]	3.13658e-06	0	2.97311e-06	7.73318e-08	0	0	0	0	0	1.77218e-07	6.10546e-06	8.86664e-08	3.79623e-05	0.000260454	0	3.62013e-05	0	0	0	0	0	0	0	0	0	0	0	0	0	0	0	0
K02675	["type IV pilus assembly protein PilY2"]	0	0	0	0	0	0	0	0	0	0	0	0	0	0	0	0	0	0	0	0	0	0	0	0	0	0	0	0	0	0	0	0
K02672	["type IV pilus assembly protein PilW"]	3.13658e-06	4.45116e-08	3.56202e-05	7.73318e-08	0.000506079	0.000354201	0.000215964	0.000105564	0.000300098	8.68369e-05	6.10546e-06	1.92849e-05	0.00036599	7.52776e-05	0	5.50831e-05	0	0	0	0	0	0	0	0	0	0	0	0	0	0	0	0
K02241	["competence protein ComFB"]	0	2.19888e-05	0	4.25325e-07	1.38861e-07	2.29061e-06	1.95708e-06	1.8751e-06	1.591e-05	2.17092e-06	8.22369e-06	5.31999e-07	2.252e-06	1.24107e-06	4.08597e-05	9.37395e-06	9.21225e-05	3.21612e-06	1.94143e-05	5.07292e-05	4.14259e-05	6.33941e-05	3.30363e-06	2.31552e-05	2.39767e-05	4.33971e-05	0	1.42556e-06	2.49975e-05	8.01468e-05	4.26246e-05	2.00457e-06
K02670	["twitching motility protein PilU"]	6.27316e-06	8.90233e-08	6.83244e-05	1.93329e-07	0.00106517	0.000740309	0.000431895	0.000211129	0.000660791	0.000211731	4.04954e-05	0.000101745	0.0008182	0.000255319	0	7.24473e-05	1.4768e-08	0	0	0	0	0	0	0	0	0	0	0	0	0	0	3.51679e-08
K02671	["type IV pilus assembly protein PilV"]	3.13658e-06	4.45116e-08	3.56202e-05	7.73318e-08	0.000506079	0.000354201	0.000215964	0.000105564	0.000300098	8.69255e-05	6.10546e-06	1.92849e-05	0.000348618	0.000161768	0	5.50831e-05	0	0	0	0	0	0	0	0	0	0	0	0	0	0	0	0
K00810	["None"]	0	0	0	0	0	0	0	0	0	0	0	0	0	0	0	0	0	0	0	0	0	0	0	0	0	0	0	0	0	0	0	0
K00811	["aspartate aminotransferase [EC:2.6.1.1]"]	1.03507e-05	0.000123075	2.00113e-06	1.82503e-05	0.000220303	0.000218171	6.22351e-05	0.000259682	0.000132962	0.000179478	6.07431e-05	4.75252e-05	0.000126595	0.000115634	0.000214314	0.000250597	3.89874e-06	8.90388e-05	5.58548e-06	9.45516e-05	2.38896e-06	7.57284e-05	2.37414e-05	4.4278e-06	6.6455e-06	5.56592e-05	4.71293e-05	3.30129e-06	8.43111e-06	7.75917e-05	4.01882e-05	3.13346e-05
K00812	["aspartate aminotransferase [EC:2.6.1.1]"]	7.29255e-06	0.000101932	7.89019e-06	2.52102e-05	0.000132682	9.6929e-05	1.55914e-05	6.70648e-05	0.000102847	9.11345e-05	0.000163415	5.29339e-05	9.81229e-05	7.44645e-05	0.000100258	0.000149492	0.000264612	0.000143892	0.000153871	0.000163238	2.6214e-05	0.000182739	0.000152844	0.000144254	0.000129023	0.000163307	0.000396038	9.02853e-05	0.000254227	0.000248445	0.000231308	4.85668e-05
K00813	["aspartate aminotransferase [EC:2.6.1.1]"]	2.11719e-06	2.69295e-05	7.69007e-05	3.54953e-05	0.000624632	0.000440681	0.000235404	0.000148053	0.000419747	0.000125205	1.42045e-05	6.99578e-05	0.000490011	8.36655e-05	5.68413e-05	1.6025e-05	2.39241e-06	5.99747e-05	0.000125984	2.26257e-05	3.18959e-06	2.92209e-06	1.56783e-06	2.03243e-06	6.38915e-05	7.29889e-07	9.7767e-05	6.59508e-05	1.47914e-07	2.74283e-05	9.19305e-06	0.000283242
K00814	["alanine transaminase [EC:2.6.1.2]"]	0	0	0	0	0	0	0	0	0	0	0	0	0	0	0	0	0	0	0	0	0	0	0	0	0	0	0	0	0	0	0	0
K00817	["histidinol-phosphate aminotransferase [EC:2.6.1.9]"]	0.000533807	0.000668876	0.000646481	0.000540781	0.000583494	0.000562807	0.000655948	0.000444479	0.000533106	0.000637188	0.000184223	0.000458804	0.000580373	0.000673818	0.00031292	0.00065948	0.000837698	0.000687207	0.000546001	0.000693751	0.00073469	0.000782721	0.000706884	0.000715683	0.000658392	0.000750618	0.000591747	0.000542062	0.000692553	0.000776569	0.000747324	0.000599542
K00818	["acetylornithine aminotransferase [EC:2.6.1.11]"]	0.000224893	0.000117511	0.000127787	4.36924e-05	2.43354e-05	1.92492e-05	0.000109727	2.19427e-05	5.23974e-05	8.24508e-05	5.58214e-05	0.000102764	4.08175e-05	0.000100227	6.1476e-05	0.000110479	3.26372e-06	0.000254699	1.58795e-05	0.000159261	1.95249e-05	8.61864e-05	0.000170221	0.000126858	0.000113907	0.000253313	0.000412586	0.000131676	0.000180529	0.000137793	0.000168188	5.8238e-05
K00819	["ornithine--oxo-acid transaminase [EC:2.6.1.13]"]	1.07428e-05	1.25523e-05	0.000180159	3.02754e-05	5.54056e-05	7.32995e-05	7.40428e-06	3.59461e-05	0.000224201	3.71715e-05	0.000111082	3.03682e-05	8.46109e-05	0.000133608	4.4642e-05	2.77201e-05	6.4979e-07	2.03092e-05	6.47592e-07	5.98509e-05	1.80786e-07	6.01336e-05	1.00415e-05	7.74261e-07	1.07275e-06	8.04963e-06	2.3974e-05	2.75108e-07	1.47914e-07	1.03768e-05	8.74093e-06	3.90363e-06
K02530	["DeoR family transcriptional regulator, lactose phosphotransferase system repressor"]	0.00044014	0.000339624	0.000411662	0.000424551	2.30509e-05	6.59857e-05	0.000275557	0.000241689	7.91034e-05	0.00023127	0.000658456	0.000522999	0.0001239	0.000139771	0.000516739	0.000226225	2.70254e-06	0.000135851	1.69049e-05	7.3212e-05	2.8603e-05	8.48945e-06	8.72383e-05	0.000136415	7.21252e-05	0.000165518	5.15148e-05	0.000105441	3.90863e-05	7.08389e-05	3.54158e-06	3.60119e-05
K02245	["competence protein ComGC"]	0.000652252	0.000365485	0.000414349	0.000446127	2.31898e-05	7.76397e-05	0.000280547	0.000234667	8.30809e-05	0.000245137	0.000658082	0.000543437	0.000124182	0.00017405	0.000525156	0.000247026	4.4363e-05	0.000201246	2.18697e-05	7.91185e-05	0.000119784	4.91835e-05	0.000130559	0.000132181	1.29984e-05	0.000125875	4.13989e-05	0.000140505	5.50241e-05	8.41881e-05	6.90483e-05	3.24951e-05
K02244	["competence protein ComGB"]	0.000656643	0.000360722	0.000414349	0.000446668	2.30509e-05	6.8437e-05	0.000280025	0.000253657	7.9144e-05	0.000244473	0.000658518	0.00053621	0.000124021	0.000147303	0.000519296	0.000239304	8.7131e-07	0.000200233	9.53849e-06	6.77818e-05	1.3559e-05	5.81343e-06	9.83624e-06	7.87326e-05	2.63312e-06	0.000125103	4.12235e-05	0.000109718	3.86241e-05	4.82341e-05	3.51647e-06	2.24371e-05
K01499	["methenyltetrahydromethanopterin cyclohydrolase [EC:3.5.4.27]"]	0	0	0	0	0	0	0	0	0	0	0	0	0	0	0	0	0	0	0	0	0	0	0	0	0	0	0	0	0	0	0	0
K01498	["diaminohydroxyphosphoribosylaminopyrimidine deaminase [EC:3.5.4.26]"]	0	0	0	0	0	0	0	0	0	0	0	0	0	0	0	0	0	0	0	0	0	0	0	0	0	0	0	0	0	0	0	0
K01493	["dCMP deaminase [EC:3.5.4.12]"]	0.000662994	0.000505608	0.000489191	0.000473502	0.000268523	0.000359546	0.000352927	0.000550881	0.000464393	0.000453945	0.00084841	0.000606523	0.00032276	0.000397914	0.000852886	0.000552081	0.000769293	0.000614398	0.000431661	0.000682248	0.000804654	0.000877182	0.000705876	0.000754227	0.000594598	0.000740795	0.000485151	0.000661709	0.000739035	0.000720722	0.000740618	0.000310356
K01492	["phosphoribosylaminoimidazolecarboxamide formyltransferase [EC:2.1.2.3]"]	3.92072e-08	4.45116e-08	0	3.86659e-08	2.43007e-07	8.03723e-08	5.87124e-07	2.79271e-06	3.6528e-07	2.61397e-06	1.00927e-05	2.30533e-06	8.04286e-08	5.56344e-07	5.32721e-08	5.71365e-06	2.61098e-05	3.25483e-05	5.11598e-05	0.000126799	2.76345e-06	0.000257114	9.3099e-05	8.32814e-05	1.38483e-05	3.31578e-05	4.39133e-05	2.50098e-07	1.77312e-05	6.30954e-05	0.00027009	3.19324e-05
K01491	["methylenetetrahydrofolate dehydrogenase (NADP+) / methenyltetrahydrofolate cyclohydrolase [EC:1.5.1.5 3.5.4.9]"]	0.00189249	0.00183655	0.00158421	0.00187433	0.00166029	0.00168569	0.00176803	0.0017537	0.00175123	0.00185419	0.00187749	0.00183012	0.00168538	0.00183174	0.00187038	0.00179016	0.00152206	0.00157673	0.0011049	0.00141718	0.00146779	0.00156984	0.00151166	0.00155082	0.00133974	0.00152138	0.00123554	0.00180843	0.00149131	0.00154031	0.00157058	0.00123017
K01497	["GTP cyclohydrolase II [EC:3.5.4.25]"]	0.000285272	0.00038142	9.2967e-05	0.000478954	0.000542461	0.000459127	0.000390633	0.000253937	0.000389551	0.000459128	9.98056e-05	0.000241749	0.000476017	0.00038606	5.42843e-05	0.000269613	2.61393e-06	9.00513e-05	0.000125093	8.37627e-05	3.37037e-06	6.09334e-05	6.64459e-06	2.49215e-06	6.46299e-05	2.19175e-05	0.000100749	7.35788e-05	1.84893e-07	3.15738e-05	1.03485e-05	0.000285282
K01496	["phosphoribosyl-AMP cyclohydrolase [EC:3.5.4.19]"]	0.000234538	0.000207291	0.000268667	5.49829e-05	0.000528991	0.000412712	0.000326734	0.000191859	0.000340319	0.0002147	2.33627e-05	0.000152684	0.000355494	0.000222281	0.0001099	0.000235688	1.25971e-05	0.000248028	5.004e-05	0.000107151	7.52458e-05	3.33734e-05	0.000322599	0.000247062	0.00015665	0.000276649	0.000720037	0.000184722	0.000339444	0.000119229	0.000337882	8.16597e-05
K01495	["GTP cyclohydrolase I [EC:3.5.4.16]"]	0.000722001	0.000939062	0.000642421	0.000910775	0.000282513	0.000417213	0.000589407	0.000672005	0.000490206	0.000814628	0.000859874	0.000759472	0.000374516	0.00073968	0.000820337	0.000937842	0.000459727	0.000541976	0.000416901	0.000540826	0.000537839	0.000587648	0.000335552	0.0005061	0.000538021	0.000602513	0.000216935	0.000438671	0.000473085	0.000534173	0.000345995	0.000517003
K01494	["dCTP deaminase [EC:3.5.4.13]"]	0.000284801	0.000436036	0.000302743	0.000462792	0.000565338	0.000493807	0.000533304	0.000334805	0.000446413	0.000473793	8.14269e-05	0.000300757	0.000516834	0.000491423	8.74728e-05	0.000352862	9.79116e-06	0.000146363	0.000134902	5.26583e-05	1.4902e-05	1.6333e-05	3.20471e-05	1.92597e-05	7.20416e-05	2.06037e-05	0.000132734	0.000238843	1.5568e-05	4.51315e-05	2.25054e-05	0.000289994
K02418	["flagellar protein FliO/FliZ"]	9.17449e-06	1.22407e-05	4.31673e-05	2.09956e-05	1.56219e-06	3.7775e-06	5.93647e-06	1.40433e-05	3.7015e-05	1.44433e-05	1.43915e-05	1.05956e-05	3.30159e-05	9.52204e-05	7.08519e-06	6.36982e-05	5.42723e-05	6.86403e-05	5.29676e-05	6.18753e-05	4.21749e-05	3.11895e-05	4.91812e-05	2.14857e-05	1.54086e-05	3.41797e-05	0.000114022	7.23533e-05	1.38854e-05	5.00331e-05	5.71175e-05	0.000311376
K02419	["flagellar biosynthetic protein FliP"]	9.60577e-06	5.11439e-05	5.50026e-05	2.30062e-05	2.39535e-06	2.33482e-05	1.0242e-05	1.86712e-05	5.47514e-05	2.52093e-05	5.28933e-05	1.197e-05	5.07102e-05	0.000102752	6.22218e-05	8.61957e-05	0.000139026	0.000126382	0.000116661	0.000132491	8.967e-05	0.000117253	5.33621e-05	6.5788e-05	5.92104e-05	7.53662e-05	0.00013519	7.46292e-05	5.55418e-05	0.000134977	0.000102555	0.00031222
K14492	["two-component response regulator ARR-A family"]	0	0	0	0	0	0	0	0	0	0	0	0	0	0	0	0	0	0	0	0	0	0	0	0	0	0	0	0	0	0	0	0
K02412	["flagellum-specific ATP synthase [EC:3.6.3.14]"]	9.60577e-06	5.11439e-05	4.31673e-05	2.30062e-05	2.39535e-06	2.33482e-05	1.0242e-05	1.86712e-05	5.47514e-05	2.52093e-05	5.28933e-05	1.197e-05	5.07102e-05	0.000102752	6.22218e-05	8.61957e-05	0.000138671	0.000117061	0.000115083	0.000129729	8.967e-05	0.000117253	5.33621e-05	6.5788e-05	5.92104e-05	7.53662e-05	0.000135073	7.46292e-05	5.55418e-05	0.000134977	0.000102555	0.00031222
K02413	["flagellar FliJ protein"]	9.17449e-06	3.48971e-05	4.31673e-05	2.14209e-05	1.63162e-06	5.98774e-06	7.73046e-06	1.59184e-05	3.7705e-05	1.46648e-05	1.43915e-05	1.05956e-05	3.28953e-05	1.57488e-05	4.60271e-05	7.29829e-05	9.64939e-05	0.000125875	9.89062e-05	0.000101458	4.86961e-05	5.35512e-05	4.4571e-05	3.48417e-05	3.77832e-05	4.84855e-05	0.000135073	7.46292e-05	4.08243e-05	7.51409e-05	4.89542e-05	0.00031215
K02410	["flagellar motor switch protein FliG"]	9.60577e-06	5.11884e-05	5.50026e-05	2.30062e-05	2.91608e-06	2.45537e-05	1.0242e-05	1.86712e-05	7.04584e-05	2.64941e-05	5.28933e-05	1.197e-05	5.54957e-05	0.000102795	6.47256e-05	8.69546e-05	0.000139026	0.000126382	0.000116661	0.000132491	8.967e-05	0.000117253	5.33621e-05	6.5788e-05	5.92104e-05	7.53662e-05	0.00013519	7.46292e-05	5.55418e-05	0.000134977	0.000102555	0.00031222
K02411	["flagellar assembly protein FliH"]	9.56657e-06	5.10994e-05	4.31673e-05	2.30062e-05	2.39535e-06	2.33482e-05	1.0242e-05	1.86712e-05	5.00028e-05	2.48992e-05	5.28933e-05	1.19256e-05	5.04287e-05	1.63052e-05	6.22218e-05	8.61957e-05	8.78989e-05	9.61262e-05	2.80488e-05	6.38283e-05	1.58834e-05	3.09742e-05	1.74887e-05	2.82121e-05	2.50773e-05	3.24488e-05	9.68899e-05	6.79516e-05	3.74223e-05	6.89617e-05	4.46591e-05	0.000283734
K02416	["flagellar motor switch protein FliM"]	9.60577e-06	5.11439e-05	5.50026e-05	2.30062e-05	2.39535e-06	2.33482e-05	1.0242e-05	1.86712e-05	5.47514e-05	2.52093e-05	5.28933e-05	1.197e-05	5.07102e-05	0.000102752	6.22218e-05	8.61957e-05	0.000139026	0.000126382	0.000116661	0.000132491	8.967e-05	0.000117253	5.33621e-05	6.5788e-05	5.92104e-05	7.53662e-05	0.00013519	7.46292e-05	5.55418e-05	0.000134977	0.000102555	0.00031222
K02417	["flagellar motor switch protein FliN/FliY"]	9.99785e-06	6.6723e-05	5.50026e-05	2.45915e-05	3.19381e-06	4.06684e-05	1.27536e-05	2.13841e-05	7.17978e-05	3.56652e-05	8.53519e-05	1.32556e-05	6.43429e-05	9.74029e-05	7.84165e-05	9.923e-05	0.000139011	0.00013463	0.00011971	0.000136516	8.73714e-05	0.000115223	6.2937e-05	7.17401e-05	6.67057e-05	8.23732e-05	0.000135073	7.47042e-05	5.5967e-05	0.000136281	0.000116621	0.000319219
K02414	["flagellar hook-length control protein FliK"]	3.13658e-06	4.45116e-08	4.06516e-05	1.93329e-07	9.02597e-07	4.01862e-08	6.5236e-08	7.97916e-07	1.29877e-06	4.43046e-08	1.21486e-05	1.77333e-07	2.96782e-05	1.06989e-06	3.19633e-07	3.66031e-05	3.54431e-07	5.55376e-05	2.24633e-05	2.44119e-05	4.71336e-06	3.04513e-06	9.70559e-07	4.74235e-06	3.74767e-06	9.34258e-06	9.67729e-05	6.50504e-05	4.06764e-07	2.86537e-05	1.24835e-05	0.000306875
K02415	["flagellar FliL protein"]	9.56657e-06	2.84875e-05	5.50026e-05	2.25809e-05	1.42333e-06	2.0937e-05	7.17596e-06	1.44822e-05	4.88258e-05	2.4589e-05	5.89364e-05	1.20143e-05	4.91419e-05	9.57339e-05	2.29603e-05	6.13771e-05	0	4.21967e-05	1.72961e-05	2.70318e-05	4.76501e-06	3.59879e-06	4.29286e-07	2.58893e-06	4.01238e-06	2.21052e-06	9.92288e-05	6.38249e-05	1.53461e-06	2.8784e-05	3.86058e-05	0.000281554
K00120	["None"]	0	0	0	0	0	0	0	0	0	0	0	0	0	0	0	0	0	0	0	0	0	0	0	0	0	0	0	0	0	0	0	0
K00121	["S-(hydroxymethyl)glutathione dehydrogenase / alcohol dehydrogenase [EC:1.1.1.284 1.1.1.1]"]	3.01504e-05	4.94524e-05	0.000166837	6.69693e-05	0.00103879	0.000745534	0.000607086	0.000267741	0.000630798	0.000238004	2.82845e-05	0.000219582	0.000725225	0.000355974	1.82723e-05	0.000132619	1.43545e-05	9.68409e-05	0.00026585	6.75675e-05	3.351e-05	2.17158e-05	1.4745e-05	8.56526e-06	0.000130026	1.13654e-05	0.000136652	0.000235142	4.25253e-06	3.61104e-05	2.20533e-05	0.000292772
K00430	["peroxidase [EC:1.11.1.7]"]	0	0	0	0	0	0	0	0	0	0	0	0	0	0	0	0	0	0	0	0	0	0	0	0	0	0	0	0	0	0	0	0
K13058	["mannosylfructose-phosphate synthase [EC:2.4.1.246]"]	0	0	0	0	0	0	0	0	0	0	0	0	0	0	0	0	0	9.52924e-07	0	1.65763e-05	0	0	0.000120928	7.28289e-05	3.73931e-05	5.48668e-05	0.000337857	3.72145e-05	0.000160339	3.94216e-05	0.000156382	1.55442e-05
K13059	["N-acetylhexosamine 1-kinase [EC:2.7.1.162]"]	0	0	0	0	0	0	6.5236e-08	3.19166e-07	0	0	0	0	0	0	2.13088e-07	1.16058e-06	0	0	0	0	1.20094e-06	5.44432e-06	4.29286e-07	5.08109e-07	0	3.54517e-07	2.00563e-05	0	0	7.03957e-07	0	8.44028e-07
K13727	["phenolic acid decarboxylase [EC:4.1.1.-]"]	0	0	9.71979e-07	7.73318e-08	0	0	0	0	0	0	0	0	0	0	0	0	2.39241e-06	3.27568e-05	0.000119184	3.0628e-05	2.58266e-06	0	1.38118e-06	2.41957e-07	6.36129e-05	4.17079e-08	1.05252e-06	2.77608e-06	7.39571e-08	2.60725e-08	2.51176e-08	1.05504e-07
K13057	["trehalose synthase [EC:2.4.1.245]"]	7.84145e-08	2.98228e-06	5.71753e-08	0	2.77722e-07	6.51016e-06	7.53149e-05	8.21853e-06	8.60437e-06	5.98112e-06	1.29585e-05	5.90075e-05	4.504e-06	2.31097e-06	7.99082e-07	8.70438e-06	0	6.58113e-06	0	0	0	0	3.73292e-08	2.41957e-08	0	2.71102e-07	1.16946e-07	2.07581e-06	0	2.60725e-08	0	0
K13722	["tricorn protease interacting factor F2/3 [EC:3.4.11.-]"]	0	0	0	0	0	0	0	0	0	0	0	0	0	0	0	0	0	0	0	0	0	0	0	0	0	0	0	0	0	0	0	0
K13051	["beta-aspartyl-peptidase (threonine type) [EC:3.4.19.5]"]	3.52865e-06	1.61132e-05	4.07088e-05	1.77863e-06	1.52747e-06	9.0017e-06	3.2618e-06	4.90718e-06	8.5232e-07	1.12977e-05	3.11503e-07	2.65999e-07	1.79356e-05	7.01849e-06	2.12023e-05	5.03069e-05	2.673e-06	4.17798e-05	0.000125066	8.1643e-05	3.37037e-06	6.09334e-05	1.28039e-05	2.32278e-06	6.48528e-05	8.50842e-06	0.000124138	6.59258e-05	2.21871e-07	3.33728e-05	1.02731e-05	0.00028187
K13052	["cell division protein DivIC"]	0.000652408	0.000367043	0.000414578	0.000446282	3.41598e-05	8.05331e-05	0.000280939	0.000256889	9.5054e-05	0.000247751	0.000672099	0.00054716	0.000135763	0.000175377	0.0005397	0.000249436	0.000474598	0.000412318	0.000177737	0.000407001	0.000589454	0.000342377	0.000391807	0.000523521	0.000371883	0.000459559	4.17498e-05	0.000536335	0.000454485	0.000337587	0.000380657	0.00019279
K00435	["peroxiredoxin [EC:1.11.1.-]"]	0	0	0	0	0	8.03723e-08	0	0	1.62347e-07	8.86091e-08	9.3451e-07	0	0	0	4.36831e-06	0	0	0	0	0	0	0	0	0	0	0	0	0	0	0	0	0
K12054	["lytic transglycosylase AtlA"]	0	0	0	0	0	0	0	0	0	0	0	0	0	0	0	0	0	0	0	0	0	0	0	0	0	0	0	0	0	0	0	0
K03239	["translation initiation factor eIF-2B subunit alpha", "translation initiation factor eIF-2B alpha subunit"]	0	0	0	0	0	0	0	0	0	0	0	0	0	0	0	0	0	0	0	0	0	0	0	0	0	0	0	0	0	0	0	0
K03238	["translation initiation factor 2 subunit 2", "translation initiation factor eIF-2 beta subunit"]	0	0	0	0	0	0	0	0	0	0	0	0	0	0	0	0	0	0	0	0	0	0	0	0	0	0	0	0	0	0	0	0
K03231	["elongation factor EF-1 alpha subunit [EC:3.6.5.3]", "elongation factor 1-alpha"]	1.56829e-07	4.01495e-05	0	0	0	2.01734e-05	3.91416e-07	2.00277e-05	1.2176e-07	4.8735e-07	0	0	5.63e-07	0	0	2.77648e-05	0	2.97789e-08	0	0	0	6.15178e-08	0	3.8713e-07	0	0	0	0	0	0	0	7.03357e-08
K03230	["type III secretion protein SctV"]	0	0	1.18925e-05	0	0	0	0	0	8.5232e-07	0	6.10546e-06	8.86664e-08	4.14207e-06	0	0	4.46379e-08	0	1.10182e-06	1.72691e-06	2.415e-05	6.06925e-07	8.3049e-07	0.00012132	7.40871e-05	3.78529e-05	5.63683e-05	0.000436326	0.000100064	0.000160487	6.74756e-05	0.00016555	0.000295375
K03232	["elongation factor 1-beta", "elongation factor EF-1 beta subunit"]	0	0	0	0	0	0	0	0	0	0	0	0	0	0	0	0	0	0	0	0	0	0	0	0	0	0	0	0	0	0	0	0
K12059	["conjugal transfer pilus assembly protein TrbC"]	0	0	2.28701e-07	0	0	0	0	0	0	0	0	0	0	0	0	0	0	2.05176e-05	1.16027e-06	6.66863e-07	3.22833e-07	3.07589e-08	0	5.32304e-07	6.26934e-07	1.0427e-07	5.84731e-07	2.00078e-07	0	1.0429e-07	5.02352e-08	1.16054e-06
K03237	["translation initiation factor 2 subunit 1", "translation initiation factor eIF-2 alpha subunit"]	0	0	0	0	0	0	0	0	0	0	0	0	0	0	0	0	0	0	0	0	0	0	0	0	0	0	0	0	0	0	0	0
K03236	["translation initiation factor eIF-1A", "translation initiation factor 1A"]	0	0	0	0	0	0	0	0	0	0	0	0	0	0	0	0	0	0	0	0	0	0	0	0	0	0	0	0	0	0	0	0
K12058	["conjugal transfer mating pair stabilization protein TraN"]	0	0	2.28701e-07	0	0	0	0	0	0	0	0	0	0	0	0	0	0	2.05176e-05	1.14678e-06	2.61982e-07	3.48659e-07	3.07589e-08	0	1.6937e-07	6.26934e-07	2.0854e-08	3.21602e-06	2.17585e-06	0	8.86464e-07	3.26529e-07	9.14364e-06
K12239	["dihydroaeruginoic acid synthetase"]	0	0	0	0	0	0	0	0	0	0	0	0	0	0	0	0	0	0	0	0	0	0	0	0	0	0	0	0	0	0	0	0
K12238	["pyochelin biosynthesis protein PchD"]	0	0	0	0	0	0	0	0	0	0	0	0	0	0	0	0	0	0	0	0	0	0	0	0	0	0	0	0	0	0	0	0
K12235	["serine racemase [EC:5.1.1.18]"]	0	0	0	0	0	0	0	0	0	0	0	0	0	0	0	0	0	0	0	0	0	0	0	0	0	0	0	0	0	0	0	0
K12234	["coenzyme F420-0:L-glutamate ligase / coenzyme F420-1:gamma-L-glutamate ligase [EC:6.3.2.31 6.3.2.34]", "F420-0:gamma-glutamyl ligase [EC:6.3.2.-]"]	1.56829e-07	4.01495e-05	0	0	0	2.02538e-05	3.91416e-07	2.00277e-05	2.84107e-07	5.75959e-07	9.3451e-07	0	5.63e-07	4.27957e-08	4.36831e-06	2.77648e-05	3.28144e-05	2.38231e-06	1.96436e-05	1.80053e-05	6.45665e-08	7.13606e-06	6.08466e-06	6.62961e-06	1.72198e-05	1.52651e-05	1.44428e-05	2.50098e-08	9.11521e-06	1.43138e-05	9.49446e-06	8.08861e-07
K13942	["5,10-methenyltetrahydromethanopterin hydrogenase [EC:1.12.98.2]"]	0	0	0	0	0	0	0	0	0	0	0	0	0	0	0	0	0	0	0	0	0	0	0	0	0	0	0	0	0	0	0	0
K13940	["dihydroneopterin aldolase / 2-amino-4-hydroxy-6-hydroxymethyldihydropteridine diphosphokinase [EC:4.1.2.25 2.7.6.3]"]	0.00025222	0.000315632	0.000359804	0.000488621	0.000203119	0.000205833	0.000302401	0.000368198	0.000210117	0.000268441	0.000850965	0.000477114	0.000245428	0.000191168	0.00057438	0.000230064	0.000788624	0.000576936	0.000412961	0.000652954	0.00107369	0.000711761	0.000496385	0.000684689	0.000774389	0.000744945	6.10459e-05	0.000528181	0.000817577	0.000560558	0.000415872	0.000280499
K13941	["2-amino-4-hydroxy-6-hydroxymethyldihydropteridine diphosphokinase / dihydropteroate synthase [EC:2.7.6.3 2.5.1.15]"]	0	0	0	0	0	0	0	0	0	0	0	0	0	0	0	0	0	0	0	0	0	0	0	0	0	0	0	0	0	0	0	0
K12097	["cag pathogenicity island protein 12"]	0	0	0	0	0	0	0	0	0	0	0	0	0	0	0	0	0	0	0	0	0	0	0	0	0	0	0	0	0	0	0	0
K12096	["cag pathogenicity island protein 11"]	0	0	0	0	0	0	0	0	0	0	0	0	0	0	0	0	0	0	0	0	0	0	0	0	0	0	0	0	0	0	0	0
K12095	["cag pathogenicity island protein 10"]	0	0	0	0	0	0	0	0	0	0	0	0	0	0	0	0	0	0	0	0	0	0	0	0	0	0	0	0	0	0	0	0
K12094	["cag pathogenicity island protein 9"]	0	0	0	0	0	0	0	0	0	0	0	0	0	0	0	0	0	0	0	0	0	0	0	0	0	0	0	0	0	0	0	0
K12093	["cag pathogenicity island protein 8"]	0	0	0	0	0	0	0	0	0	0	0	0	0	0	0	0	0	0	0	0	0	0	0	0	0	0	0	0	0	0	0	0
K12092	["cag pathogenicity island protein 7"]	0	0	0	0	0	0	0	0	0	0	0	0	0	0	0	0	0	0	0	0	0	0	0	0	0	0	0	0	0	0	0	0
K12091	["cag pathogenicity island protein 6"]	0	0	0	0	0	0	0	0	0	0	0	0	0	0	0	0	0	0	0	0	0	0	0	0	0	0	0	0	0	0	0	0
K12090	["cag pathogenicity island protein 5"]	0	0	0	0	0	0	0	0	0	0	0	0	0	0	0	0	0	0	0	0	0	0	0	0	0	0	0	0	0	0	0	0
K12099	["cag pathogenicity island protein 14"]	0	0	0	0	0	0	0	0	0	0	0	0	0	0	0	0	0	0	0	0	0	0	0	0	0	0	0	0	0	0	0	0
K12098	["cag pathogenicity island protein 13"]	0	0	0	0	0	0	0	0	0	0	0	0	0	0	0	0	0	0	0	0	0	0	0	0	0	0	0	0	0	0	0	0
K06356	["phosphatase RapG regulator"]	0	0	0	0	0	0	0	0	0	0	0	0	0	0	0	0	0	0	0	0	0	0	0	0	0	0	0	0	0	0	0	0
K05992	["None"]	0	0	0	0	0	0	0	0	0	0	0	0	0	0	0	0	0	5.95578e-08	0	1.66716e-07	0	9.22767e-08	0	0	0	0	0	0	0	0	2.562e-06	0
K03540	["ribonuclease P protein subunit RPR2 [EC:3.1.26.5]", "ribonuclease P subunit RPR2 [EC:3.1.26.5]"]	0	0	0	0	0	0	0	0	0	0	0	0	0	0	0	0	0	0	0	0	0	0	0	0	0	0	0	0	0	0	0	0
K06331	["spore coat protein I"]	0	0	0	0	0	0	0	0	0	0	0	0	0	0	0	0	0.000118793	3.23696e-05	1.5812e-05	2.39594e-05	2.16298e-05	3.82641e-05	6.59047e-05	1.74693e-05	5.83745e-06	1.81847e-05	1.75419e-07	2.66604e-05	1.16298e-05	3.10784e-05	9.23072e-05	1.88851e-05
K06330	["spore coat protein H"]	0	0	0	0	9.02597e-07	4.01862e-08	9.78539e-08	1.11708e-06	1.29877e-06	4.43046e-08	0	0	5.50936e-06	4.27957e-08	5.32721e-07	1.56233e-06	5.81858e-05	4.31794e-06	1.0375e-05	0.00017829	3.70999e-05	1.29187e-05	0.00014032	7.55388e-05	0.00010233	0.000135759	2.00563e-05	1.25049e-07	7.02592e-07	3.27731e-05	1.0047e-06	6.35835e-05
K07138	["None"]	2.74451e-07	3.02679e-06	5.71753e-08	3.86659e-08	1.56219e-06	1.96912e-06	7.17596e-07	2.55333e-06	5.8323e-05	6.42416e-06	7.1708e-05	7.27065e-06	1.67292e-05	4.27957e-07	5.9132e-06	2.09798e-06	0.000626974	0.000406303	0.000392319	0.00044575	0.000585167	0.000462091	0.000496609	0.000546846	0.000523796	0.000522934	0.000121273	0.000234392	0.000318496	0.000474754	0.000412507	0.000203341
K07139	["None"]	0.000328047	0.000352221	0.000354544	0.000252643	0.000251339	0.000240032	0.000182432	0.000281265	0.000412036	0.000313233	0.000406449	0.000233503	0.000258337	0.000324562	0.000498307	0.000433657	0.000641993	0.000488254	0.000499361	0.00060956	0.000706655	0.00053625	0.000459391	0.000528409	0.000512818	0.0006061	0.000223893	0.000812818	0.000485639	0.000613486	0.00026474	0.000526955
K11811	["arsenical resistance protein ArsH"]	3.13658e-06	0	3.08746e-06	7.73318e-08	7.63736e-07	2.57191e-06	3.91416e-07	1.11708e-06	0	2.79119e-06	6.16776e-06	2.21666e-07	4.94636e-06	2.82451e-06	1.06011e-05	1.78551e-05	0	1.02439e-05	5.66643e-07	2.38165e-08	1.5496e-07	0	0	4.83913e-08	3.06501e-07	0	5.84731e-08	0	0	0	2.51176e-08	3.51679e-08
K07132	["None"]	4.352e-06	4.45116e-07	0.000144596	5.41322e-07	3.3778e-05	2.99789e-05	1.59828e-06	1.15698e-06	2.14298e-05	2.39245e-06	2.11822e-06	2.12799e-06	5.75467e-05	2.56774e-07	2.49846e-05	9.86497e-06	6.55402e-05	3.31737e-05	8.57655e-05	6.64243e-05	1.54443e-05	3.82025e-05	2.33681e-05	5.61097e-05	3.92043e-05	2.87993e-05	3.76567e-05	4.17663e-06	8.12788e-05	8.3458e-05	4.02887e-05	3.65746e-06
K07133	["None"]	0.000216189	0.00044298	0.000368437	4.74817e-05	0.000780851	0.000631525	0.0002599	0.000448668	0.000984511	0.000488192	0.000400967	0.000181367	0.000619461	0.000540081	0.00053027	0.000645776	0.00158778	0.00113633	0.000810407	0.00144597	0.00147403	0.00108966	0.00150207	0.00159382	0.00137774	0.00155844	0.000572276	0.000543562	0.000745783	0.00148149	0.000345468	0.000656619
K07130	["None"]	3.40711e-05	3.55203e-05	0.000107547	5.51375e-05	1.96488e-05	8.12564e-05	7.91965e-05	0.000168999	1.90351e-05	7.10202e-05	1.51391e-05	0.000152063	6.65145e-05	5.73034e-05	0.000144261	9.20433e-05	0.000567164	0.000240405	0.000261115	0.000221041	9.37893e-05	0.00052407	0.000393767	0.000502955	0.000133579	0.000171149	0.000399839	0.000612865	0.000539887	0.000397527	0.00060428	0.000115562
K07131	["None"]	1.56829e-07	4.0194e-05	3.27042e-05	0	0.000532602	0.000390368	0.000216322	0.000125592	0.000330538	0.000107306	1.41422e-05	5.07615e-05	0.000405561	9.08552e-05	0	4.66466e-05	0	2.97789e-08	0	0	0	6.15178e-08	0	3.8713e-07	0	0	0	0	0	0	0	7.03357e-08
K07137	["None"]	1.286e-05	0.000219175	7.49568e-05	2.91154e-05	0.000228982	0.000299869	7.59673e-05	0.000327066	0.00041301	0.00021944	0.00020011	5.80322e-05	0.000234128	0.000253693	0.000314998	0.000384689	0.00133434	0.000731161	0.000776207	0.00099253	0.00136191	0.00118243	0.00117719	0.00117211	0.00103337	0.00103325	0.000526199	0.000823697	0.00114362	0.00102572	0.00120894	0.000509266
K07134	["None"]	0	0	0	0	0	0	0	0	0	0	0	0	0	0	0	0	0	0	0	0	0	0	0	0	0	0	0	0	0	0	0	0
K07135	["None"]	0	0	0	0	0	0	0	0	0	0	0	0	0	0	0	0	0	0	0	0	0	0	0	0	0	0	0	0	0	0	0	0
K01860	["chloromuconate cycloisomerase [EC:5.5.1.7]"]	0	0	0	0	0	0	0	0	0	0	0	0	0	0	0	0	0	0	0	0	0	0	0	0	0	0	0	0	0	0	0	0
K01866	["tyrosyl-tRNA synthetase [EC:6.1.1.1]"]	0.000942032	0.000935991	0.000782272	0.000932853	0.000829626	0.000853152	0.000877848	0.000884171	0.000880325	0.000924282	0.000916629	0.000908698	0.000820492	0.000914201	0.000866471	0.000904943	0.000773886	0.000730982	0.000546757	0.000686607	0.000727458	0.000762267	0.000711681	0.000757058	0.000661387	0.000750951	0.000630515	0.000710728	0.000756525	0.000771954	0.000740367	0.000596587
K01867	["tryptophanyl-tRNA synthetase [EC:6.1.1.2]"]	0.000946424	0.00093835	0.000834587	0.000937261	0.000803902	0.00083756	0.000884208	0.000886883	0.000853213	0.000910016	0.000921551	0.000883384	0.00078438	0.000912104	0.00093647	0.000909318	0.000776411	0.000780594	0.000671135	0.000703254	0.000729912	0.000762297	0.000713118	0.000758582	0.000724889	0.000755164	0.000632971	0.000720231	0.000762775	0.000772945	0.000741321	0.000598381
K01865	["None"]	0	1.33535e-06	0	0	0	8.03723e-08	3.2618e-08	3.98958e-08	0	0	0	0	4.02143e-08	1.17688e-05	0	4.46379e-07	1.18291e-05	1.76291e-05	1.08472e-05	1.11223e-05	1.61029e-05	1.67944e-05	1.21506e-05	2.88412e-05	1.20511e-05	6.19363e-06	5.84731e-08	2.02579e-06	3.47044e-05	1.75468e-05	1.14536e-05	4.57182e-07
K01868	["threonyl-tRNA synthetase [EC:6.1.1.3]"]	0.000946345	0.000938395	0.000792106	0.000937184	0.000831327	0.000853594	0.000884241	0.000887681	0.00088483	0.000928003	0.00092965	0.000914949	0.000844782	0.000915913	0.00093679	0.00090972	0.000707814	0.000765138	0.000554541	0.000691679	0.000735878	0.000770633	0.000732865	0.000764026	0.000672045	0.000771555	0.000617943	0.000719506	0.000740236	0.000749375	0.000741346	0.000604922
K01869	["leucyl-tRNA synthetase [EC:6.1.1.4]"]	0.000941915	0.000935991	0.000780385	0.000932853	0.000829626	0.000853152	0.000877848	0.000884171	0.000880325	0.000924237	0.000916629	0.000908698	0.000820492	0.000914158	0.000866471	0.000904943	0.000706293	0.000723805	0.0005465	0.000685868	0.000727432	0.000762267	0.000706847	0.000757058	0.000660482	0.000747344	0.000616482	0.000707902	0.000733488	0.000745856	0.000738684	0.000596587
K06140	["regulator of nucleoside diphosphate kinase"]	3.13658e-06	4.45116e-08	4.35675e-05	1.93329e-07	7.63736e-07	2.57191e-06	3.91416e-07	1.11708e-06	0	2.79119e-06	6.23006e-06	2.21666e-07	2.09517e-05	3.89441e-06	1.06011e-05	3.6737e-05	2.39241e-06	2.36146e-05	0.0001245	3.85351e-05	3.03463e-06	8.3049e-07	0.000122496	7.4692e-05	0.000100964	5.55967e-05	0.000435507	0.000103065	0.000160487	6.68498e-05	0.00016555	0.000296535
K04766	["acetoin utilization protein AcuA [EC:2.3.1.-]"]	1.03507e-05	1.25523e-05	0.000107318	2.13049e-05	0	2.21024e-06	4.50128e-06	1.24874e-05	3.6528e-07	1.09875e-05	6.23006e-08	9.97497e-06	1.20643e-07	7.53204e-06	9.64225e-06	1.0847e-05	1.62448e-07	3.27568e-07	6.47592e-07	1.66716e-07	0	6.15178e-08	1.86646e-08	9.67826e-08	2.78637e-08	2.50248e-07	0	2.00078e-07	3.69785e-08	1.0429e-07	7.78646e-07	7.03357e-08
K04767	["acetoin utilization protein AcuB"]	0.000422928	0.000345054	0.000307431	0.000416586	2.37105e-05	7.19734e-05	0.000231979	0.000248591	8.1498e-05	0.000224934	0.000658518	0.000411324	0.000115576	0.000158601	0.000445674	0.00024216	6.77111e-05	0.000130819	1.78762e-05	7.35216e-05	8.13409e-05	2.62066e-05	5.87748e-05	0.000122115	5.44736e-06	0.000121641	3.28034e-05	0.000113469	1.67513e-05	3.48068e-05	2.45148e-05	2.58835e-05
K04764	["integration host factor subunit alpha"]	5.09694e-06	2.2968e-05	7.98167e-05	3.27887e-05	0.000545655	0.000378112	0.000221346	0.000127268	0.000386466	0.000108413	2.61663e-05	7.02681e-05	0.000476379	0.000184321	8.47026e-06	3.82993e-05	3.26372e-06	4.34772e-05	0.000126928	4.82761e-05	3.18959e-06	8.61249e-07	1.1628e-05	2.70991e-06	6.65107e-05	2.3711e-05	0.00011373	6.61759e-05	4.43742e-07	4.99027e-05	1.15792e-05	0.00028609
K04762	["ribosome-associated heat shock protein Hsp15"]	0.000279861	0.000379462	0.000377357	0.000468321	0.000687258	0.00054404	0.000526683	0.00034857	0.00063855	0.000513091	0.00015382	0.000315519	0.00058355	0.000668896	0.000146711	0.000355005	5.87765e-06	8.29044e-05	0.000128196	0.000127037	3.3962e-06	7.31139e-05	0.000147114	7.91924e-05	0.000107275	9.49898e-05	0.000471527	0.000106942	0.000167531	0.000135759	0.000172031	0.000306804
K04763	["integrase/recombinase XerD"]	0.000579012	0.000605759	0.000678899	0.000687634	0.000776477	0.000813086	0.000762119	0.000813595	0.000831215	0.000793938	0.000446135	0.00060404	0.000732544	0.000810165	0.000508535	0.000665818	0.000759354	0.000611063	0.000544881	0.000812429	0.000791521	0.000733938	0.000853942	0.000748057	0.000759746	0.000793055	0.000626831	0.00061474	0.000556545	0.000732089	0.000741698	0.000619798
K04760	["transcription elongation factor GreB"]	5.09694e-06	2.2968e-05	7.98167e-05	3.27887e-05	0.000540795	0.000377187	0.000215964	0.000125752	0.000364874	0.000104958	2.031e-05	7.00465e-05	0.000462786	0.000171097	0	3.68262e-05	2.39241e-06	3.63004e-05	0.000125066	2.19826e-05	3.18959e-06	8.61249e-07	1.66115e-06	1.93565e-06	6.44209e-05	1.08441e-06	9.7767e-05	6.58507e-05	1.47914e-07	2.74283e-05	9.19305e-06	0.000281061
K04761	["LysR family transcriptional regulator, hydrogen peroxide-inducible genes activator"]	1.89371e-05	0.000145063	0.000366779	5.52922e-05	0.000687224	0.00052893	0.000313622	0.000263153	0.000645247	0.000252935	0.00020067	0.000202558	0.000582786	0.000426288	0.00020888	0.000290503	5.7152e-06	9.52031e-05	0.000133161	6.83772e-05	3.3962e-06	1.4672e-05	0.000147712	7.87326e-05	0.000109727	0.000131297	0.000483163	0.000110943	0.000167476	0.000143347	0.000177933	0.000329206
K04768	["acetoin utilization protein AcuC"]	1.03507e-05	1.25523e-05	0.000107318	2.13436e-05	0	2.29061e-06	4.50128e-06	1.24874e-05	5.27627e-07	1.10761e-05	9.9681e-07	9.97497e-06	1.20643e-07	7.53204e-06	1.40106e-05	1.0847e-05	1.62448e-07	3.27568e-07	6.47592e-07	1.66716e-07	0	6.15178e-08	1.86646e-08	9.67826e-08	2.78637e-08	2.50248e-07	0	2.00078e-07	3.69785e-08	1.0429e-07	7.78646e-07	7.03357e-08
K04769	["AbrB family transcriptional regulator, stage V sporulation protein T"]	3.92072e-08	0	0	3.86659e-08	2.08292e-07	1.36633e-06	6.5236e-08	1.51604e-06	4.8704e-06	2.65827e-07	0	4.43332e-08	1.60857e-07	8.55913e-08	0	0	0.000615366	0.00036637	0.000476439	0.000538944	0.0010685	0.000674542	0.000443247	0.000467799	0.000622044	0.00051161	5.63096e-05	0.000671938	0.000769782	0.000428553	0.000500167	0.000192122
K08313	["fructose-6-phosphate aldolase 1 [EC:4.1.2.-]"]	3.76389e-06	2.84429e-05	4.05944e-05	6.30254e-06	1.38861e-07	1.04886e-05	7.11724e-05	5.77292e-05	5.23568e-06	2.42789e-05	3.48884e-06	6.47265e-06	2.29222e-06	1.04421e-05	4.03803e-05	4.0308e-05	7.10191e-05	2.85579e-05	0.000129842	2.3102e-05	7.15655e-05	4.88143e-05	5.85881e-05	5.03511e-05	7.47584e-05	2.98212e-05	2.10503e-06	1.99078e-05	3.7903e-06	5.70987e-06	1.71302e-05	7.27974e-06
K08312	["ADP-ribose diphosphatase [EC:3.6.1.-]"]	5.09694e-06	2.29235e-05	4.41965e-05	3.27887e-05	8.22752e-06	7.03258e-06	0	2.01873e-05	3.44581e-05	4.43046e-08	6.10546e-06	1.92849e-05	5.78282e-05	6.59053e-06	0	1.79444e-05	2.39241e-06	3.61813e-05	0.000125066	2.19826e-05	3.18959e-06	8.61249e-07	1.56783e-06	1.93565e-06	6.38915e-05	7.29889e-07	9.7767e-05	6.58507e-05	1.47914e-07	2.74283e-05	9.19305e-06	0.000281026
K08311	["putative (di)nucleoside polyphosphate hydrolase [EC:3.6.1.-]"]	5.60663e-06	3.93483e-05	7.98167e-05	3.4374e-05	0.000541662	0.000394588	0.000218508	0.000128544	0.00038675	0.00012135	5.41393e-05	7.50118e-05	0.000482451	0.000184449	1.99238e-05	5.08425e-05	2.39241e-06	3.72236e-05	0.000125066	3.86066e-05	3.2025e-06	8.61249e-07	0.000122496	7.47646e-05	0.000101285	5.55967e-05	0.000435566	0.000103065	0.000160487	6.68498e-05	0.000165575	0.000296606
K08310	["dATP pyrophosphohydrolase [EC:3.6.1.-]"]	1.35657e-05	4.36214e-05	8.13032e-05	5.31269e-05	0.000543607	0.000379719	0.000241471	0.000130938	0.000389794	0.00011816	1.52014e-05	7.45685e-05	0.000459207	0.000173536	9.32262e-06	3.42372e-05	2.40718e-06	3.62707e-05	0.00012508	3.35575e-05	3.18959e-06	9.22767e-07	3.11699e-06	2.57442e-05	6.38915e-05	3.21151e-06	9.7767e-05	6.6451e-05	3.69785e-07	2.74543e-05	9.19305e-06	0.000281378
K08317	["uncharacterized oxidoreductase [EC:1.1.-.-]"]	1.94468e-05	1.68254e-05	1.68095e-05	2.92314e-05	0	5.86718e-06	4.8927e-05	7.22114e-06	2.19168e-06	2.03801e-05	0	0.000129852	1.86192e-05	1.56204e-05	0.000112191	5.71365e-06	3.69199e-06	0.000136447	0.00013362	1.81958e-05	2.88612e-05	5.0137e-06	1.11241e-05	1.23398e-06	6.57305e-05	1.5849e-05	5.86485e-05	1.50309e-05	5.05312e-05	5.38658e-05	3.49135e-06	2.77826e-06
K08316	["ribosomal RNA small subunit methyltransferase D [EC:2.1.1.171]", "ribosomal RNA small subunit methyltransferase D [EC:2.1.1.52]"]	0.000379173	0.00059245	0.000376499	0.000636324	1.37125e-05	0.000151462	0.000427589	0.000386271	0.000105282	0.000501306	0.000271818	0.000417929	0.00012579	0.000459625	0.000344351	0.000524093	0.000490666	0.000344899	0.000342023	0.000368132	0.000271283	0.000408017	0.00042811	0.000508835	0.000371437	0.00042492	0.000498424	0.00060071	0.000520159	0.000448968	0.000297945	0.000491717
K08315	["hydrogenase 3 maturation protease [EC:3.4.-.-]", "hydrogenase 3 maturation protease [EC:3.4.23.51]"]	8.23352e-07	3.01789e-05	4.41965e-05	3.4258e-05	1.00674e-06	1.02877e-05	4.72961e-06	2.32592e-05	3.05212e-05	1.1342e-05	6.44189e-05	2.62896e-05	1.06568e-05	7.06129e-06	2.49313e-05	1.46859e-05	2.39241e-06	3.60622e-05	0.000124918	1.72193e-05	2.59557e-06	3.07589e-08	1.30839e-05	1.27511e-05	0.000132896	5.82243e-05	1.75419e-06	3.05119e-06	2.03382e-07	4.71912e-06	5.02352e-08	1.57552e-05
K08314	["fructose-6-phosphate aldolase 2 [EC:4.1.2.-]"]	0	0	4.05944e-05	7.73318e-08	0	0	0	0	0	0	0	0	0	0	0	0	5.05064e-06	3.1506e-05	0.0001245	2.27448e-05	9.77537e-06	2.66372e-05	2.51972e-05	9.94441e-06	6.44349e-05	5.63057e-07	1.69572e-06	2.96366e-05	3.14318e-07	1.1159e-05	1.50706e-06	3.20027e-06
K05149	["tumor necrosis factor receptor superfamily member 12A"]	0	0	0	0	0	0	0	0	0	0	0	0	0	0	0	0	0	0	0	0	0	0	0	0	0	0	0	0	0	0	0	0
K08319	["putative dehydrogenase [EC:1.1.-.-]"]	0	0	0	0	0	0	0	0	0	0	0	0	0	0	0	0	0	0	2.6983e-08	8.57395e-07	2.58266e-08	3.07589e-08	0	4.59717e-07	1.39319e-08	1.45978e-07	3.62533e-06	2.35092e-06	0	9.90754e-07	3.51647e-07	1.01987e-05
K08318	["putative dehydrogenase [EC:1.1.-.-]"]	0	0	4.05373e-05	7.73318e-08	0	0	0	0	0	0	0	0	0	0	0	0	0	2.10239e-05	9.63293e-06	1.05984e-05	1.79495e-06	0	1.86646e-08	4.11326e-07	3.03715e-06	1.0427e-07	7.01677e-07	2.25088e-07	0	1.0429e-07	2.51176e-08	1.12537e-06
K06339	["spore coat protein T"]	0	0	0	0	0	0	0	0	0	0	0	0	0	0	0	0	0	0	0	0	0	0	0	0	0	0	0	0	0	0	0	0
K14648	["poly(U)-specific endoribonuclease [EC:3.1.-.-]"]	0	0	0	0	0	0	0	0	0	0	0	0	0	0	0	0	0	0	0	0	0	0	0	0	0	0	0	0	0	0	0	0
K14392	["sodium/pantothenate symporter"]	8.15511e-06	3.90367e-05	4.68265e-05	5.62975e-05	9.23079e-05	7.30584e-05	2.39742e-05	5.41785e-05	0.000101223	3.19436e-05	4.82207e-05	3.29396e-05	0.000105442	1.42938e-05	9.92992e-05	2.81665e-05	2.51941e-05	7.72166e-05	0.000139516	0.000204108	4.41635e-05	9.62753e-06	0.000130055	7.08449e-05	0.000105018	0.000128148	0.000100223	7.24283e-05	1.10936e-05	3.4885e-05	1.79089e-05	0.000338772
K14393	["cation/acetate symporter"]	1.20366e-05	2.42588e-05	0.000260834	4.16818e-05	2.72168e-05	2.16603e-05	8.93733e-06	2.92835e-05	4.34277e-05	4.09374e-05	2.08084e-05	5.38205e-05	9.67154e-05	0.000106561	5.11412e-06	4.28524e-05	4.03165e-06	3.40968e-05	0.000125498	3.88447e-05	3.21541e-06	8.92008e-07	0.000122514	7.69664e-05	0.000102692	5.64517e-05	0.0004358	0.000103565	0.000160542	6.70845e-05	0.000166329	0.000297309
K14645	["serine protease [EC:3.4.21.-]"]	0.000544471	0.000623786	2.12692e-05	0.000844463	0	0.000114209	0.000404333	0.000219946	4.05867e-08	0.000592485	6.35467e-06	0.000320041	5.87129e-06	0.000682377	1.43835e-06	0.00043388	0	1.72717e-06	0	3.78683e-06	0	0	1.13854e-06	3.14543e-07	0	5.42203e-07	1.16946e-07	1.60063e-06	0	2.60725e-08	0	3.51679e-07
K14647	["minor extracellular serine protease Vpr [EC:3.4.21.-]"]	0	0	0	0	0	0	0	0	0	0	0	0	0	0	0	0	0	0	0	0	0	0	0	0	0	0	0	0	0	0	0	0
K01689	["enolase [EC:4.2.1.11]"]	0.000946345	0.000938573	0.00079222	0.000937184	0.000829556	0.000853514	0.000884176	0.000886086	0.000882232	0.000927959	0.00092965	0.000914949	0.000833803	0.000915913	0.000936204	0.000908916	0.000935004	0.000830741	0.000562434	0.000677747	0.000798288	0.000804868	0.000858123	0.000775519	0.000820224	0.000903727	0.000646186	0.000758096	0.000740255	0.000824021	0.000850658	0.000703111
K01686	["mannonate dehydratase [EC:4.2.1.8]"]	0.000235243	0.000130152	0.000169982	6.70466e-05	2.61059e-05	2.94163e-05	3.86197e-05	3.30337e-05	7.80481e-05	8.47103e-05	3.35177e-05	5.34659e-05	1.93029e-05	5.75602e-05	3.71839e-05	0.000116639	0.000246152	0.000390044	0.000356594	0.000440796	0.00014809	0.000475748	0.000237134	0.000230415	0.000164312	0.000350472	0.000134254	0.000389652	0.000196097	0.000308516	0.000153042	0.000104871
K01687	["dihydroxy-acid dehydratase [EC:4.2.1.9]"]	0.00083629	0.000999019	0.000883129	0.00108404	0.000654383	0.000757469	0.000893113	0.00093404	0.000604782	0.00088268	0.00117188	0.000969612	0.000721163	0.000727569	0.000822521	0.000899141	0.00103615	0.000872223	0.000700479	0.00101556	0.0012569	0.000925658	0.00116568	0.00111641	0.00096715	0.00106345	0.00129863	0.000990387	0.00141304	0.000962857	0.00112291	0.000729311
K01684	["galactonate dehydratase [EC:4.2.1.6]"]	0	1.82498e-06	2.89307e-05	2.28129e-06	4.16583e-07	6.33334e-05	2.3648e-05	0.000141351	1.25413e-05	3.70829e-05	1.27093e-05	9.30997e-07	2.01474e-05	2.65333e-06	9.32262e-06	5.50831e-05	2.8133e-05	5.74435e-05	0.00019645	7.77133e-05	3.80297e-05	0.000222633	0.000114769	9.77746e-05	8.24209e-05	2.0416e-05	4.03464e-05	9.50371e-06	1.90809e-05	6.36429e-05	0.000294278	2.96817e-05
K01685	["altronate hydrolase [EC:4.2.1.7]"]	1.17622e-07	4.45116e-07	4.0766e-05	4.25325e-07	3.99226e-06	1.7481e-05	2.51158e-06	9.81436e-06	4.77705e-05	9.61409e-06	0.000133261	1.1837e-05	3.18095e-05	4.36516e-06	6.07302e-05	4.14239e-05	0.000180642	0.00028546	0.000543802	0.000326358	0.000296438	0.000646921	0.000415119	0.00031314	0.00033782	0.000322006	0.000444571	0.000137404	0.000254227	0.000262289	0.000551608	0.000151538
K01682	["aconitate hydratase 2 [EC:4.2.1.3]"]	3.52865e-06	1.61577e-05	7.63861e-05	1.77863e-06	0.000532637	0.000374053	0.00021841	0.000108237	0.000333054	0.000110761	5.27687e-05	5.21802e-05	0.000409181	0.000164763	1.61947e-05	4.94588e-05	4.78482e-06	3.44839e-05	0.000239784	2.85084e-05	3.82234e-06	8.61249e-07	2.93034e-06	2.12922e-06	0.000124161	7.71597e-07	9.8761e-05	6.86268e-05	2.21871e-07	2.74543e-05	9.19305e-06	0.000281132
K01681	["aconitate hydratase 1 [EC:4.2.1.3]"]	0.000246025	0.000170658	0.000450312	6.68533e-05	0.000595714	0.000451411	0.000340858	0.000184718	0.000389632	0.000210004	7.51346e-05	0.000148827	0.00041087	0.000195662	7.81502e-05	0.000243544	0.000735016	0.000590068	0.000659208	0.000669006	0.000699165	0.000719081	0.000698597	0.000694294	0.000697471	0.000697357	0.000605956	0.000686318	0.000679444	0.000651838	0.000717811	0.000572322
K05308	["gluconate dehydratase [EC:4.2.1.39]"]	0	0	0	0	0	0	0	0	0	0	0	0	0	0	0	0	0	0	0	0	0	0	0	0	0	0	0	0	0	0	0	0
K02889	["large subunit ribosomal protein L21e"]	0	0	0	0	0	0	0	0	0	0	0	0	0	0	0	0	0	0	0	0	0	0	0	0	0	0	0	0	0	0	0	0
K02888	["large subunit ribosomal protein L21"]	0.000946345	0.000938395	0.000763461	0.000937106	0.000796924	0.000825424	0.000884208	0.000886883	0.000879797	0.000926674	0.00092965	0.000914949	0.000836538	0.000915699	0.00093647	0.000909318	0.000773634	0.00072997	0.0005385	0.000678914	0.000725573	0.000762328	0.000706511	0.000758146	0.000657556	0.000751035	0.000617534	0.000714554	0.000738942	0.000746507	0.000742175	0.000597994
K02885	["large subunit ribosomal protein L19e"]	0	0	0	0	0	0	0	0	0	0	0	0	0	0	0	0	0	0	0	0	0	0	0	0	0	0	0	0	0	0	0	0
K02884	["large subunit ribosomal protein L19"]	0.000946345	0.000938395	0.000792106	0.000937184	0.000830424	0.000853554	0.000884208	0.000886883	0.000883531	0.000927959	0.00092965	0.000914949	0.000839273	0.000915913	0.00093647	0.000909318	0.000773723	0.000750993	0.000546541	0.000686011	0.000727471	0.000762267	0.000706903	0.000758388	0.000660663	0.000751514	0.00061771	0.000714604	0.000739663	0.00074682	0.000739638	0.000598311
K02887	["large subunit ribosomal protein L20"]	0.000946345	0.00093835	0.000792106	0.000937184	0.00083032	0.000853393	0.000884013	0.000886844	0.000868311	0.000926098	0.000921489	0.000914417	0.000819527	0.000915827	0.000934499	0.000909006	0.0007717	0.000750666	0.000546541	0.000683725	0.000727471	0.000762174	0.000706772	0.000756816	0.000659883	0.000747719	0.00061771	0.000714604	0.000733136	0.000741058	0.000731978	0.000597818
K02886	["large subunit ribosomal protein L2"]	0.000946345	0.000938395	0.000792106	0.000937184	0.000830424	0.000853554	0.000884208	0.000886883	0.000883531	0.000927959	0.00092965	0.000914949	0.000839273	0.000915913	0.00093647	0.000909318	0.0006829	0.000750993	0.000546541	0.000686011	0.000725198	0.000749256	0.000706903	0.000757953	0.000660663	0.000751514	0.00061771	0.000714604	0.000739663	0.000706616	0.000738458	0.000597291
K02881	["large subunit ribosomal protein L18"]	0.000946345	0.00093835	0.000792106	0.000937184	0.00083032	0.000853393	0.000884013	0.000886844	0.000868311	0.000926098	0.000921489	0.000914417	0.000819527	0.000915827	0.000934499	0.000909006	0.000773723	0.000750993	0.000546541	0.000686011	0.000727471	0.000762267	0.000706903	0.000758388	0.000660663	0.000751514	0.00061771	0.000714604	0.000739663	0.00074682	0.000739638	0.000598311
K02883	["large subunit ribosomal protein L18e"]	0	0	0	0	0	0	0	0	0	0	0	0	0	0	0	0	0	0	0	0	0	0	0	0	0	0	0	0	0	0	0	0
K13743	["protein IpgB2"]	0	0	2.78443e-05	0	0	0	0	0	0	0	0	0	0	0	0	0	0	0	4.1284e-06	7.19259e-06	0	0	0	0	0	0	1.16946e-07	5.00195e-08	0	0	0	0
K02086	["DNA replication protein"]	0.000652369	0.000363705	0.000414521	0.000446243	2.30509e-05	6.8437e-05	0.000280188	0.000254894	7.9144e-05	0.000244384	0.000658518	0.000543259	0.000124182	0.00017405	0.000519563	0.000242205	4.4363e-05	0.000198387	1.71882e-05	7.61891e-05	5.1989e-05	3.01745e-05	7.69354e-05	8.84593e-05	1.15913e-05	0.000125416	3.92939e-05	0.000124524	5.16035e-05	8.00425e-05	5.84236e-05	3.21082e-05
K02081	["DeoR family transcriptional regulator, aga operon transcriptional repressor"]	2.39164e-06	3.21819e-05	4.33388e-05	8.0425e-06	0.000107895	5.91942e-05	0.000141986	7.94724e-05	2.93442e-05	7.37671e-05	2.32381e-05	8.30804e-05	1.60053e-05	3.45361e-05	0.000106225	5.82524e-05	8.5285e-05	0.000122302	5.80135e-05	8.80735e-05	0.000251977	0.000122974	0.000242938	0.000158167	0.000135585	0.000136948	0.000342594	0.000246146	0.000179383	9.29484e-05	0.000233343	4.95867e-05
K02080	["galactosamine-6-phosphate isomerase [EC:5.3.1.-]"]	0	0	2.78443e-05	0	0	0	3.2618e-08	0	0	0	0	0	0	0	0	0	5.90718e-08	1.16138e-06	8.83693e-06	1.07651e-05	6.78078e-05	1.90397e-05	8.1191e-06	1.6937e-06	1.43498e-06	9.80136e-07	2.46172e-05	1.62814e-05	2.86584e-06	8.42141e-06	1.05745e-05	1.37155e-06
K02083	["allantoate deiminase [EC:3.5.3.9]"]	6.15554e-06	1.45998e-05	5.37447e-06	2.08796e-05	2.77722e-07	2.53173e-06	4.5339e-06	1.16895e-05	9.45669e-06	1.25825e-05	1.27716e-05	1.2768e-05	4.26272e-06	7.57483e-06	2.50379e-06	1.09809e-05	0.000140916	0.000113279	0.00014753	2.77939e-05	0.000115419	7.44057e-05	4.16594e-05	1.65498e-05	7.20277e-05	2.06246e-05	3.46161e-05	3.56139e-05	2.74381e-05	9.99619e-05	1.50957e-05	4.818e-06
K02082	["tagatose-6-phosphate ketose/aldose isomerase [EC:5.-.-.-]"]	0.000418773	0.000340247	0.000347683	0.000398259	2.31898e-05	0.000128676	0.000257552	0.000384356	8.58408e-05	0.000262859	0.000659141	0.000401615	0.000107654	0.000167545	0.000408118	0.000293539	4.23397e-05	0.000172449	3.14082e-05	9.40514e-05	0.000122315	4.93373e-05	0.000123317	0.000140722	8.628e-05	0.000166248	3.87676e-05	0.000135878	5.19548e-05	7.11518e-05	6.60593e-05	5.64444e-05
K13831	["3-hexulose-6-phosphate synthase / 6-phospho-3-hexuloisomerase [EC:4.1.2.43 5.3.1.27]"]	0	0	0	0	0	0	0	0	0	0	0	0	0	0	0	0	0	0	0	0	0	0	0	0	0	0	0	0	0	0	0	0
K03428	["magnesium-protoporphyrin O-methyltransferase [EC:2.1.1.11]"]	0	0	0	0	0	0	0	0	0	0	0	0	0	0	0	0	0	0	0	0	0	0	0	0	0	0	0	0	0	0	0	0
K03429	["1,2-diacylglycerol 3-glucosyltransferase [EC:2.4.1.157]"]	0.000656251	0.000445072	0.000412176	0.000438974	4.34288e-05	0.000169586	0.000305174	0.000458363	0.000102075	0.000346905	0.000680385	0.000578903	0.000154262	0.000224292	0.000671282	0.000415936	7.80044e-05	0.000296657	8.38902e-05	0.000166192	2.86546e-05	0.000216266	0.000271327	0.000278903	8.27413e-05	0.00021611	0.00041434	0.000151609	0.000260218	0.000160893	0.000464575	8.98539e-05
K03424	["TatD DNase family protein [EC:3.1.21.-]"]	0.000956774	0.000985621	0.00101829	0.000979484	0.00202137	0.00171563	0.00133561	0.00115825	0.00194211	0.00117615	0.00111337	0.00103403	0.00177731	0.00131216	0.00101926	0.00100181	0.000705643	0.000768712	0.000781185	0.000808476	0.000824386	0.000863771	0.000818106	0.000820765	0.000861686	0.000827756	0.000751028	0.000811617	0.000749167	0.000839456	0.000767519	0.000913626
K03935	["NADH dehydrogenase (ubiquinone) Fe-S protein 2 [EC:1.6.5.3 1.6.99.3]"]	0	0	0	0	0	0	0	0	0	0	0	0	0	0	0	0	0	0	0	0	0	0	0	0	0	0	0	0	0	0	0	0
K03932	["polyhydroxybutyrate depolymerase"]	0	0	0.000636475	0	2.11763e-06	4.25973e-06	0	1.58386e-05	3.92879e-05	9.83561e-06	1.24601e-06	6.73865e-06	4.02143e-08	3.42365e-07	1.59816e-06	6.02611e-06	4.8882e-06	7.80207e-06	2.14515e-06	6.1923e-07	6.45665e-08	2.15312e-06	0	5.5408e-06	4.75076e-06	5.08837e-06	7.01677e-07	2.75108e-07	6.7116e-06	1.23584e-05	4.29511e-06	2.00457e-06
K03933	["chitin-binding protein"]	2.35243e-07	0	4.05944e-06	0	7.63736e-07	2.57191e-06	3.91416e-07	1.11708e-06	0	2.83549e-06	6.23006e-06	2.21666e-07	4.90615e-06	2.86731e-06	1.06011e-05	5.35654e-07	2.96836e-06	3.63004e-05	0.000123919	1.85293e-05	1.50311e-05	3.72183e-06	1.12361e-05	1.57272e-06	6.29999e-05	8.34159e-06	0.000142031	7.4329e-05	4.69073e-05	7.96254e-05	1.2609e-05	0.000279971
K03930	["putative tributyrin esterase [EC:3.1.1.-]"]	0.00041693	0.000325291	0.000306802	0.000395011	2.30509e-05	6.01185e-05	0.00022676	0.000255533	8.14574e-05	0.000212352	0.000658892	0.000393369	0.000105361	0.000124321	0.000397996	0.000220734	0.00014381	0.000156577	3.94626e-05	8.2429e-05	7.67696e-05	0.000102519	3.22897e-05	0.000121051	3.30742e-05	0.000149481	3.24526e-05	0.000100564	8.46069e-05	0.000164439	4.01882e-05	2.41955e-05
K03931	["putative isomerase"]	1.17622e-07	0	2.97883e-05	0	7.63736e-07	2.57191e-06	3.91416e-07	1.11708e-06	0	2.79119e-06	1.24601e-07	8.86664e-08	8.445e-07	2.82451e-06	1.06011e-05	5.35654e-07	3.24895e-06	2.67117e-05	0.000121842	0.000136731	1.00724e-06	0.000132325	1.88139e-05	1.76628e-06	6.31949e-05	2.46702e-05	1.79512e-05	5.8773e-06	2.31855e-05	4.79212e-05	3.91835e-06	4.11464e-06
K02339	["DNA polymerase III subunit chi [EC:2.7.7.7]"]	5.09694e-06	2.2968e-05	7.98167e-05	3.27887e-05	0.000540795	0.000377187	0.000215964	0.000125752	0.000364874	0.000106907	2.031e-05	7.00465e-05	0.000445454	0.00018385	0	3.68262e-05	2.39241e-06	3.63004e-05	0.000125066	2.19826e-05	3.18959e-06	8.61249e-07	1.66115e-06	1.93565e-06	6.44209e-05	1.08441e-06	9.7767e-05	6.58507e-05	1.47914e-07	2.74283e-05	9.19305e-06	0.000281061
K02338	["DNA polymerase III subunit beta [EC:2.7.7.7]"]	0.000946463	0.000942401	0.000792163	0.000940006	0.000914227	0.000917048	0.000903649	0.000909185	0.000938404	0.000948295	0.00092965	0.000914949	0.000886766	0.000916041	0.000993258	0.000924718	0.000706411	0.000765466	0.000547458	0.000680891	0.000727445	0.00076442	0.000699231	0.000758485	0.000660663	0.000750451	0.00061771	0.000714679	0.000739663	0.00074682	0.0007422	0.000599366
K02337	["DNA polymerase III subunit alpha [EC:2.7.7.7]"]	0.000950776	0.000941288	0.000792106	0.000938498	0.000831327	0.000853795	0.000884241	0.000887961	0.00088483	0.000929288	0.00092965	0.000915658	0.000844782	0.000915913	0.00093679	0.000911952	0.000676963	0.000761922	0.000536071	0.000652287	0.000688047	0.000699549	0.000706585	0.000760397	0.000647177	0.000727011	0.00061771	0.000554017	0.000759132	0.000697335	0.000726753	0.000597994
K02336	["DNA polymerase II [EC:2.7.7.7]"]	0	0	4.07088e-05	7.73318e-08	0	0	0	0	0	0	6.10546e-06	8.86664e-08	4.06164e-06	0	0	4.46379e-08	2.39241e-06	3.29057e-05	0.000125066	2.19588e-05	3.18959e-06	8.61249e-07	1.56783e-06	1.93565e-06	6.38915e-05	7.29889e-07	9.7767e-05	6.58507e-05	1.47914e-07	2.74283e-05	9.19305e-06	0.000281026
K02335	["DNA polymerase I [EC:2.7.7.7]"]	0.00121903	0.00122955	0.000802683	0.00135493	0.000745927	0.000828679	0.00102721	0.000971782	0.000817294	0.00120455	0.000947406	0.00106941	0.000779916	0.00120654	0.000882026	0.00109452	0.000773826	0.000737891	0.000552666	0.000690131	0.000731913	0.000764666	0.000722114	0.000758776	0.000662195	0.000764194	0.000620224	0.000715605	0.000739737	0.000747576	0.000746571	0.000597678
K02334	["DNA polymerase bacteriophage-type [EC:2.7.7.7]"]	0.000217992	9.24952e-05	3.75641e-05	2.78008e-05	0.000594985	0.000520451	0.000276992	0.00031769	0.00045453	0.000209073	0.00013756	5.55052e-05	0.000419355	0.000174264	0.000137708	0.000184131	0.000426159	0.000335638	0.000146949	0.000253074	0.000158485	0.000503492	0.000431339	0.000390857	0.000258506	0.000318169	0.000779797	0.000146882	0.000539683	0.000511725	0.000785905	0.000127765
K02330	["DNA polymerase beta subunit [EC:2.7.7.7 4.2.99.-]"]	0	0	0	0	0	0	0	0	0	0	0	0	0	0	0	0	0	0	0	0	0	0	0	0	0	0	0	0	0	0	0	0
K03688	["ubiquinone biosynthesis protein"]	1.38009e-05	2.01638e-05	9.05656e-05	2.53648e-05	0.000578252	0.000393021	0.000229043	0.000121243	0.00037356	0.000155863	4.77223e-05	0.000101434	0.00050473	0.000192666	0.000128705	5.40118e-05	0.000468189	0.00036491	0.000287531	0.000230734	0.000553477	0.000320138	0.000475424	0.000457225	0.000352657	0.000220656	0.000473866	0.00054949	0.000564071	0.000352057	0.000634647	0.000371478
K03689	["cytochrome b6-f complex subunit 8"]	0	0	0	0	0	0	0	0	0	0	0	0	0	0	0	0	0	0	0	0	0	0	0	0	0	0	0	0	0	0	0	0
K03680	["translation initiation factor eIF-2B subunit delta", "translation initiation factor eIF-2B delta subunit"]	0	0	0	0	0	0	0	0	0	0	0	0	0	0	0	0	7.6498e-06	3.21612e-06	4.32538e-05	1.82435e-05	6.82339e-05	1.91013e-05	6.51394e-06	4.18585e-06	7.28636e-06	2.71102e-06	2.10503e-05	1.59812e-05	5.49131e-06	9.64682e-06	1.39905e-05	3.51679e-07
K03683	["ribonuclease T [EC:3.1.13.-]"]	6.78285e-06	3.20484e-05	4.71124e-05	3.27887e-05	1.10395e-05	7.03258e-06	0	2.01873e-05	5.86883e-05	2.08231e-06	6.10546e-06	1.92849e-05	5.7989e-05	1.93864e-05	0	1.85247e-05	2.39241e-06	3.62409e-05	0.000125066	2.19826e-05	3.18959e-06	8.61249e-07	1.56783e-06	1.93565e-06	6.38915e-05	7.29889e-07	9.7767e-05	6.58507e-05	1.47914e-07	2.74283e-05	9.19305e-06	0.000281026
K03684	["ribonuclease D [EC:3.1.13.5]"]	0.000282449	0.000368913	0.000269982	0.000461207	9.68556e-06	8.13368e-05	0.000313524	0.00020279	5.61313e-05	0.000348101	1.14633e-05	0.000239665	6.20105e-05	0.000323792	5.16207e-05	0.000283674	5.7152e-06	0.000137608	0.000128048	4.41558e-05	1.00853e-05	1.05811e-05	0.000147021	9.62745e-05	0.000176182	0.000116741	0.000456382	0.000112969	0.000173947	7.99643e-05	0.00016977	0.000314858
K03685	["ribonuclease III [EC:3.1.26.3]"]	0.000947992	0.000947519	0.000780271	0.000937184	0.000834451	0.000853554	0.000884208	0.000886883	0.000909304	0.000928092	0.000966719	0.000916722	0.000844661	0.000915913	0.000937163	0.000910389	0.000706411	0.000750725	0.000544962	0.000683248	0.000727471	0.000762267	0.000706903	0.000758388	0.000660133	0.000758626	0.000617593	0.000714604	0.000733136	0.000741058	0.000737554	0.000598662
K03686	["molecular chaperone DnaJ"]	0.00122393	0.00130032	0.00101498	0.00136723	0.000832229	0.000946585	0.00119809	0.00107336	0.000914499	0.00127965	0.000965909	0.00113285	0.000850533	0.00122079	0.000996295	0.00118737	0.00200645	0.00138951	0.00115474	0.00143968	0.00229636	0.00146661	0.00146719	0.00164654	0.00167467	0.00157758	0.000694426	0.0018645	0.00189957	0.00154276	0.00129838	0.000977561
K03687	["molecular chaperone GrpE"]	0.000947992	0.000947519	0.000792106	0.000936913	0.000832125	0.000841498	0.00088336	0.00088421	0.000907761	0.00092787	0.00092965	0.000914949	0.000839152	0.000829423	0.00093647	0.000909809	0.000580012	0.000678839	0.000432618	0.000596247	0.000278295	0.000652919	0.000641203	0.00070044	0.000488911	0.00065544	0.00061771	0.000685993	0.000638213	0.000634813	0.000705755	0.000593985
K07301	["inner membrane protein"]	6.97889e-06	7.91862e-05	0.000117895	3.217e-05	0.000108103	9.95411e-05	2.15605e-05	7.73579e-05	0.000287069	7.42544e-05	0.000136065	1.76446e-05	0.000117184	0.000267944	6.79752e-05	0.000102756	0.00069693	0.000364077	0.000438352	0.000481499	0.000683398	0.000374797	0.0005831	0.000559307	0.000545586	0.000524644	0.000398845	0.000340033	0.000613585	0.000471625	0.000416676	0.000239599
K07300	["Ca2+:H+ antiporter"]	0	0	4.07088e-05	7.73318e-08	7.63736e-07	2.57191e-06	3.91416e-07	1.11708e-06	0	2.79119e-06	1.24601e-07	8.86664e-08	8.445e-07	2.82451e-06	1.06011e-05	5.35654e-07	4.41562e-06	3.27568e-05	0.000124918	1.92676e-05	2.59557e-06	3.07589e-08	1.51183e-06	2.2502e-06	6.38776e-05	2.50248e-07	1.75419e-06	3.00117e-06	7.39571e-08	1.30362e-07	3.08947e-06	1.23087e-06
K07303	["isoquinoline 1-oxidoreductase, beta subunit [EC:1.3.99.16]"]	3.13658e-06	0	1.14351e-07	7.73318e-08	0	0	0	0	0	0	1.20863e-05	1.77333e-07	2.41688e-05	1.06989e-06	0	3.62013e-05	0	1.02439e-05	5.66643e-07	2.38165e-08	1.5496e-07	0	0	4.83913e-08	3.06501e-07	0	5.84731e-08	0	0	0	2.51176e-08	3.51679e-08
K07302	["isoquinoline 1-oxidoreductase, alpha subunit [EC:1.3.99.16]"]	3.13658e-06	0	1.14351e-07	7.73318e-08	0	0	0	0	0	0	1.20863e-05	1.77333e-07	4.01741e-05	2.13978e-06	0	5.50831e-05	0	1.02439e-05	5.66643e-07	2.38165e-08	1.5496e-07	0	0	4.83913e-08	3.06501e-07	0	5.84731e-08	0	0	0	2.51176e-08	3.51679e-08
K07305	["peptide-methionine (R)-S-oxide reductase [EC:1.8.4.12]"]	0.000514242	0.000416184	0.00037627	0.000479689	2.77722e-06	0.000112521	0.000359352	0.000219108	2.84918e-05	0.000372291	2.37365e-05	0.000371379	4.70507e-05	0.000445075	0.000195029	0.000329338	4.50423e-06	0.000118907	0.000133836	4.77998e-05	1.6684e-05	4.30624e-06	0.000128991	7.98214e-05	0.00010506	6.97982e-05	0.000474451	0.000123073	0.000187444	9.39131e-05	0.000169318	0.000298399
K07304	["peptide-methionine (S)-S-oxide reductase [EC:1.8.4.11]"]	0.000759405	0.000551099	0.000614748	0.000565952	2.52033e-05	0.000115174	0.000399048	0.000253378	4.92722e-05	0.000450444	5.13357e-05	0.000429012	6.9249e-05	0.000468099	0.000207921	0.000445218	5.08018e-06	0.000287307	0.000152333	0.000171765	4.39827e-05	8.65555e-05	0.000190547	0.000156691	0.000107206	0.000191815	0.00051047	0.000215859	0.000189219	0.000111538	0.000174266	0.000317531
K07307	["anaerobic dimethyl sulfoxide reductase subunit B (DMSO reductase iron- sulfur subunit)"]	0	2.13656e-06	6.93536e-05	1.54664e-07	1.24975e-06	0	4.37081e-06	7.18124e-07	6.94032e-06	1.77218e-06	4.36105e-07	3.01466e-06	1.126e-06	3.42365e-07	8.41699e-06	4.46379e-07	9.48399e-05	0.000106995	0.000322838	9.24319e-05	7.69117e-05	7.54208e-05	9.33789e-05	6.39733e-05	0.000149865	2.76941e-05	0.000122618	0.000271381	6.4546e-05	7.81914e-05	0.000110593	0.000302549
K07306	["anaerobic dimethyl sulfoxide reductase subunit A [EC:1.8.5.3]", "anaerobic dimethyl sulfoxide reductase subunit A [EC:1.8.99.-]"]	3.92072e-08	2.31461e-06	4.05944e-05	7.73318e-08	1.87463e-06	4.01862e-08	6.55621e-06	1.07719e-06	1.26225e-05	2.74688e-06	3.30193e-05	4.43332e-06	1.64879e-06	5.13548e-07	2.88202e-05	8.03482e-07	6.48314e-06	3.28461e-05	0.000135036	3.43196e-05	2.67305e-05	1.87014e-05	2.34241e-05	2.46796e-05	7.08992e-05	1.13863e-05	0.000103263	9.49121e-05	4.14345e-05	5.41525e-05	2.31584e-05	0.000292526
K07309	["putative dimethyl sulfoxide reductase subunit YnfE [EC:1.8.99.-]", "Tat-targeted selenate reductase subunit YnfE [EC:1.97.1.9]"]	0	0	4.05944e-05	7.73318e-08	0	0	0	0	0	0	0	0	0	0	0	0	4.23841e-06	2.42698e-05	0.000129208	2.28877e-05	1.27454e-05	7.50517e-06	1.14414e-05	1.14445e-05	6.65943e-05	4.44189e-06	1.69572e-06	1.47808e-05	1.95247e-05	1.20455e-05	6.60593e-06	2.35625e-06
K07308	["anaerobic dimethyl sulfoxide reductase subunit C (DMSO reductase anchor subunit)"]	3.92072e-08	1.95851e-06	6.8496e-05	7.73318e-08	6.24875e-07	4.01862e-08	2.1854e-06	3.59062e-07	6.53445e-06	9.747e-07	3.26455e-05	4.16732e-06	6.03215e-07	1.71183e-07	2.04032e-05	4.46379e-07	9.18567e-06	3.54666e-05	0.000146302	4.91573e-05	4.16583e-05	2.94363e-05	3.80758e-05	4.02858e-05	7.56361e-05	1.72254e-05	9.97551e-05	0.000109943	7.00189e-05	7.0865e-05	3.25775e-05	0.000284051
K02617	["phenylacetic acid degradation protein"]	0	0	2.8702e-05	7.73318e-08	0	0	0	0	0	0	0	0	0	0	0	0	2.39241e-06	2.25128e-05	0.000122773	1.43852e-05	2.4277e-06	0	1.38118e-06	6.04891e-07	6.33064e-05	1.45978e-07	1.63725e-06	3.00117e-06	7.39571e-08	1.30362e-07	2.51176e-08	1.19571e-06
K02610	["phenylacetic acid degradation protein"]	0	0	3.16751e-05	7.73318e-08	7.63736e-07	2.57191e-06	3.91416e-07	1.11708e-06	0	2.79119e-06	1.24601e-07	8.86664e-08	8.445e-07	2.82451e-06	1.06011e-05	5.35654e-07	2.39241e-06	2.25128e-05	0.000122773	1.46233e-05	2.45353e-06	3.07589e-08	1.38118e-06	6.53283e-07	6.33203e-05	1.87686e-07	4.79479e-06	5.17702e-06	7.39571e-08	1.01683e-06	3.51647e-07	1.0269e-05
K02963	["small subunit ribosomal protein S18"]	0.000946345	0.00093835	0.000792106	0.000937184	0.00083032	0.000853393	0.000884013	0.000886844	0.000868311	0.000926098	0.000921489	0.000914417	0.000837021	0.000915827	0.000934499	0.000909006	0.0007717	0.000750993	0.000546541	0.000683891	0.000727471	0.000762267	0.000706772	0.000756816	0.000660412	0.000751431	0.00061771	0.000714604	0.000739663	0.00074682	0.000736599	0.000598311
K02612	["phenylacetic acid degradation protein"]	0	0	3.16751e-05	7.73318e-08	7.63736e-07	2.57191e-06	3.91416e-07	1.11708e-06	0	2.79119e-06	1.24601e-07	8.86664e-08	8.445e-07	2.82451e-06	1.06011e-05	5.35654e-07	2.39241e-06	2.25128e-05	0.000122773	1.46233e-05	2.45353e-06	3.07589e-08	1.38118e-06	6.53283e-07	6.33203e-05	1.87686e-07	4.79479e-06	5.17702e-06	7.39571e-08	1.01683e-06	3.51647e-07	1.0269e-05
K02961	["small subunit ribosomal protein S17"]	0.000946345	0.00093835	0.000792106	0.000937184	0.000830251	0.000853393	0.000884013	0.000886844	0.00086827	0.000926098	0.000921489	0.000914417	0.000837021	0.000915827	0.000934499	0.000909006	0.000649584	0.000662342	0.000422554	0.000595437	0.00028315	0.000671743	0.000664329	0.000667776	0.000482739	0.000652395	0.00061771	0.000517002	0.000433296	0.00065249	0.000707613	0.00056993
K09686	["antibiotic transport system permease protein"]	0.00247064	0.00240608	0.00150497	0.00273271	0.000454249	0.000879353	0.00232139	0.00152322	0.000912794	0.00222059	0.00170075	0.00260449	0.000751444	0.00226963	0.00167029	0.00215079	0.0017031	0.00156288	0.00155757	0.00178572	0.00208726	0.00151518	0.0015162	0.0015312	0.0016368	0.00166181	0.00144165	0.00220546	0.00174039	0.00159584	0.00144039	0.00180492
K09687	["antibiotic transport system ATP-binding protein"]	0.00350771	0.00323974	0.00279301	0.00383794	0.000830737	0.00129066	0.00353067	0.00220456	0.000957967	0.00273598	0.00317254	0.00405786	0.00117916	0.00224981	0.00278059	0.00258534	0.00502239	0.00309781	0.00286713	0.00399708	0.00555343	0.00453155	0.00413031	0.00436584	0.00370535	0.00411985	0.00139429	0.00429313	0.0038698	0.00383518	0.00373617	0.00203049
K09684	["purine catabolism regulatory protein"]	1.23895e-05	2.71966e-05	0.000219038	4.16045e-05	6.94306e-07	4.54104e-06	8.93733e-06	2.94032e-05	1.3353e-05	2.37029e-05	1.49522e-06	1.99499e-05	8.04286e-08	1.51925e-05	9.90861e-06	2.40598e-05	1.92574e-05	0.000113696	4.67346e-05	2.24352e-05	1.40884e-05	3.75258e-06	1.31772e-05	5.22626e-06	8.74921e-06	1.59324e-05	5.22165e-05	6.35248e-06	2.90651e-05	3.38942e-05	3.89323e-06	2.60242e-06
K09685	["purine operon repressor"]	0.00065778	0.000453396	0.000402857	0.000453241	4.06863e-05	0.000116902	0.000278688	0.000322797	9.66774e-05	0.000299233	0.0006759	0.000579258	0.00013693	0.000227673	0.000559623	0.000373173	5.24706e-05	0.000211073	1.62977e-05	9.55281e-05	1.63482e-05	8.79704e-06	1.06761e-05	8.02086e-05	7.9133e-06	0.00015459	5.19241e-05	0.000105591	4.59089e-05	7.55581e-05	5.4882e-05	4.27289e-05
K09682	["MarR family transcriptional regulator, protease production regulatory protein HPr"]	6.03791e-06	1.21072e-05	2.51571e-06	2.08022e-05	0	2.21024e-06	4.46866e-06	1.16895e-05	0	1.08989e-05	6.23006e-08	9.97497e-06	4.02143e-08	7.53204e-06	2.2907e-06	1.0847e-05	0	1.19116e-07	1.34915e-08	1.42899e-07	0	0	0	7.2587e-08	0	2.0854e-07	0	2.00078e-07	3.69785e-08	1.0429e-07	0	7.03357e-08
K09683	["hut operon positive regulatory protein"]	0	0	0	0	0	0	0	0	0	0	0	0	0	0	0	0	0	0	0	0	0	0	0	0	0	0	0	0	0	0	0	0
K09680	["type II pantothenate kinase [EC:2.7.1.33]"]	1.07428e-05	3.97934e-05	0.000109148	2.34702e-05	8.5469e-05	2.94565e-05	1.40584e-05	3.92575e-05	3.38493e-05	5.91466e-05	1.62605e-05	1.41423e-05	2.16353e-05	6.45359e-05	8.34241e-05	8.10624e-05	1.04853e-06	2.74859e-05	6.47592e-07	6.26136e-05	1.80786e-07	6.03797e-05	1.67235e-05	4.25843e-06	1.83901e-06	1.77884e-05	2.62544e-05	1.82571e-06	2.4036e-07	4.29675e-05	4.89793e-06	5.31035e-06
K09681	["LysR family transcriptional regulator, transcription activator of glutamate synthase operon"]	6.03791e-06	1.21072e-05	0.000214693	2.08022e-05	6.94306e-07	3.45601e-06	4.46866e-06	1.76339e-05	1.31095e-05	1.20065e-05	4.98405e-07	1.21916e-05	4.02143e-08	7.66042e-06	2.82342e-06	1.31235e-05	1.62448e-06	1.19116e-07	4.18237e-07	1.42899e-07	2.58266e-08	3.07589e-08	0	2.12922e-06	1.40712e-06	6.67327e-07	2.33892e-07	2.75108e-07	3.69785e-08	1.0429e-07	7.53528e-07	6.33021e-07
K09688	["capsular polysaccharide transport system permease protein"]	0	0	2.78443e-05	0	0	0	0	0	8.5232e-07	0	0	0	1.75737e-05	0	0	4.46379e-08	0	0	5.99023e-06	8.95501e-06	0	0	2.0531e-07	0	1.95046e-07	9.38428e-07	2.57282e-06	5.00195e-08	7.39571e-08	7.56102e-07	2.10988e-06	2.46175e-07
K09689	["capsular polysaccharide transport system ATP-binding protein"]	0	0	2.78443e-05	0	0	0	0	0	8.5232e-07	0	0	0	1.75737e-05	0	0	4.46379e-08	0	0	5.99023e-06	8.95501e-06	0	0	2.0531e-07	0	1.95046e-07	9.38428e-07	2.57282e-06	5.00195e-08	7.39571e-08	7.56102e-07	2.10988e-06	2.46175e-07
K05962	["protein-histidine pros-kinase [EC:2.7.13.1]"]	0	0	0	0	0	0	0	0	0	0	0	0	0	0	0	0	0	0	0	0	0	0	0	0	0	0	0	0	0	0	0	0
K05961	["None"]	0	0	0	0	0	0	0	0	0	0	0	0	0	0	0	0	0	0	0	0	0	0	0	0	0	0	0	0	0	0	0	0
K05967	["hypothetical protein"]	1.20366e-05	2.42588e-05	5.03142e-06	4.16045e-05	1.90934e-05	8.92133e-06	9.23089e-06	2.46955e-05	7.83323e-06	2.27282e-05	1.24601e-07	1.99056e-05	3.28551e-05	1.70327e-05	1.81125e-05	2.28546e-05	0	5.50909e-06	5.3966e-08	4.83475e-06	2.15652e-06	6.76695e-07	1.86646e-08	1.45174e-07	2.78637e-08	5.21349e-07	0	9.50371e-07	3.14318e-07	3.1287e-07	3.01411e-07	1.40671e-07
K05966	["triphosphoribosyl-dephospho-CoA synthase [EC:2.7.8.25]"]	0.000206505	1.40212e-05	4.32245e-05	3.78926e-06	8.43581e-05	6.49408e-05	1.96034e-05	2.38577e-05	7.05802e-05	2.33485e-05	1.24601e-07	7.97998e-06	5.25199e-05	2.69185e-05	9.8873e-05	2.17833e-05	5.10971e-06	8.76988e-05	0.000249255	3.64631e-05	1.74588e-05	6.76695e-06	7.93245e-06	3.07285e-06	0.000126376	6.33961e-06	0.000136652	7.75053e-05	2.59404e-05	5.45176e-05	1.83861e-05	0.000283594
K11159	["carotenoid cleavage dioxygenase"]	0	0	0	0	0	0	0	0	0	0	0	0	0	0	0	0	0	0	0	0	0	0	0	0	0	0	0	0	0	0	0	0
K05964	["holo-ACP synthase [EC:2.7.7.61]"]	0.000206505	1.64693e-05	4.32245e-05	3.78926e-06	8.901e-05	6.55838e-05	2.48223e-05	2.53338e-05	7.08237e-05	2.41903e-05	1.24601e-07	1.0507e-05	6.39005e-05	2.73892e-05	0.000102016	2.28992e-05	5.08018e-06	0.000132337	0.000248365	3.6082e-05	1.72909e-05	5.99798e-06	7.93245e-06	3.04865e-06	0.000126181	1.24081e-05	0.000136652	8.4433e-05	2.59404e-05	5.39961e-05	1.83359e-05	0.000283383
K05968	["None"]	0	0	1.71526e-07	0	0	0	0	0	0	0	0	0	0	0	0	0	2.39241e-06	1.17329e-05	0.000115285	6.57336e-06	7.87712e-07	0	1.36251e-06	2.41957e-07	6.05757e-05	4.17079e-08	1.05252e-06	2.77608e-06	7.39571e-08	2.60725e-08	2.51176e-08	1.05504e-07
K11152	["retinol dehydrogenase 11 [EC:1.1.1.-]"]	0	0	0	0	0	0	0	0	0	0	0	0	0	0	0	0	0	0	0	0	0	0	0	0	0	0	0	0	0	0	0	0
K00309	["None"]	0	0	1.14351e-07	0	0	0	0	0	0	0	0	0	0	0	0	0	0	1.55446e-05	5.66643e-07	2.38165e-08	1.5496e-07	1.32263e-06	0	4.83913e-08	3.06501e-07	0	5.84731e-08	0	0	0	2.51176e-08	3.51679e-08
K00658	["2-oxoglutarate dehydrogenase E2 component (dihydrolipoamide succinyltransferase) [EC:2.3.1.61]"]	0.000289349	0.00036188	0.000197769	0.000478529	0.000586098	0.00048352	0.000441256	0.000317092	0.000378592	0.000465508	4.09938e-05	0.000273846	0.000486794	0.000505888	8.47026e-05	0.000288673	3.67722e-06	6.11956e-05	0.000128426	6.7496e-05	3.2025e-06	8.92008e-07	0.00013474	7.69422e-05	0.000102775	7.67009e-05	0.000468837	0.000104941	0.000160746	0.000114849	0.00016864	0.000303885
K00304	["sarcosine oxidase, subunit delta [EC:1.5.3.1]"]	0	0	0	0	0	8.03723e-08	0	0	1.62347e-07	2.03801e-06	1.30208e-05	1.77333e-07	8.28415e-06	1.27959e-05	4.36831e-06	0	0	0	0	0	0	0	0	0	0	0	0	0	0	0	0	0
K00305	["sarcosine oxidase, subunit gamma [EC:1.5.3.1]"]	0	0	0	0	0	8.03723e-08	0	0	1.62347e-07	2.03801e-06	1.30208e-05	1.77333e-07	8.28415e-06	1.27959e-05	4.36831e-06	0	0	0	0	0	0	0	0	0	0	0	0	0	0	0	0	0
K00654	["serine palmitoyltransferase [EC:2.3.1.50]"]	0	0	0	0	0	0	0	0	0	0	0	0	0	0	0	0	0	0	0	0	0	0	0	0	0	0	0	0	0	0	0	0
K00655	["1-acyl-sn-glycerol-3-phosphate acyltransferase [EC:2.3.1.51]"]	0.00149438	0.00157736	0.000869521	0.00179178	0.0017853	0.0016197	0.00168266	0.0013016	0.00145909	0.0017125	0.000950459	0.00135043	0.00152879	0.00174568	0.000810428	0.00133347	0.00118503	0.000995091	0.000834868	0.00105622	0.00127953	0.00100477	0.000950457	0.00111569	0.00105591	0.00112188	0.00064642	0.00116971	0.00117562	0.00103656	0.000857641	0.000761665
K00652	["8-amino-7-oxononanoate synthase [EC:2.3.1.47]"]	6.31237e-06	8.05661e-05	0.000191194	2.30449e-05	0.000248388	0.000215759	3.64995e-05	0.000112666	0.000565047	0.000119179	0.000245651	2.86393e-05	0.000306353	0.000275005	0.000181338	0.000181408	8.91837e-05	0.000188471	0.000229747	0.000275343	0.000406963	0.00017508	0.000209361	0.000110647	0.000257391	0.000188165	0.000508306	0.000106517	0.00023816	0.00021455	0.000180596	0.000318797
K00301	["sarcosine oxidase [EC:1.5.3.1]"]	0	0	1.14351e-07	0	0	8.03723e-08	0	0	1.62347e-07	8.86091e-08	9.3451e-07	0	0	0	4.36831e-06	0	0	1.02439e-05	5.66643e-07	2.38165e-08	1.5496e-07	0	0	4.83913e-08	3.06501e-07	0	5.84731e-08	0	0	0	2.51176e-08	3.51679e-08
K00302	["sarcosine oxidase, subunit alpha [EC:1.5.3.1]"]	6.03791e-06	1.21072e-05	2.51571e-06	2.08022e-05	9.72028e-07	2.3308e-06	4.50128e-06	1.24874e-05	1.46112e-06	1.29812e-05	1.30831e-05	1.0108e-05	1.38337e-05	2.03279e-05	6.97865e-06	1.12487e-05	8.65846e-05	7.14097e-05	0.000113558	9.17174e-05	0.000420225	8.79089e-05	5.58071e-05	7.50307e-05	0.000160565	8.86502e-05	1.16946e-07	5.13951e-05	0.000142848	5.47783e-05	1.20565e-05	7.80726e-06
K00303	["sarcosine oxidase, subunit beta [EC:1.5.3.1]"]	6.03791e-06	1.21072e-05	2.51571e-06	2.08409e-05	0	2.37098e-06	4.46866e-06	1.16895e-05	1.17701e-06	1.10761e-05	1.40799e-05	1.0108e-05	2.42492e-05	8.64473e-06	1.10273e-05	2.97735e-05	0.000130504	8.27853e-06	9.17422e-07	3.47721e-06	3.46077e-06	2.75907e-05	1.02655e-06	3.58096e-06	1.76935e-06	8.00792e-06	2.3974e-06	3.00117e-07	7.5806e-07	6.87792e-05	1.55729e-05	1.8639e-06
K10828	["quaternary-amine-transporting ATPase [EC:3.6.3.32]"]	0	0	0	0	0	0	0	0	0	0	0	0	0	0	0	0	0	0	0	0	0	0	0	0	0	0	0	0	0	0	0	0
K06431	["small acid-soluble spore protein N (minor)"]	0	0	0	0	0	0	0	0	0	0	0	0	0	0	0	0	0	0	0	0	0	0	0	0	0	0	0	0	0	0	0	0
K06432	["small acid-soluble spore protein O (minor)"]	0	0	0	0	0	0	0	0	0	0	0	0	0	0	0	0	0	0	0	0	0	0	0	0	0	0	0	0	0	0	0	0
K06433	["small acid-soluble spore protein P (minor)"]	0	0	0	0	0	0	0	0	0	0	0	0	0	0	0	0	0	0	0	0	0	0	0	0	0	0	0	0	0	0	0	0
K06434	["small acid-soluble spore protein (thioredoxin-like protein)"]	0	0	0	0	0	0	0	0	0	0	0	0	0	0	0	0	0	0	0	0	0	0	0	0	0	0	0	0	0	0	0	0
K06436	["spore coat assemly protein"]	0	0	0	0	0	0	0	0	4.78923e-06	2.65827e-07	0	0	1.60857e-07	0	0	0	9.30677e-05	1.36685e-05	1.16567e-05	3.29382e-05	4.11031e-05	2.62988e-05	6.69685e-05	9.31533e-06	1.05604e-05	1.51817e-05	0	1.55561e-05	2.39251e-05	5.12846e-05	6.58333e-05	1.14647e-05
K06437	["sigma-E controlled sporulation protein"]	0	0	0	0	0	0	0	0	0	0	0	0	0	0	0	0	0	0	0	0	0	0	0	0	0	0	0	0	0	0	0	0
K10820	["monosaccharide-transporting ATPase [EC:3.6.3.17]"]	1.29384e-06	6.36517e-06	0	3.71192e-06	1.38861e-07	2.08968e-06	1.12206e-05	4.38854e-06	4.05867e-08	2.21523e-06	1.24601e-07	1.99499e-06	8.04286e-08	3.59484e-06	5.80666e-06	1.04899e-05	7.95993e-06	4.07971e-06	4.34157e-05	1.74575e-05	1.2061e-05	1.60869e-05	2.01578e-06	4.50039e-06	6.50618e-06	4.14994e-06	2.11088e-05	3.25127e-07	2.7549e-06	5.78809e-06	1.48194e-06	9.49532e-07
K06439	["similar to spore coat protein"]	0	0	0	0	0	0	0	0	0	0	0	0	0	0	0	0	0	0	0	0	0	0	0	0	0	0	0	0	0	0	0	0
K10822	["nonpolar-amino-acid-transporting ATPase [EC:3.6.3.22]"]	0	0	0	0	0	0	0	0	0	0	0	0	0	0	0	0	0	0	0	0	0	0	0	0	0	0	0	0	0	0	0	0
K10823	["oligopeptide-transporting ATPase [EC:3.6.3.23]"]	0	0	0	0	0	0	0	0	0	0	0	0	0	0	0	0	0	0	0	0	0	0	0	0	0	0	0	0	0	0	0	0
K10826	["Fe3+-transporting ATPase [EC:3.6.3.30]"]	0	0	0	0	0	0	0	0	0	0	0	0	0	0	0	0	0	0	0	0	0	0	0	0	0	0	0	0	0	0	0	0
K09167	["hypothetical protein"]	0.000280449	0.000348437	0.000330359	0.000449491	1.90934e-05	7.52687e-05	0.000310784	0.000187311	2.32562e-05	0.00031948	4.85945e-06	0.00018917	1.9142e-05	0.000311082	7.15444e-05	0.000238857	1.30992e-05	2.37933e-05	4.89202e-05	2.74604e-05	2.47548e-05	4.56462e-05	3.07032e-05	2.16309e-05	1.04768e-05	8.25817e-06	4.56675e-05	4.19414e-05	1.52167e-05	2.32567e-05	7.8367e-06	4.22014e-06
K06322	["spore maturation protein CgeD"]	0	0	0	0	0	0	0	0	0	0	0	0	0	0	0	0	0	0	0	0	0	0	0	0	0	0	0	0	0	0	0	0
K14117	["energy-converting hydrogenase B subunit H"]	0	0	0	0	0	0	0	0	0	0	0	0	0	0	0	0	0	0	0	0	0	0	0	0	0	0	0	0	0	0	0	0
K14259	["2-keto-3-deoxyxylonate dehydratase [EC:4.2.1.-]"]	0	0	0	0	0	0	0	0	0	0	0	0	0	0	0	0	0	0	0	0	0	0	0	0	0	0	0	0	0	0	0	0
K14257	["FADH2 O2-dependent halogenase II [EC:1.14.14.-]"]	0	0	0	0	0	0	0	0	0	0	0	0	0	0	0	0	0	0	0	0	0	0	0	0	0	0	0	0	0	0	0	0
K01308	["g-D-glutamyl-meso-diaminopimelate peptidase [EC:3.4.19.11]"]	0	2.26564e-05	0	7.34652e-07	1.07617e-06	1.44268e-05	3.84892e-06	6.06416e-06	5.4792e-06	6.64568e-07	0	4.43332e-08	2.01072e-07	7.01849e-06	5.32721e-08	2.41044e-05	0.000166996	2.58778e-05	7.78325e-05	0.000100482	1.67486e-05	0.000269079	8.10043e-05	0.000121825	2.00479e-05	4.14577e-05	2.10503e-05	4.68183e-05	9.35742e-05	0.000121889	0.00028825	5.3631e-05
K01303	["acylaminoacyl-peptidase [EC:3.4.19.1]"]	1.56829e-07	4.00605e-06	5.71753e-08	2.82261e-06	8.38027e-05	6.34941e-05	1.94729e-05	2.23017e-05	5.50355e-05	2.03801e-05	0	0	4.74931e-05	1.28387e-07	5.68413e-05	1.54001e-05	0	2.18279e-05	8.20283e-06	1.00268e-05	6.99643e-05	1.94396e-05	5.36234e-05	4.35764e-05	1.6161e-06	5.21349e-07	0	1.65065e-05	2.9213e-06	4.09338e-06	1.26844e-05	2.42658e-06
K01301	["glutamate carboxypeptidase II [EC:3.4.17.21]"]	0	0	0	0	0	0	0	0	0	0	0	0	0	0	0	0	0	0	0	0	0	0	0	0	0	0	0	0	0	0	0	0
K01305	["beta-aspartyl-dipeptidase (metallo-type) [EC:3.4.19.-]"]	8.62559e-07	3.24935e-05	3.98512e-05	3.20927e-06	1.21503e-06	2.16603e-05	5.05579e-06	5.46572e-06	3.76644e-05	2.20637e-05	6.42943e-05	7.00465e-06	2.7024e-05	1.15548e-06	2.07228e-05	2.75416e-05	0.000150855	0.000108157	0.000144656	0.000287966	0.000543779	0.000128603	0.000227092	0.000219455	0.000198682	0.000179991	2.01147e-05	0.000263903	0.000363277	9.86061e-05	2.81317e-05	5.57059e-05
K01304	["pyroglutamyl-peptidase [EC:3.4.19.3]"]	0.000526788	0.000485845	0.000372783	0.000495967	9.71681e-05	0.000253213	0.000288963	0.00040981	0.00010309	0.000474989	2.11822e-05	0.000348016	9.96108e-05	0.000424447	0.000302	0.000513068	0.000116327	0.000191329	0.000154599	5.73026e-05	0.000124032	5.47508e-05	0.000136065	5.95939e-05	7.82831e-05	4.13951e-05	7.33252e-05	0.000208456	4.7351e-05	7.90257e-05	7.55789e-05	6.22119e-05
K02658	["twitching motility two-component system response regulator PilH"]	6.27316e-06	4.45116e-08	2.97311e-06	1.93329e-07	0	0	0	0	0	1.99371e-06	6.10546e-06	1.33e-07	2.04691e-05	0.000100313	0	5.35208e-05	0	0	0	0	0	0	0	0	0	0	0	0	0	0	0	0
K00672	["formylmethanofuran--tetrahydromethanopterin N-formyltransferase [EC:2.3.1.101]"]	0	0	0	0	0	0	0	0	0	0	0	0	0	0	0	0	0	0	0	0	0	0	0	0	0	0	0	0	0	0	0	0
K02650	["type IV pilus assembly protein PilA"]	2.21129e-05	0.000104113	7.09545e-05	3.449e-05	0.00107662	0.000843789	0.000465263	0.000434465	0.000674916	0.000320056	3.61967e-05	0.000152196	0.00083505	0.000330896	0.000113523	0.000236313	5.08904e-05	5.13686e-05	0.000138517	6.78533e-05	2.47161e-05	0.000182123	8.97767e-06	1.63563e-05	2.61222e-05	5.18847e-05	2.08749e-05	2.0483e-05	1.33862e-05	0.000101865	4.24236e-05	3.81219e-05
K02651	["pilus assembly protein Flp/PilA"]	0	0	0	5.41322e-07	2.36064e-06	2.4393e-05	1.89184e-06	5.34604e-06	1.79799e-05	1.41775e-06	1.86902e-05	5.31999e-07	2.24396e-05	1.11269e-06	2.13088e-07	1.92389e-05	1.25528e-06	2.06368e-05	0	2.4531e-05	0	0	1.65368e-05	1.1372e-06	2.64705e-06	2.25223e-05	3.51423e-05	4.25166e-07	2.5885e-07	4.2446e-05	2.33594e-06	7.8776e-06
K02652	["type IV pilus assembly protein PilB"]	9.33132e-06	5.23457e-05	3.81359e-05	2.30449e-05	0.000561589	0.000454385	0.000244733	0.000277715	0.000372504	0.000170307	6.06185e-05	6.37068e-05	0.000459046	0.000189628	7.23435e-05	0.000114228	9.87681e-05	6.33397e-05	0.000179599	0.000171931	0.000158433	0.000300176	0.000439159	0.000285001	0.000179498	0.000275168	0.0010369	0.00015376	0.000521749	0.000293055	0.000584311	7.77913e-05
K02653	["type IV pilus assembly protein PilC"]	1.92115e-05	0.000145598	3.83646e-05	3.44126e-05	0.00056388	0.000500438	0.000251256	0.000353596	0.000370313	0.000230118	6.4232e-05	0.000106577	0.000458644	0.000243251	0.000168766	0.000270595	0.000233511	0.000170008	0.00023285	0.000247525	0.000295766	0.000587802	0.000683535	0.000497874	0.000235825	0.000338293	0.00104959	0.00020498	0.000622423	0.00042214	0.000950425	0.000143555
K02654	["leader peptidase (prepilin peptidase) / N-methyltransferase [EC:3.4.23.43 2.1.1.-]"]	0.000578581	0.00094289	0.000430472	0.000888851	0.00107472	0.0011431	0.00110927	0.00101228	0.000765748	0.00112494	0.00017818	0.000642433	0.000901967	0.00111106	0.000381428	0.00097382	0.00115874	0.000767967	0.000751423	0.000959853	0.000983645	0.000959646	0.00112988	0.000917693	0.00072454	0.000901663	0.001286	0.000834301	0.00111396	0.00102102	0.000926112	0.000724176
K05687	["protein DJ-1"]	0	0	0	0	0	0	0	0	0	0	0	0	0	0	0	0	0	0	0	0	0	0	0	0	0	0	0	0	0	0	0	0
K02656	["type IV pilus assembly protein PilF"]	6.78285e-06	3.20484e-05	3.92222e-05	3.26727e-05	0.000543607	0.000377187	0.000215964	0.000125752	0.000389064	0.000106996	2.02477e-05	7.00465e-05	0.000462947	0.00018385	0	3.74065e-05	0	1.35792e-05	5.66643e-07	4.7633e-08	1.67873e-07	0	0	4.83913e-08	3.06501e-07	0	5.84731e-08	0	0	0	2.51176e-08	3.51679e-08
K05685	["macrolide transport system ATP-binding/permease protein [EC:3.6.3.-]", "macrolide transport system permease protein"]	0.00027053	0.000350574	9.03941e-05	0.000456451	0.000541732	0.000453099	0.000384012	0.000246516	0.000388577	0.000405741	4.80961e-05	0.000186554	0.000480279	0.000476401	2.09359e-05	0.000243901	4.78482e-06	2.84388e-05	0.00024108	3.21999e-05	3.66738e-06	8.3049e-07	3.69559e-06	2.2502e-06	0.000124049	2.0854e-06	0.0001011	6.9027e-05	2.77339e-07	2.82104e-05	1.12778e-05	0.000281554
K00878	["hydroxyethylthiazole kinase [EC:2.7.1.50]"]	0.000417557	0.000351108	0.000655571	0.000448988	3.19033e-05	9.24683e-05	0.000329898	0.000306998	0.000150374	0.000246333	0.000708358	0.000609138	0.000118592	0.000155605	0.000499266	0.000246892	0.000669668	0.000575447	0.00050156	0.000496741	0.000709405	0.000397743	0.000470646	0.000543579	0.000596604	0.000621928	0.000121332	0.000591556	0.000508085	0.000547261	0.00027436	0.000245014
K00879	["L-fuculokinase [EC:2.7.1.51]"]	0	7.12186e-07	3.9794e-05	3.09327e-07	1.18032e-06	1.22166e-05	1.04378e-06	2.71291e-06	1.522e-05	1.99371e-06	8.22369e-06	5.76332e-07	2.29222e-06	5.9486e-06	1.9178e-06	6.69568e-07	0.000153439	9.67516e-05	0.000248689	0.000173027	0.000447149	0.000287534	0.000138305	0.000131866	0.000236619	0.000115677	1.05836e-05	0.00016704	0.000110621	0.000145354	0.000297292	3.08422e-05
K00872	["homoserine kinase [EC:2.7.1.39]"]	0.000945443	0.000848214	0.000681929	0.000925506	0.000139035	0.000347892	0.000646293	0.000725545	0.000250907	0.00074312	0.000733341	0.000835991	0.000283189	0.000549368	0.000819538	0.000747238	0.000120713	0.000481018	0.000215055	0.000192819	0.000137695	0.000277107	0.000395559	0.000368863	0.000223983	0.000272207	0.000538303	0.000252799	0.000288155	0.000238303	0.000582704	0.000403973
K00873	["pyruvate kinase [EC:2.7.1.40]"]	0.000950383	0.00093973	0.000756943	0.000929644	0.00081265	0.000816422	0.000880588	0.000870247	0.000636926	0.00091099	0.000820749	0.00090985	0.000749072	0.000794587	0.000912924	0.000903649	0.000752295	0.00078384	0.000678447	0.000715901	0.000769091	0.000788781	0.000775159	0.000769881	0.000731827	0.000752161	0.000729393	0.000795736	0.000752273	0.000806031	0.000801654	0.000886406
K00870	["protein kinase [EC:2.7.1.37]"]	1.56829e-07	4.00605e-06	5.71753e-08	2.82261e-06	8.38027e-05	6.34941e-05	1.94403e-05	2.23017e-05	5.48732e-05	2.02915e-05	0	0	4.74931e-05	1.28387e-07	5.68413e-05	1.54001e-05	0	1.62593e-05	0	0	0	0	0	0	0	0	0	0	0	0	0	2.18041e-06
K00876	["uridine kinase [EC:2.7.1.48]"]	0.000657701	0.0004781	0.00060823	0.000503971	0.000331461	0.000325227	0.000340206	0.000527582	0.000738393	0.000446501	0.000976251	0.00060967	0.000473322	0.000526644	0.000808244	0.000499275	0.000682989	0.000752661	0.000558454	0.000775585	0.000767218	0.00085928	0.000533975	0.000676389	0.000559768	0.000672394	0.00029219	0.000860736	0.000617856	0.000792265	0.000564493	0.000579425
K00877	["hydroxymethylpyrimidine kinase [EC:2.7.1.49]", "hydroxymethylpyrimidine/phosphomethylpyrimidine kinase [EC:2.7.1.49 2.7.4.7]"]	0	0	0	0	0	0	0	0	0	0	0	0	0	0	0	0	0	0	0	0	0	0	0	0	0	0	0	0	0	0	0	0
K00874	["2-dehydro-3-deoxygluconokinase [EC:2.7.1.45]"]	0.000259356	0.000180317	0.000224985	0.000104321	3.01329e-05	0.000108382	0.000122317	0.000219746	9.95185e-05	0.000153825	6.17399e-05	0.000199278	8.71444e-05	0.000114735	0.000250219	0.000236491	0.000889031	0.0008174	0.000724521	0.00101556	0.000726993	0.000978778	0.000779825	0.000851808	0.000776478	0.000898076	0.000606541	0.000749993	0.000869125	0.000832599	0.000676468	0.000655212
K00875	["D-ribulokinase [EC:2.7.1.47]"]	0	0	0	0	0	0	0	0	0	0	0	0	0	0	0	0	0	0	0	0	0	0	0	0	0	0	0	0	0	0	0	0
K04487	["cysteine desulfurase [EC:2.8.1.7]"]	0.00159291	0.00122394	0.00113441	0.00138115	0.00075898	0.000887833	0.00117444	0.0011855	0.000727881	0.00111488	0.00141746	0.00141321	0.000865331	0.00087607	0.00128269	0.000998951	0.00138069	0.00121614	0.00106471	0.0011767	0.00131114	0.00128815	0.00123171	0.00145213	0.00122149	0.0013241	0.00103299	0.00149068	0.00145071	0.00123704	0.00138104	0.000839879
K04486	["histidinol-phosphatase (PHP family) [EC:3.1.3.15]"]	0.000255278	0.000251669	4.25384e-05	0.000111474	0.000111124	0.000313854	0.000168994	0.000552437	0.00019368	0.000334987	0.000131641	0.000109104	0.000118873	7.89152e-05	0.00036795	0.000399286	0.00111194	0.000670203	0.000489539	0.000707732	0.00103078	0.000845931	0.00111584	0.000986094	0.000697777	0.000848319	0.000840024	0.000753269	0.000953824	0.000878095	0.00106622	0.000371443
K04485	["DNA repair protein RadA/Sms"]	0.000944542	0.00092927	0.000792106	0.000936913	0.000828411	0.000839288	0.000874325	0.000877109	0.000870949	0.000914402	0.000909527	0.000914239	0.00083127	0.000913516	0.000924963	0.000877625	0.00066193	0.000743995	0.000521433	0.000655216	0.000615564	0.000714744	0.000448473	0.000614763	0.000540821	0.000638882	0.000279677	0.000640125	0.000553014	0.000660781	0.000516895	0.000532723
K04484	["DNA repair protein RadB"]	0	0	0	0	0	0	0	0	0	0	0	0	0	0	0	0	0	0	0	0	0	0	0	0	0	0	0	0	0	0	0	0
K04483	["DNA repair protein RadA"]	0	0	0	0	0	0	0	0	0	0	0	0	0	0	0	0	0	0	0	0	0	0	0	0	0	0	0	0	0	0	0	0
K04482	["DNA repair protein RAD51"]	0	0	0	0	0	0	0	0	0	0	0	0	0	0	0	0	0	0	0	0	0	0	0	0	0	0	0	0	0	0	0	0
K04480	["methanol---5-hydroxybenzimidazolylcobamide Co-methyltransferase [EC:2.1.1.90]"]	0	0	0	0	0	0	0	0	0	0	0	0	0	0	0	0	2.02321e-06	0	0	2.11967e-06	0	0	1.30652e-07	1.57272e-06	2.64705e-07	8.34159e-08	0	0	0	0	3.03923e-06	0
K04488	["nitrogen fixation protein NifU and related proteins"]	0.000737567	0.000900204	0.000717149	0.000924385	0.000687154	0.000736612	0.000864018	0.00083095	0.000624548	0.0008374	0.000765737	0.00088263	0.000710426	0.000728725	0.000805741	0.000787814	0.000772143	0.000695009	0.000546568	0.000601224	0.000734599	0.000693736	0.000704402	0.00076209	0.000661791	0.000717397	0.00057824	0.00071603	0.000732341	0.000678875	0.000732781	0.000589308
K12049	["ComB9 competence protein"]	0	0	0	0	0	0	0	0	0	0	0	0	0	0	0	0	0	0	0	0	0	0	0	0	0	0	0	0	0	0	0	0
K13693	["glucosyl-3-phosphoglycerate synthase [EC:2.4.1.-]"]	0	0	0.000212177	0	6.94306e-07	1.24577e-06	0	5.94447e-06	1.31095e-05	1.10761e-06	4.36105e-07	2.21666e-06	0	1.28387e-07	5.32721e-07	2.27653e-06	1.62448e-06	0	4.18237e-07	0	2.58266e-08	3.07589e-08	0	2.05663e-06	1.40712e-06	4.58787e-07	2.33892e-07	7.50293e-08	0	0	7.28411e-07	5.97853e-07
K13706	["abhydrolase domain-containing protein 14"]	0	0	0	0	0	0	0	0	0	0	0	0	0	0	0	0	0	0	0	0	0	0	0	0	0	0	0	0	0	0	0	0
K13694	["lipoprotein Spr"]	1.99957e-06	2.29235e-05	4.41965e-05	3.4838e-05	4.72822e-05	9.26693e-05	2.903e-05	0.000162575	4.88258e-05	6.56594e-05	6.16776e-06	1.95953e-05	7.19434e-05	9.81733e-05	1.78994e-05	3.87903e-05	4.09073e-06	6.59304e-05	0.000127778	0.000108437	3.37037e-06	7.30831e-05	2.48052e-05	3.60515e-06	6.72909e-05	3.39294e-05	0.000132909	6.63009e-05	4.06764e-07	8.37448e-05	1.281e-05	0.000289853
K13695	["probable lipoprotein NlpC"]	1.96036e-06	2.2879e-05	4.41965e-05	3.26727e-05	8.22752e-06	7.11295e-06	0	2.01873e-05	3.9572e-05	1.28483e-06	6.23006e-08	1.91519e-05	5.69032e-05	6.84731e-06	0	6.2493e-07	2.39241e-06	3.61813e-05	0.000125066	2.19826e-05	3.18959e-06	8.61249e-07	1.56783e-06	1.93565e-06	6.38915e-05	7.29889e-07	9.7767e-05	6.58507e-05	1.47914e-07	2.74283e-05	9.19305e-06	0.000281026
K05977	["2'-hydroxybiphenyl-2-sulfinate desulfinase [EC:3.13.1.3]"]	0	0	0	0	0	0	0	0	0	0	0	0	0	0	0	0	0	0	0	0	0	0	0	0	0	0	0	0	0	0	0	0
K09516	["all-trans-retinol 13,14-reductase [EC:1.3.99.23]"]	4.3128e-07	1.63803e-05	1.71526e-06	2.01063e-06	0.000116088	5.70643e-05	8.22299e-05	3.17571e-05	2.86948e-05	6.07859e-05	1.92509e-05	7.65191e-05	3.13269e-05	5.12692e-05	0.000105425	5.97255e-05	3.98735e-07	1.56935e-05	2.71179e-06	8.64302e-05	1.80786e-07	6.01029e-05	3.60227e-06	4.35522e-07	6.26934e-07	1.75173e-05	5.02868e-06	9.00352e-07	3.69785e-08	2.90969e-05	1.08006e-06	1.12537e-06
K02434	["aspartyl-tRNA(Asn)/glutamyl-tRNA (Gln) amidotransferase subunit B [EC:6.3.5.6 6.3.5.7]"]	0.00165282	0.00160812	0.00132298	0.00174105	0.00129127	0.00143521	0.00167898	0.00158546	0.00112819	0.00161938	0.00158823	0.0017043	0.00127805	0.00141619	0.00161441	0.00141957	0.0010024	0.000945509	0.000503125	0.000846058	0.000945409	0.00085076	0.00109074	0.00102841	0.000718382	0.00099951	0.000913759	0.000758196	0.000986014	0.000858515	0.00103145	0.000439106
K02435	["aspartyl-tRNA(Asn)/glutamyl-tRNA (Gln) amidotransferase subunit C [EC:6.3.5.6 6.3.5.7]"]	0.00187716	0.00171637	0.00134648	0.00178466	0.00131227	0.00144465	0.00170605	0.00159448	0.00113882	0.00167516	0.00159745	0.0017364	0.00127801	0.00142278	0.00161372	0.00149733	0.000959297	0.00101099	0.000467332	0.000889023	0.00089989	0.000769064	0.00107962	0.00104699	0.000766378	0.00110082	0.000913934	0.000808466	0.000970964	0.000809029	0.000990614	0.000416212
K02436	["DeoR family transcriptional regulator, galactitol utilization operon repressor"]	0	0	5.71753e-08	3.86659e-08	0	0	0	0	0	0	0	4.43332e-08	0	0	0	0	1.96414e-05	7.23627e-06	0.000128142	3.47245e-05	2.68597e-06	0.000196949	8.16389e-05	7.96279e-05	6.62321e-05	8.11219e-06	1.46183e-06	2.97616e-06	1.43107e-05	3.79355e-05	0.000265493	2.49692e-05
K02437	["glycine cleavage system H protein"]	0.00030711	0.000413914	0.000483302	0.000483903	0.000688335	0.000559713	0.000526422	0.000309871	0.000624182	0.000530636	0.000190266	0.000436549	0.000563764	0.000686314	0.000250699	0.000372369	0.000179283	0.000254937	0.000164745	0.000195772	4.27043e-05	0.000128541	0.000323289	0.000176822	0.000166402	0.000202555	0.000867857	0.00016534	0.000366217	0.000287006	0.000379703	0.000331211
K05350	["beta-glucosidase [EC:3.2.1.21]"]	0.000448844	0.000374966	0.000324412	0.000449839	2.47173e-05	0.000130444	0.000311045	0.000426127	9.03865e-05	0.000296929	0.000660761	0.000544767	0.000132707	0.000180855	0.000532934	0.000309698	0.00019634	0.000453741	0.000439513	0.000232211	0.000265472	9.92282e-05	0.000156447	0.000179362	0.000305679	0.000222011	0.000123612	0.000343234	0.000148321	0.000162353	0.000124684	5.54245e-05
K02431	["L-fucose mutarotase [EC:5.1.3.-]"]	2.35243e-06	2.93332e-05	4.0137e-05	7.26919e-06	2.25649e-06	2.11781e-05	0.000140094	7.69989e-05	2.17544e-05	1.96269e-05	1.18994e-05	7.08001e-05	2.74262e-05	4.35232e-05	4.28308e-05	3.98616e-05	0.000369819	0.000135315	0.000322501	0.000367251	0.000532454	0.000416998	0.000327694	0.000307382	0.000295537	0.000205266	2.35062e-05	0.000275883	0.000393674	0.000236295	0.000382792	9.70633e-05
K08100	["bilirubin oxidase [EC:1.3.3.5]"]	0	0	0	0	0	8.03723e-08	0	0	1.62347e-07	8.86091e-08	9.3451e-07	0	0	0	4.36831e-06	0	0	7.53406e-06	9.03931e-07	6.1923e-07	0	2.06085e-06	0	9.67826e-08	0	0	0	7.50293e-08	0	0	0	0
K02433	["aspartyl-tRNA(Asn)/glutamyl-tRNA (Gln) amidotransferase subunit A [EC:6.3.5.6 6.3.5.7]"]	0.00188634	0.00172857	0.00157524	0.00180577	0.00131276	0.00142319	0.00171483	0.00161219	0.0011348	0.00167396	0.00159832	0.00175103	0.00136467	0.00169723	0.00162496	0.00165946	0.00104683	0.00112522	0.000649805	0.000952947	0.00095277	0.0010502	0.00118864	0.00115527	0.00086404	0.00115133	0.000917969	0.000837702	0.00100086	0.000918716	0.00130818	0.000493721
K02438	["glycogen operon protein GlgX [EC:3.2.1.-]"]	9.84102e-06	8.13228e-05	0.000290107	4.78684e-05	0.000602657	0.000463427	0.000516212	0.000276957	0.000426363	0.000156705	1.47653e-05	0.000171038	0.000451124	0.000201824	0.000150281	0.000118692	0.000695985	0.000610705	0.000643477	0.000440367	0.00101501	0.00038098	0.0004822	0.000639467	0.000866562	0.000633856	0.000406446	0.000704775	0.000892995	0.00046469	0.000258259	0.000246808
K02439	["thiosulfate sulfurtransferase [EC:2.8.1.1]"]	1.96036e-06	2.2879e-05	4.41965e-05	3.26727e-05	8.22752e-06	7.03258e-06	0	2.01873e-05	3.44581e-05	4.43046e-08	6.10546e-06	1.92406e-05	5.77477e-05	6.63333e-06	0	6.2493e-07	6.05782e-05	4.04993e-05	0.000138153	0.000202512	3.90886e-05	8.33566e-06	0.000124138	6.48927e-05	9.69936e-05	8.90673e-05	9.7767e-05	6.59258e-05	8.50506e-07	5.49087e-05	1.01978e-05	0.000330085
K03745	["SlyX protein"]	5.09694e-06	2.2968e-05	7.98167e-05	3.27887e-05	0.000540795	0.000377187	0.000215964	0.000125791	0.000365726	0.000106863	2.031e-05	7.00465e-05	0.000462907	9.74029e-05	0	3.68709e-05	2.39241e-06	3.61813e-05	0.000126928	2.37451e-05	3.18959e-06	8.61249e-07	1.77314e-06	1.93565e-06	6.40866e-05	1.66832e-06	0.000100164	6.58507e-05	2.03382e-07	2.81844e-05	1.13029e-05	0.000281272
K03744	["LemA protein"]	0.000781832	0.000695272	0.000571981	0.000713656	0.000314972	0.000454907	0.00044654	0.000706076	0.000556118	0.000561206	0.00132563	0.000883916	0.000515507	0.000595416	0.00103199	0.000721348	8.19179e-05	0.000447755	0.000141189	0.000208466	8.14055e-05	0.000120606	0.000154337	0.000218922	0.000160815	0.000303488	0.000210035	0.000404683	0.000278818	0.000236816	7.95475e-05	0.000401687
K03747	["Smg protein"]	3.13658e-06	4.45116e-08	7.3413e-05	1.54664e-07	0.000532602	0.000370155	0.000215964	0.000105564	0.000330416	0.000104869	1.42045e-05	5.08059e-05	0.000404878	7.80165e-05	0	3.62459e-05	2.39241e-06	3.27568e-05	0.000124918	1.71717e-05	2.59557e-06	3.07589e-08	1.38118e-06	6.77478e-07	6.36129e-05	1.45978e-07	1.75419e-06	3.00117e-06	7.39571e-08	1.30362e-07	5.02352e-08	1.23087e-06
K03210	["preprotein translocase subunit YajC"]	0.00095403	0.000899758	0.000804341	0.000940122	0.000802548	0.000806898	0.000876543	0.000886844	0.000850169	0.000911788	0.000927158	0.000894955	0.000775251	0.000936797	0.000991554	0.000878071	0.000703649	0.000779313	0.000551492	0.000690227	0.000733747	0.000761559	0.000623677	0.000736104	0.000597329	0.000718065	0.000636012	0.000914707	0.000950071	0.000719236	0.00073572	0.000586705
K03217	["preprotein translocase subunit YidC"]	0.00160495	0.00131065	0.0014188	0.00138497	0.000854031	0.000919781	0.00117105	0.00115415	0.000976961	0.00119228	0.00158923	0.00146087	0.000965626	0.00109219	0.00145172	0.00117764	0.000735858	0.000941906	0.000542183	0.000723332	0.000701141	0.000706224	0.000707724	0.000820692	0.000645895	0.0008508	0.000658992	0.000825022	0.000765678	0.000736052	0.00072085	0.000620361
K03216	["RNA methyltransferase, TrmH family, group 2 [EC:2.1.1.-]", "tRNA (cytidine/uridine-2'-O-)-methyltransferase [EC:2.1.1.207]"]	0.000949795	0.00087363	0.000717435	0.000927362	0.000683127	0.000732071	0.000863561	0.000813555	0.000579009	0.000847768	0.000759881	0.000885689	0.000707732	0.000728939	0.000811387	0.000791117	0.000771862	0.000716569	0.000543829	0.000599557	0.00072729	0.000689953	0.000683535	0.00075638	0.000656678	0.000703863	0.000582567	0.000714404	0.000732563	0.000678197	0.000729139	0.000588182
K03215	["RNA methyltransferase, TrmA family [EC:2.1.1.-]"]	5.09694e-06	2.30125e-05	7.98167e-05	3.27887e-05	0.00054135	0.000378473	0.000216127	0.000125791	0.000384721	0.000109432	2.84714e-05	7.05785e-05	0.00046918	0.000184021	4.47486e-06	3.78975e-05	2.39241e-06	3.63004e-05	0.000125066	2.19826e-05	3.18959e-06	8.61249e-07	1.66115e-06	1.93565e-06	6.44209e-05	1.08441e-06	9.7767e-05	6.58507e-05	1.47914e-07	2.74283e-05	9.19305e-06	0.000281061
K03742	["competence/damage-inducible protein CinA"]	0.000457	0.000547404	0.000457173	0.000465267	0.000218533	0.000290144	0.000346599	0.000545136	0.000208615	0.00043228	0.000713031	0.00059473	0.000241969	0.000299484	0.000781129	0.000551144	0.000261526	0.000478874	0.000387921	0.000400237	8.3859e-05	0.000582666	0.000326481	0.000423617	0.000213464	0.000421855	0.000564207	0.000644727	0.000584797	0.000439791	0.000553944	0.000433233
K03219	["type III secretion protein SctC"]	0	0	1.18925e-05	0	0	0	0	0	8.5232e-07	0	6.10546e-06	8.86664e-08	4.14207e-06	0	0	4.46379e-08	0	1.10182e-06	1.72691e-06	2.415e-05	6.06925e-07	8.3049e-07	0.00012132	7.40871e-05	3.78529e-05	5.63683e-05	0.000436326	0.000100064	0.000160487	6.74756e-05	0.00016555	0.000295375
K03218	["RNA methyltransferase, TrmH family [EC:2.1.1.-]"]	0.000945953	0.000912889	0.000790276	0.000935018	0.000740373	0.000834707	0.000869922	0.000860273	0.000862223	0.000880819	0.000919495	0.000911579	0.000807785	0.000858567	0.0008645	0.000842718	0.000706263	0.000742566	0.000536328	0.000686011	0.000727471	0.000762267	0.0006597	0.00071624	0.000660718	0.000744862	0.000617885	0.000714604	0.000739867	0.000746872	0.000739739	0.000572849
K03749	["DedD protein"]	5.09694e-07	1.63803e-05	4.07088e-05	1.7013e-06	8.33167e-07	1.74006e-05	2.5442e-06	2.79271e-06	2.18762e-05	1.44876e-05	3.99347e-05	5.05399e-06	3.96915e-05	8.81163e-05	1.99238e-05	3.28981e-05	2.39241e-06	3.2995e-05	0.000125066	2.19826e-05	3.18959e-06	8.61249e-07	1.56783e-06	1.93565e-06	6.38915e-05	7.29889e-07	9.7767e-05	6.58507e-05	1.47914e-07	2.74283e-05	9.19305e-06	0.000281061
K03748	["SanA protein"]	2.07798e-06	4.03721e-05	4.42536e-05	3.27113e-05	5.24895e-05	4.52898e-05	5.93647e-06	3.51881e-05	3.92879e-05	1.82092e-05	6.91537e-06	4.02102e-05	6.62732e-05	5.174e-05	4.72524e-05	4.25845e-05	3.14558e-06	5.56567e-05	0.000128682	4.93716e-05	3.18959e-06	4.24473e-06	5.63671e-06	2.29859e-06	6.48667e-05	1.63495e-05	0.000106655	6.62009e-05	2.95828e-07	4.18985e-05	9.41911e-06	0.000284613
K02383	["flagellar protein FlbB"]	0	8.90233e-08	0	0	6.24875e-07	1.32614e-06	1.95708e-07	3.98958e-08	3.0927e-05	3.18993e-06	8.22369e-06	5.31999e-07	7.0375e-06	1.28387e-07	4.47486e-06	1.07131e-06	0	0	0	0	0	0	0	0	0	0	0	0	0	0	0	0
K06327	["spore coat protein D"]	0	0	0	0	0	0	0	0	0	0	0	0	0	0	0	0	0	0	0	0	0	0	0	0	0	0	0	0	0	0	0	0
K06320	["spore maturation protein CgeB"]	0	0	0	0	3.67982e-06	4.82234e-07	2.64206e-06	6.26364e-06	6.088e-06	1.32914e-07	0	0	2.21179e-05	0	1.22526e-06	3.19161e-05	4.43039e-07	2.74561e-05	4.88257e-05	3.97736e-06	4.45509e-06	2.39919e-06	1.46704e-05	2.17761e-07	1.79721e-06	2.82988e-05	2.51434e-06	4.25166e-07	7.39571e-08	7.56102e-07	4.19464e-06	0.000103147
K07238	["zinc transporter, ZIP family"]	0.000352591	0.000278331	0.000568951	0.000276229	0.000544266	0.000441445	0.000359385	0.000285574	0.000418976	0.000264188	0.00049367	0.000329617	0.000427317	0.000155006	0.000303225	0.000256623	0.000870542	0.000568151	0.000578138	0.000609751	0.00077578	0.000746057	0.000623528	0.0006911	0.000595949	0.000625098	0.000103848	0.000599459	0.000616728	0.000661329	0.000682797	0.000285457
K09479	["very long chain acyl-CoA dehydrogenase [EC:1.3.99.-]"]	0	0	0	0	0	0	0	0	0	0	0	0	0	0	0	0	0	0	0	0	0	0	0	0	0	0	0	0	0	0	0	0
K09478	["short/branched chain acyl-CoA dehydrogenase [EC:1.3.99.12]"]	0	0	0	0	0	0	0	0	0	0	0	0	0	0	0	0	0	0	0	0	0	0	0	0	0	0	0	0	0	0	0	0
K09475	["outer membrane pore protein C"]	0	0	6.86675e-05	7.73318e-08	0	0	0	0	0	0	0	0	0	0	0	0	2.39241e-06	4.30305e-05	0.000129613	2.43881e-05	2.75053e-06	3.07589e-08	1.38118e-06	7.2587e-07	6.39333e-05	1.45978e-07	1.92961e-06	3.05119e-06	7.39571e-08	1.30362e-07	5.02352e-08	1.23087e-06
K09474	["acid phosphatase (class A) [EC:3.1.3.2]"]	4.3128e-07	3.23155e-05	2.97311e-05	1.89463e-06	0.000119629	4.68571e-05	1.43519e-05	2.3339e-05	2.73148e-05	4.60767e-05	1.34569e-05	2.03933e-06	2.815e-05	6.87298e-05	8.124e-05	4.74501e-05	2.76161e-06	1.37578e-05	0.000118847	7.34263e-05	8.13538e-07	6.00721e-05	4.92745e-06	5.08109e-07	6.08962e-05	6.42302e-06	1.11099e-06	2.8261e-06	7.39571e-08	9.64682e-07	1.05494e-06	8.79196e-07
K09477	["citrate:succinate antiporter"]	9.84102e-06	9.1872e-05	3.98512e-05	1.13291e-05	0	4.40842e-05	4.56652e-06	7.00969e-05	4.50512e-06	5.702e-05	0	4.02546e-05	8.04286e-08	5.33662e-05	9.60496e-05	0.000134137	0	2.40911e-05	6.05768e-06	1.07651e-05	0	0	3.91956e-07	5.32304e-07	0	1.37636e-06	7.01677e-07	1.42556e-06	0	1.0429e-07	2.51176e-08	1.75136e-05
K09476	["outer membrane pore protein F"]	0	0	4.08231e-05	7.73318e-08	0	0	0	0	0	0	0	0	0	0	0	0	2.39241e-06	4.30305e-05	0.000125484	1.74099e-05	2.77636e-06	6.15178e-08	1.38118e-06	7.74261e-07	6.39333e-05	1.87686e-07	4.91174e-06	5.17702e-06	7.39571e-08	1.01683e-06	3.76764e-07	1.03393e-05
K09471	["gamma-glutamylputrescine oxidase [EC:1.4.3.-]"]	5.09694e-06	2.29235e-05	9.20522e-05	3.27113e-05	0.000514272	0.000361193	0.000215964	0.000125752	0.000334556	8.69255e-05	1.21486e-05	3.85256e-05	0.000374234	7.97283e-05	0	1.79444e-05	2.39241e-06	1.51574e-05	0.000123717	2.64125e-05	1.39464e-06	8.61249e-07	1.54916e-06	1.93565e-06	6.08544e-05	7.29889e-07	9.78255e-05	6.59008e-05	1.47914e-07	2.74283e-05	9.19305e-06	0.000281061
K09470	["gamma-glutamylputrescine synthase [EC:6.3.1.11]"]	0	0	3.0989e-05	0	0	0	0	0	0	0	0	0	0	0	0	0	2.39241e-06	1.17329e-05	0.00011944	1.4409e-05	8.00625e-07	3.07589e-08	1.36251e-06	6.77478e-07	6.05757e-05	1.45978e-07	1.63725e-06	3.00117e-06	7.39571e-08	1.30362e-07	5.02352e-08	1.19571e-06
K09473	["gamma-glutamyl-gamma-aminobutyrate hydrolase [EC:3.5.1.94]"]	0	0	2.80159e-05	0	0	0	0	0	0	0	0	0	0	0	0	0	2.39241e-06	1.17329e-05	0.00011944	1.4409e-05	8.00625e-07	3.07589e-08	1.36251e-06	6.77478e-07	6.05757e-05	1.45978e-07	1.63725e-06	3.00117e-06	7.39571e-08	1.30362e-07	5.02352e-08	1.19571e-06
K09472	["gamma-glutamyl-gamma-aminobutyraldehyde dehydrogenase [EC:1.2.1.-]"]	0	0	2.80159e-05	0	0	8.03723e-08	0	0	1.01467e-06	8.86091e-08	9.3451e-07	0	8.04286e-08	0	4.36831e-06	4.46379e-08	2.39241e-06	1.17329e-05	0.00011944	1.4409e-05	8.00625e-07	3.07589e-08	1.56783e-06	6.77478e-07	6.07708e-05	1.08441e-06	4.09312e-06	3.00117e-06	1.47914e-07	8.86464e-07	7.53528e-08	1.19571e-06
K07543	["benzylsuccinate CoA-transferase BbsE subunit [EC:2.8.3.15]"]	0	0	0	0	0	0	0	0	0	0	0	0	0	0	0	0	0	0	0	0	0	0	0	0	0	0	0	0	0	0	0	0
K06898	["None"]	1.06644e-05	0.000119914	2.28701e-06	1.38037e-05	4.13112e-06	6.27708e-05	8.3502e-06	7.72383e-05	4.52947e-05	7.8995e-05	7.70659e-05	6.33965e-05	3.20106e-05	8.10978e-05	0.000124337	0.000161277	0.0004799	0.0002572	0.000354489	0.000390758	0.000549009	0.000223494	0.000412637	0.000421295	0.000526555	0.000538866	0.000422643	0.000130051	0.000400163	0.000395259	0.000262404	0.00021361
K13967	["N-acetylmannosamine-6-phosphate 2-epimerase / N-acetylmannosamine kinase [EC:5.1.3.9 2.7.1.60]"]	0	0	0	0	0	0	0	0	0	0	0	0	0	0	0	0	0	0	0	0	0	0	0	0	0	0	0	0	0	0	0	0
K13963	["serpin B"]	3.52865e-07	2.03863e-05	1.14351e-07	3.86659e-08	4.13112e-06	7.63537e-07	4.37081e-06	6.58281e-06	1.05931e-05	4.8735e-06	1.30831e-06	2.21666e-06	5.54957e-06	1.97716e-05	1.81125e-05	3.24964e-05	7.96584e-05	0.000109408	4.69504e-05	0.000276033	6.02277e-05	0.000138538	0.000279596	0.000152408	8.66004e-05	0.000193483	0.000358966	4.43923e-05	0.000185189	0.000165404	0.000189563	7.06874e-05
K07545	["(R)-benzylsuccinyl-CoA dehydro genase [EC:1.3.99.21]"]	0	0	0	0	0	0	0	0	0	0	0	0	0	0	0	0	0	0	0	0	0	0	0	0	0	0	0	0	0	0	0	0
K00737	["beta-1,4-mannosyl-glycoprotein beta-1,4-N-acetylglucosaminyltransferase [EC:2.4.1.144]"]	0	0	8.00454e-07	7.73318e-08	9.02597e-07	4.01862e-08	6.5236e-08	7.97916e-07	1.29877e-06	4.43046e-08	0	0	5.50936e-06	0	3.19633e-07	4.01741e-07	8.86078e-08	2.30786e-05	8.14887e-06	4.52514e-07	6.25004e-06	2.39919e-06	1.44651e-05	2.17761e-07	4.3746e-06	6.67327e-07	1.16946e-07	4.25166e-07	0	0	0	2.81343e-07
K05345	["putative cyclase [EC:4.6.1.-]"]	0	0	2.97311e-06	0	0	0	0	0	0	0	0	0	0	0	0	0	0	0	0	0	0	0	0	0	0	0	0	0	0	0	0	0
K11706	["iron/zinc/copper transport system ATP-binding protein"]	0.000224344	0.000108608	2.3499e-05	4.36538e-05	2.22525e-05	9.44375e-06	3.14437e-05	9.69468e-06	2.15109e-05	5.77731e-05	9.5943e-06	3.23632e-05	1.16621e-06	6.8901e-06	7.72445e-06	7.81163e-05	1.4768e-08	8.29044e-05	9.57897e-07	4.56563e-05	5.16532e-08	2.36843e-06	3.07966e-06	3.37287e-05	1.28173e-06	9.51358e-05	1.16946e-07	7.63298e-05	2.77339e-07	1.63474e-05	0	1.63179e-05
K11707	["manganese/zinc/iron transport system substrate-binding protein"]	1.44675e-05	0.000123386	1.71526e-07	1.83276e-05	0.00011581	0.000195104	5.3363e-05	0.000247274	9.33493e-05	0.000142129	1.19617e-05	4.46879e-05	9.06028e-05	6.61193e-05	0.000229017	0.000233144	4.43039e-08	4.07971e-05	3.37288e-07	1.66716e-07	1.29133e-08	0	4.10621e-07	1.47593e-06	1.39319e-07	1.52234e-06	1.4209e-05	1.42556e-06	2.03382e-07	1.56435e-07	1.0047e-07	2.25778e-05
K11704	["iron/zinc/copper transport system substrate-binding protein"]	0.000224344	0.000108608	2.3499e-05	4.36538e-05	2.22525e-05	9.44375e-06	3.14437e-05	9.69468e-06	2.15109e-05	5.77731e-05	9.5943e-06	3.23632e-05	1.16621e-06	6.8901e-06	7.72445e-06	7.81163e-05	1.4768e-08	8.29044e-05	9.57897e-07	4.56563e-05	5.16532e-08	2.36843e-06	3.07966e-06	3.37287e-05	1.28173e-06	9.51358e-05	1.16946e-07	7.63298e-05	2.77339e-07	1.63474e-05	0	1.63179e-05
K11705	["iron/zinc/copper transport system permease protein"]	0.000224344	0.000108608	2.3499e-05	4.36538e-05	2.22525e-05	9.44375e-06	3.14437e-05	9.69468e-06	2.15109e-05	5.77731e-05	9.5943e-06	3.23632e-05	1.16621e-06	6.8901e-06	7.72445e-06	7.81163e-05	1.4768e-08	8.29044e-05	9.57897e-07	4.56563e-05	5.16532e-08	2.36843e-06	3.07966e-06	3.37287e-05	1.28173e-06	9.51358e-05	1.16946e-07	7.63298e-05	2.77339e-07	1.63474e-05	0	1.63179e-05
K11708	["manganese/zinc/iron transport system permease protein"]	1.44675e-05	0.000123386	1.71526e-07	1.83276e-05	0.00011581	0.000195104	5.3363e-05	0.000247274	9.33493e-05	0.000142129	1.19617e-05	4.46879e-05	9.06028e-05	6.61193e-05	0.000229017	0.000233144	4.43039e-08	4.07971e-05	3.37288e-07	1.66716e-07	1.29133e-08	0	4.10621e-07	1.47593e-06	1.39319e-07	1.52234e-06	1.4209e-05	1.42556e-06	2.03382e-07	1.56435e-07	1.0047e-07	2.25778e-05
K11709	["manganese/zinc/iron transport system permease protein"]	1.44675e-05	0.000123253	1.71526e-07	1.8057e-05	0.000113831	0.000183008	5.24497e-05	0.000244601	9.16853e-05	0.000141819	1.18371e-05	4.41559e-05	8.8753e-05	6.61193e-05	0.000228271	0.000232028	4.43039e-08	4.07971e-05	3.37288e-07	1.66716e-07	1.29133e-08	0	4.10621e-07	1.45174e-06	1.39319e-07	1.52234e-06	1.4209e-05	1.42556e-06	2.03382e-07	1.56435e-07	1.0047e-07	1.97995e-05
K05588	["bidirectional [NiFe] hydrogenase diaphorase subunit [EC:1.6.5.3]", "diaphorase subunit of the bidirectional hydrogenase [EC:1.6.5.3]"]	0	0	0	0	0	0	0	0	0	0	0	0	0	0	0	0	0	0	0	0	0	0	0	0	0	0	0	0	0	0	0	0
K07114	["uncharacterized protein"]	1.18406e-05	0.00013171	0.000361576	3.51859e-05	0.000446195	0.000366016	0.000284233	0.000228922	0.00068214	0.000247175	0.000314182	0.000226011	0.000429006	0.000417129	0.000369921	0.000341881	6.07406e-05	0.000209316	0.000159105	0.000319642	4.64104e-05	0.000354004	0.00045088	0.000250546	0.0001575	0.000327178	0.00113467	0.00014003	0.000520177	0.000389575	0.0005071	9.70984e-05
K07443	["methylated-DNA-protein-cysteine methyltransferase related protein"]	1.16445e-05	5.27018e-05	4.81416e-05	2.62541e-05	7.4742e-05	9.10216e-05	4.26643e-05	0.000183082	5.54008e-05	0.000116654	3.9997e-05	2.70876e-05	2.88337e-05	6.43219e-05	4.83711e-05	0.000151858	0.000165726	8.94855e-05	0.00024989	0.00015133	0.000115393	0.000297438	0.000178489	0.0001617	0.000253434	0.000187227	9.16858e-05	3.45135e-05	8.19999e-05	0.000272145	0.000314548	9.04165e-05
K07116	["acyl-homoserine-lactone acylase [EC:3.5.1.97]", ""]	0	0	0	0	0	0	0	0	0	0	0	0	1.60053e-05	1.06989e-06	0	1.88818e-05	0	0	0	0	0	0	0	0	0	0	0	0	0	0	0	0
K07117	["None"]	3.13658e-06	0	0	7.73318e-08	0	0	0	0	0	0	0	0	1.60857e-05	1.06989e-06	0	3.62013e-05	0	9.52924e-07	0	1.65763e-05	0	0	0.000120928	7.28289e-05	3.73931e-05	5.48668e-05	0.000337857	3.72145e-05	0.000160339	3.94216e-05	0.000156382	1.55442e-05
K07110	["None"]	0	0	0.000212177	0	1.45804e-06	4.3401e-06	3.91416e-07	7.06156e-06	1.31095e-05	1.04559e-05	5.60706e-07	2.43833e-06	8.84715e-07	2.9529e-06	1.11339e-05	2.81219e-06	1.62448e-06	0	4.18237e-07	0	2.58266e-08	3.07589e-08	0	2.05663e-06	1.40712e-06	4.58787e-07	2.33892e-07	7.50293e-08	0	0	7.28411e-07	5.97853e-07
K07447	["putative holliday junction resolvase [EC:3.1.-.-]"]	0.000946149	0.000898156	0.000792106	0.000937184	0.000829765	0.000832014	0.000883654	0.000866776	0.000852482	0.000924326	0.000921489	0.000914417	0.000831672	0.000915742	0.000931995	0.000880527	0.000706411	0.000750606	0.000546541	0.000686011	0.000727471	0.000762205	0.000706903	0.000758001	0.000660133	0.000747802	0.00061771	0.000714604	0.000733136	0.000741058	0.000737554	0.000597748
K07112	["None"]	2.43869e-05	0.000254072	0.000438992	0.000149714	5.64818e-05	0.00029782	0.000156305	0.000617347	0.00019924	0.000211023	0.000143541	0.000204199	0.000224798	0.000276931	0.000190341	0.000377101	0.000285701	0.000202347	0.000307148	0.000364321	0.00047326	7.35753e-05	0.000229966	0.000178999	0.000276687	0.000210708	0.000232898	0.000494543	0.000315316	0.000153776	0.000163943	0.000652539
K07113	["UPF0716 protein FxsA"]	6.42999e-06	2.83984e-05	0.000291022	2.25035e-05	0.000534268	0.000391614	0.000222944	0.000125951	0.000360694	0.000135926	5.41393e-05	6.44162e-05	0.000460494	9.79593e-05	2.33865e-05	2.6381e-05	4.03165e-06	3.31141e-05	0.000125471	2.14587e-05	3.2025e-06	8.92008e-07	1.58649e-06	3.65354e-06	6.52986e-05	1.27209e-06	9.74746e-05	6.59508e-05	1.66403e-07	2.74543e-05	9.89634e-06	0.000280604
K07448	["restriction system protein"]	0.000543177	0.000649959	2.13264e-05	0.000849915	4.8289e-05	0.000154194	0.000345359	0.000231475	9.49728e-06	0.000598643	3.27078e-05	0.000270787	6.57906e-05	0.000672662	2.43453e-05	0.000464814	0.000144224	0.000189245	0.000124661	0.000251455	0.000443817	4.10324e-05	0.000178807	9.57906e-05	0.00018443	0.000171503	1.16946e-07	5.60219e-06	8.07981e-05	6.44512e-05	1.17048e-05	8.20466e-05
K07118	["None"]	0.00079132	0.000800497	0.000187363	0.000920905	0.000556347	0.000625899	0.000868454	0.000667856	0.000365726	0.000887598	6.65371e-05	0.000579479	0.000423175	0.000690637	0.000105852	0.000666533	3.52954e-06	0.000202139	2.12221e-05	0.00012044	1.36623e-05	0.000117745	2.15203e-05	3.82291e-05	6.11609e-06	0.000131901	6.74779e-05	0.000254725	2.89727e-05	0.000155444	4.16952e-06	2.30349e-05
K07119	["None"]	1.34873e-05	1.25968e-05	0.000122984	2.14982e-05	0	2.21024e-06	4.50128e-06	1.24874e-05	3.6528e-07	1.09875e-05	6.23006e-08	1.00193e-05	3.21714e-05	9.67182e-06	9.64225e-06	6.59301e-05	2.55486e-06	2.28404e-05	0.00012087	1.0122e-05	2.4277e-06	6.15178e-08	1.39984e-06	7.01674e-07	6.33342e-05	4.17079e-07	1.57877e-06	3.17624e-06	1.10936e-07	2.34652e-07	8.28881e-07	1.26604e-06
K10619	["p-cumate dioxygenase [EC:1.14.12.-]"]	0	0	0	0	0	0	0	0	0	0	0	0	0	0	0	0	0	0	0	0	0	0	0	0	0	0	0	0	0	0	0	0
K10618	["p-cumic aldehyde dehydrogenase"]	0	0	0	0	0	0	0	0	0	0	0	0	0	0	0	0	0	0	0	0	0	0	0	0	0	0	0	0	0	0	0	0
K10617	["p-cumic alcohol dehydrogenase"]	0	0	0	0	0	0	0	0	0	0	0	0	0	0	0	0	0	0	0	0	0	0	0	0	0	0	0	0	0	0	0	0
K10616	["p-cymene monooxygenase [EC:1.14.13.-]"]	0	0	0	0	0	0	0	0	0	0	0	0	0	0	0	0	0	0	0	0	0	0	0	0	0	0	0	0	0	0	0	0
K01848	["methylmalonyl-CoA mutase, N-terminal domain [EC:5.4.99.2]"]	9.84102e-06	9.32519e-05	1.71526e-07	1.13291e-05	2.25649e-06	4.51291e-05	5.61029e-06	7.20917e-05	2.00498e-05	6.23365e-05	2.5481e-05	4.35795e-05	6.71579e-06	5.37086e-05	0.000142183	0.000141859	1.4768e-08	3.82956e-05	1.28169e-06	1.00029e-06	0	2.33768e-06	4.10621e-07	3.38739e-07	1.39319e-08	1.35551e-06	5.84731e-08	1.2755e-06	2.4036e-07	1.30362e-07	9.94658e-06	1.97995e-05
K01849	["methylmalonyl-CoA mutase, C-terminal domain [EC:5.4.99.2]"]	9.84102e-06	9.32519e-05	1.71526e-07	1.13291e-05	2.25649e-06	4.51291e-05	5.61029e-06	7.20917e-05	2.00498e-05	6.23365e-05	2.5481e-05	4.35795e-05	6.71579e-06	5.37086e-05	0.000142183	0.000141859	1.4768e-08	3.82956e-05	1.28169e-06	1.00029e-06	0	2.33768e-06	4.10621e-07	3.38739e-07	1.39319e-08	1.35551e-06	5.84731e-08	1.2755e-06	2.4036e-07	1.30362e-07	9.94658e-06	1.97995e-05
K01844	["beta-lysine 5,6-aminomutase [EC:5.4.3.3]"]	1.0586e-06	8.0121e-06	0.00014574	2.37795e-05	0.000200724	0.000212183	4.28926e-05	8.23449e-05	0.000550315	7.21721e-05	0.000209268	5.98498e-06	0.000239798	0.000237987	0.000140106	5.03962e-05	4.9768e-06	4.47874e-05	1.40581e-05	9.02646e-06	1.67873e-07	1.38415e-06	4.34885e-06	6.29087e-06	5.9907e-06	4.92154e-06	1.41505e-05	2.50098e-08	2.7549e-06	1.18891e-05	1.28853e-05	5.24001e-06
K01845	["glutamate-1-semialdehyde 2,1-aminomutase [EC:5.4.3.8]"]	0.000308051	0.000504361	0.000517493	0.000515764	0.000666499	0.000688992	0.000445659	0.000542064	0.000460374	0.000604624	7.93087e-05	0.000312549	0.000554113	0.000644717	0.000304557	0.00052079	0.000495834	0.000163754	0.000230988	0.000307709	0.00018098	0.000156624	0.000292997	0.000335037	0.000325504	0.000349554	0.000473573	0.000176019	0.00028895	0.000380137	0.000259867	0.000426129
K01846	["methylaspartate mutase [EC:5.4.99.1]"]	6.66523e-07	8.14563e-06	0.000100857	1.4809e-05	0.000196315	0.000173524	4.68068e-05	6.6227e-05	0.000349248	6.2691e-05	0.000109338	4.38899e-06	0.000198297	0.000121968	0.000193324	5.24941e-05	2.70254e-06	5.76221e-05	0.000121599	1.60285e-05	7.36058e-07	6.39785e-06	5.1141e-06	1.45174e-06	6.20943e-05	2.77358e-06	1.11099e-06	3.05119e-06	1.5531e-06	5.47522e-07	5.29982e-06	4.85316e-06
K01847	["methylmalonyl-CoA mutase [EC:5.4.99.2]"]	3.2542e-05	0.000210718	0.000179073	8.21263e-05	7.52627e-05	0.000204467	2.42025e-05	0.000209892	0.000494711	0.00019813	0.000294184	0.000137034	0.000188887	0.000373649	0.000379617	0.000349023	5.78904e-06	0.000124059	0.000124985	0.000204822	9.94325e-07	0.000144474	0.000169586	7.81761e-05	0.000107721	0.000159324	0.000421883	4.49676e-05	0.000174409	0.000185089	0.000178863	7.90222e-05
K01840	["phosphomannomutase [EC:5.4.2.8]"]	0.000717179	0.000864594	0.00105071	0.000908145	0.000392422	0.000519567	0.000714693	0.000769869	0.000827684	0.000837046	0.00104715	0.000782969	0.000579207	0.000950235	0.000837171	0.000916549	0.000850147	0.000666392	0.000511584	0.000996983	0.000829267	0.000904865	0.000888994	0.000886311	0.000876342	0.001091	0.000551986	0.000687469	0.000825435	0.000845505	0.000751494	0.000457252
K01841	["phosphoenolpyruvate phosphomutase [EC:5.4.2.9]"]	0	2.20333e-05	0	4.63991e-07	6.94306e-07	3.4962e-06	1.95708e-06	1.8751e-06	3.28346e-05	3.50006e-06	2.59171e-05	2.34966e-06	7.0375e-06	1.28387e-06	4.39495e-05	1.04899e-05	1.75296e-05	1.81353e-05	2.3853e-05	3.89876e-05	2.05322e-06	0.000284212	8.6697e-05	7.95311e-05	6.84054e-06	3.81628e-05	5.26258e-06	7.50293e-08	1.42922e-05	4.6748e-05	0.000266046	5.46157e-05
K01842	["None"]	0	0	0	0	0	0	0	0	0	0	0	0	0	0	0	0	0	0	0	0	0	0	0	0	0	0	0	0	0	0	0	0
K01843	["lysine 2,3-aminomutase [EC:5.4.3.2]"]	2.50926e-06	2.6885e-05	7.71294e-05	4.46978e-05	0.000109249	0.000119514	2.20824e-05	6.27561e-05	0.000323029	3.87222e-05	0.000124227	2.26986e-05	0.000124946	0.000138273	7.46875e-05	2.59792e-05	3.00233e-05	0.000104107	2.51751e-05	0.000127799	1.88922e-05	8.96314e-05	0.000157436	9.15805e-05	5.96562e-05	0.00010575	0.000373058	3.98656e-05	0.000176702	0.000111356	0.000169896	2.83805e-05
K06219	["S-adenosylmethionine-dependent methyltransferase"]	0	0	4.07088e-05	7.73318e-08	0	0	0	0	0	1.9494e-06	6.10546e-06	8.86664e-08	4.2225e-06	1.27959e-05	0	0	2.39241e-06	3.29057e-05	0.000125039	2.13158e-05	3.18959e-06	8.61249e-07	1.56783e-06	1.52433e-06	6.38915e-05	6.04765e-07	9.72407e-05	6.56757e-05	1.47914e-07	2.7324e-05	9.16793e-06	0.000279901
K10832	["capsular-polysaccharide-transporting ATPase [EC:3.6.3.38]"]	0	0	0	0	0	0	0	0	0	0	0	0	0	0	0	0	0	0	0	0	0	0	0	0	0	0	0	0	0	0	0	0
K05348	["2-hydroxycinnamic acid beta-D-glucosylisomelase [EC:5.2.1.-]"]	0	0	0	0	0	0	0	0	0	0	0	0	0	0	0	0	0	0	0	0	0	0	0	0	0	0	0	0	0	0	0	0
K14203	["FPRL1 inhibitory protein"]	0	0	0	0	0	0	0	0	0	0	0	0	0	0	0	0	0	0	0	0	0	0	0	0	0	0	0	0	0	0	0	0
K08483	["phosphotransferase system, enzyme I, PtsI [EC:2.7.3.9]"]	0.000946149	0.000861923	0.00072624	0.000928136	0.000680524	0.000717765	0.00087227	0.000814592	0.000603199	0.000838464	0.000729105	0.000884182	0.000680386	0.000732191	0.000800839	0.000785314	0.0010527	0.000846167	0.000581349	0.00095459	0.000865295	0.000613117	0.000901313	0.000875253	0.000888672	0.0010261	0.00059777	0.000765124	0.000798385	0.000787676	0.000553617	0.00073121
K08482	["circadian clock protein KaiC"]	0	0	0	0	0	0	0	0	0	0	0	0	0	0	0	0	0	9.52924e-07	0	1.65763e-05	0	0	0.000120928	7.28289e-05	3.73931e-05	5.48668e-05	0.000337857	3.72145e-05	0.000160339	3.94216e-05	0.000156382	1.55442e-05
K08481	["circadian clock protein KaiB"]	0	0	0	0	0	0	0	0	0	0	0	0	0	0	0	0	0	0	0	0	0	0	0	0	0	0	0	0	0	0	0	0
K08480	["circadian clock protein KaiA"]	0	0	0	0	0	0	0	0	0	0	0	0	0	0	0	0	0	0	0	0	0	0	0	0	0	0	0	0	0	0	0	0
K08485	["phosphocarrier protein NPr"]	0	0	4.36819e-05	7.73318e-08	0	0	0	0	0	0	6.23006e-08	0	0	0	0	4.46379e-08	2.39241e-06	3.29057e-05	0.000125066	2.19588e-05	3.18959e-06	8.61249e-07	1.56783e-06	1.93565e-06	6.38915e-05	7.29889e-07	9.7767e-05	6.58507e-05	1.47914e-07	2.74283e-05	9.19305e-06	0.000281026
K08484	["phosphotransferase system, enzyme I, PtsP [EC:2.7.3.9]"]	0	0	4.36819e-05	7.73318e-08	0	0	0	0	0	0	6.10546e-06	8.86664e-08	4.06164e-06	0	0	4.46379e-08	2.39241e-06	3.29057e-05	0.000125066	2.19588e-05	3.18959e-06	8.61249e-07	1.56783e-06	1.93565e-06	6.38915e-05	7.29889e-07	9.7767e-05	6.58507e-05	1.47914e-07	2.74283e-05	9.19305e-06	0.000281026
K00464	["lignostilbene-alpha,beta-dioxygenase [EC:1.13.11.43]"]	0	0	0	0	0	0	0	0	0	0	0	0	0	0	0	0	0	0	0	0	0	0	0	0	0	0	0	0	0	0	0	0
K00467	["lactate 2-monooxygenase [EC:1.13.12.4]"]	0	0	0	0	0	0	0	0	0	0	0	0	0	0	0	0	0	0	0	0	0	0	0	0	0	0	0	0	0	0	0	0
K00466	["tryptophan 2-monooxygenase [EC:1.13.12.3]"]	0	0	0	0	0	0	0	0	0	0	0	0	0	0	0	0	0	0	0	0	0	0	0	0	0	0	0	0	0	0	0	0
K00461	["arachidonate 5-lipoxygenase [EC:1.13.11.34]"]	0	0	0	0	0	0	0	0	0	0	0	0	0	0	0	0	0	0	0	0	0	0	0	0	0	0	0	0	0	0	0	0
K00460	["arachidonate 15-lipoxygenase [EC:1.13.11.33]"]	0	0	0	0	0	0	0	0	0	0	0	0	0	0	0	0	0	0	0	0	0	0	0	0	0	0	0	0	0	0	0	0
K00463	["indoleamine 2,3-dioxygenase [EC:1.13.11.52]"]	0	0	0	0	0	0	0	0	0	0	0	0	0	0	0	0	0	0	0	0	0	0	0	0	0	0	0	0	0	0	0	0
K00462	["biphenyl-2,3-diol 1,2-dioxygenase [EC:1.13.11.39]"]	0	0	0	0	0	0	0	0	0	0	0	0	0	0	0	0	2.95359e-08	1.75695e-06	0	2.45072e-05	0	0	0	9.67826e-08	0	5.50545e-06	4.85327e-06	2.50098e-07	1.84893e-08	2.5551e-06	2.51176e-08	2.46175e-07
K04509	["formate dehydrogenase (cytochrome) [EC:1.2.2.1]"]	0	0	0	0	0	0	0	0	0	0	0	0	0	0	0	0	0	0	0	0	0	0	0	0	0	0	0	0	0	0	0	0
K00469	["inositol oxygenase [EC:1.13.99.1]"]	0	0	0	0	0	0	0	0	0	0	0	0	0	0	0	0	0	0	0	0	0	0	0	0	0	0	0	0	0	0	0	0
K00468	["None"]	0	0	0	0	0	0	0	0	0	0	0	0	0	0	0	0	0	0	0	0	0	0	0	0	0	0	0	0	0	0	0	0
K08645	["anthrax lethal toxin endopeptidase [EC:3.4.24.83]"]	0	0	0	0	0	0	0	0	0	0	0	0	0	0	0	0	0	0	0	0	0	0	0	0	0	0	0	0	0	0	0	0
K04744	["LPS-assembly protein"]	1.54869e-05	0.0001326	8.00454e-05	4.57031e-05	0.000517605	0.000423763	0.000224673	0.000203469	0.000378755	0.000168224	9.23296e-05	9.10161e-05	0.000430333	0.000234863	0.000119436	0.000198326	2.40718e-06	6.70025e-05	0.000125404	2.23161e-05	3.18959e-06	8.61249e-07	2.29574e-06	2.32278e-06	6.4616e-05	1.41181e-05	0.000114256	6.70512e-05	2.03382e-07	2.82365e-05	1.40407e-05	0.000302057
K01518	["bis(5'-nucleosidyl)-tetraphosphatase [EC:3.6.1.17]"]	1.56829e-07	4.00605e-06	5.71753e-08	2.82261e-06	8.38027e-05	6.34941e-05	1.94403e-05	2.23017e-05	5.48732e-05	2.02915e-05	0	0	4.74931e-05	1.28387e-07	5.68413e-05	1.54001e-05	0	2.37933e-05	9.17422e-07	6.1923e-07	0	2.06085e-06	0	9.67826e-08	0	0	0	7.50293e-08	0	0	0	2.18041e-06
K01519	["nucleoside-triphosphate pyrophosphatase [EC:3.6.1.19]"]	0	0	0	0	0	0	0	0	0	0	0	0	0	0	0	0	0	0	0	0	0	0	0	0	0	0	0	0	0	0	0	0
K04748	["nitric oxide reductase NorQ protein", "nitric-oxide reductase NorQ protein [EC:1.7.99.7]"]	0	0	0	0	0	0	0	0	0	0	0	0	0	0	0	0	2.95359e-08	8.93366e-07	0	0	0	0	0	0	2.78637e-08	2.71102e-07	0	0	5.54678e-08	5.2145e-07	2.51176e-08	0
K04749	["anti-sigma B factor antagonist"]	1.23111e-05	2.38137e-05	0.000107375	2.43982e-05	0.000111887	7.78808e-05	3.1509e-05	4.32071e-05	7.65464e-05	4.45704e-05	2.36742e-06	1.04183e-05	8.59782e-05	1.29243e-05	9.23205e-05	5.43689e-05	5.18355e-05	3.29652e-05	6.43545e-06	2.79368e-05	2.68597e-06	3.04513e-06	1.174e-05	1.38641e-05	7.47723e-05	6.38131e-05	0	8.50332e-07	1.22584e-05	2.48992e-05	1.71553e-05	1.80059e-05
K01514	["exopolyphosphatase [EC:3.6.1.11]"]	5.48901e-07	2.1143e-05	1.18925e-05	1.5853e-06	1.38861e-07	3.93824e-06	2.47897e-06	2.71291e-06	1.01061e-05	1.18736e-05	6.62879e-05	1.12606e-05	5.95172e-06	2.9957e-07	3.61185e-05	1.41948e-05	2.21519e-07	9.75854e-05	1.60549e-06	6.24946e-05	1.80786e-07	6.00721e-05	4.49817e-06	3.14543e-07	6.82661e-07	2.72978e-05	3.0406e-06	1.38804e-05	0	2.8419e-06	1.15541e-06	3.9388e-06
K01515	["ADP-ribose pyrophosphatase [EC:3.6.1.13]"]	0.00133461	0.00111301	0.000989075	0.0012728	0.000766999	0.000848812	0.00107091	0.00105508	0.000680476	0.00100248	0.00137927	0.00123597	0.000831149	0.000844102	0.00117326	0.000970204	0.000579495	0.00081606	0.000570259	0.000702206	0.000762815	0.000765865	0.00065746	0.000772132	0.000632242	0.000722215	0.000298914	0.000700499	0.000602547	0.000639323	0.000580016	0.000588921
K01512	["acylphosphatase [EC:3.6.1.7]"]	0.000923291	0.000719931	0.000466836	0.000880422	3.04453e-05	0.000167014	0.000518071	0.000407895	0.000119284	0.000555491	0.000672536	0.000761999	0.000194074	0.000466944	0.000571237	0.000521951	0.000478556	0.000401747	0.000478449	0.000483761	0.000636213	0.000424288	0.000464842	0.000567315	0.00052792	0.000583077	0.000537368	0.000496394	0.000624309	0.00053592	0.000266649	0.000481307
K01510	["apyrase [EC:3.6.1.5]"]	0	0	0	0	0	0	0	0	0	0	0	0	0	0	0	0	0	0	0	0	0	0	0	0	0	0	0	0	0	0	0	0
K14623	["DNA-damage-inducible protein D"]	3.92072e-08	4.45116e-07	0	7.73318e-08	6.6688e-05	4.73393e-05	6.55621e-06	7.50041e-06	4.1236e-05	2.33928e-05	1.42668e-05	3.16539e-05	8.41283e-05	4.83591e-06	5.70011e-06	1.98639e-05	6.73862e-05	4.19882e-05	1.46248e-05	0.000104435	8.68162e-05	0.000140045	0.000152079	0.000146819	0.000296372	0.000289224	0.00036458	0.000232891	0.000396428	0.000128511	0.000187026	7.85298e-05
K14626	["actinorhodin biosynthesis protein ActVIA"]	0	0	0	0	0	0	0	0	0	0	0	0	0	0	0	0	0	0	0	0	0	0	0	0	0	0	0	0	0	0	0	0
K14627	["dehydratase [EC:4.2.1.-]"]	0	0	0	0	0	0	0	0	0	0	0	0	0	0	0	0	0	0	0	0	0	0	0	0	0	0	0	0	0	0	0	0
K14628	["enoyl reductase"]	0	0	0	0	0	0	0	0	0	0	0	0	0	0	0	0	0	0	0	0	0	0	0	0	0	0	0	0	0	0	0	0
K14629	["enoyl reductase"]	0	0	0	0	0	0	0	0	0	0	0	0	0	0	0	0	0	0	0	0	0	0	0	0	0	0	0	0	0	0	0	0
K03918	["L-lysine 6-transaminase [EC:2.6.1.36]"]	0	0	0	0	7.63736e-07	2.69247e-06	3.91416e-07	1.11708e-06	5.27627e-06	4.07602e-06	1.05911e-06	8.86664e-08	4.02143e-06	3.12408e-06	1.49695e-05	5.35654e-07	1.4768e-08	2.97789e-07	0	0	0	0	0	0	0	0	0	0	0	0	4.82258e-06	0
K03919	["alkylated DNA repair protein [EC:1.14.11.-]"]	0	0	0.000252886	7.73318e-08	6.94306e-07	1.24577e-06	0	5.94447e-06	1.31095e-05	1.10761e-06	4.36105e-07	2.21666e-06	1.60053e-05	1.19828e-06	5.32721e-07	2.11583e-05	4.01689e-06	3.27865e-05	0.000125309	1.67668e-05	2.63431e-06	6.15178e-08	1.38118e-06	2.37117e-06	6.50339e-05	5.21349e-07	4.67785e-06	5.05197e-06	7.39571e-08	9.12537e-07	1.05494e-06	9.77666e-06
K12372	["dipeptide transport system ATP-binding protein"]	3.64627e-06	3.20039e-05	4.41965e-05	3.26727e-05	1.08312e-05	7.03258e-06	0	2.01873e-05	5.86883e-05	1.32914e-07	6.10546e-06	1.92406e-05	2.00669e-05	7.66042e-06	0	2.0087e-05	2.39241e-06	3.62409e-05	0.000125066	2.19826e-05	3.18959e-06	8.61249e-07	1.56783e-06	1.93565e-06	6.38915e-05	7.29889e-07	9.7767e-05	6.58507e-05	1.47914e-07	2.74283e-05	9.19305e-06	0.000281026
K12373	["beta-hexosaminidase [EC:3.2.1.52]", "hexosaminidase [EC:3.2.1.52]"]	0.000349572	0.000493634	0.000654028	0.000684579	0.000376765	0.000352634	0.000414053	0.000693788	0.000487852	0.000511851	0.00146444	0.000778137	0.000343028	0.000555017	0.000811547	0.000550876	0.000184614	0.000386292	0.00014135	0.00083022	0.000501604	0.000575499	0.000704047	0.000338763	0.000315153	0.000624159	0.00125062	0.000173843	0.00066554	0.00066404	0.000613071	0.000168032
K12370	["dipeptide transport system permease protein"]	3.64627e-06	3.20039e-05	4.41965e-05	3.26727e-05	1.08312e-05	7.03258e-06	0	2.01873e-05	5.86883e-05	1.32914e-07	6.10546e-06	1.92406e-05	2.00669e-05	7.66042e-06	0	2.0087e-05	2.39241e-06	3.62409e-05	0.000125066	2.19826e-05	3.18959e-06	8.61249e-07	1.56783e-06	1.93565e-06	6.38915e-05	7.29889e-07	9.7767e-05	6.58507e-05	1.47914e-07	2.74283e-05	9.19305e-06	0.000281026
K12371	["dipeptide transport system ATP-binding protein"]	3.13658e-07	1.37541e-05	4.41965e-05	3.26727e-05	0	6.02792e-06	0	2.01873e-05	1.02278e-05	0	6.10546e-06	1.92406e-05	2.00669e-05	7.66042e-06	0	1.89265e-05	2.39241e-06	3.61218e-05	0.000125066	2.19826e-05	3.18959e-06	8.61249e-07	1.56783e-06	1.93565e-06	6.38915e-05	7.29889e-07	9.7767e-05	6.58507e-05	1.47914e-07	2.74283e-05	9.19305e-06	0.000281026
K02359	["egghead protein (zeste-white 4 protein)"]	0	0	0	0	0	0	0	0	0	0	0	0	0	0	0	0	0	0	0	0	0	0	0	0	0	0	0	0	0	0	0	0
K02358	["elongation factor EF-Tu [EC:3.6.5.3]", "elongation factor Tu"]	0.000959636	0.00104545	0.000901882	0.000981263	0.00184533	0.00161319	0.00132194	0.00119033	0.00151128	0.0011622	0.000960302	0.00101616	0.00150056	0.00109749	0.00103593	0.00108716	0.000710856	0.000825709	0.000681685	0.000712114	0.000743574	0.000768265	0.000708806	0.000761316	0.00072507	0.000756665	0.000635895	0.000721757	0.000741919	0.000760274	0.000772794	0.000618251
K02351	["putative membrane protein"]	9.17449e-06	1.21517e-05	2.51571e-06	2.08796e-05	0	2.21024e-06	4.46866e-06	1.16895e-05	0	1.08989e-05	6.10546e-06	1.00636e-05	4.14207e-06	7.53204e-06	2.2907e-06	2.81665e-05	0	1.19116e-07	1.34915e-08	1.42899e-07	0	0	0	7.2587e-08	0	2.0854e-07	0	2.00078e-07	3.69785e-08	1.0429e-07	0	7.03357e-08
K02352	["drp35"]	4.352e-06	4.45116e-07	0.000104802	5.02656e-07	0	0	3.2618e-08	8.37812e-07	3.6528e-07	8.86091e-08	0	4.43332e-08	8.04286e-08	0	7.35155e-06	0	1.62448e-07	2.08452e-07	6.47592e-07	2.38165e-08	0	3.07589e-08	0	2.41957e-08	2.78637e-08	6.25619e-08	0	0	1.84893e-08	0	7.78646e-07	0
K02355	["elongation factor EF-G [EC:3.6.5.3]", "elongation factor G"]	0.000961714	0.0010774	0.000895822	0.000964134	0.0010592	0.00112067	0.000962296	0.00119029	0.00130766	0.00114687	0.00111886	0.000987345	0.0010814	0.00116622	0.00123772	0.00127861	0.00139163	0.00111045	0.000973209	0.00122612	0.00103576	0.00147504	0.0013485	0.00138871	0.00116447	0.00128304	0.00107672	0.00125051	0.00135966	0.0013669	0.00145617	0.000858799
K02357	["elongation factor EF-Ts", "elongation factor Ts"]	0.000946345	0.00093835	0.000792106	0.000937184	0.000803902	0.00083756	0.000884208	0.000886883	0.000852969	0.000908908	0.000915508	0.000883339	0.000777785	0.000909922	0.000903069	0.000908827	0.000773723	0.000750993	0.000546541	0.000686011	0.000727471	0.000762267	0.000706903	0.000758388	0.000660663	0.000751514	0.00061771	0.000714604	0.000739663	0.00074682	0.000739638	0.000598311
K02356	["elongation factor P", "elongation factor EF-P"]	0.00115548	0.000942312	0.000833215	0.000937338	0.000830424	0.000853554	0.000884208	0.000886883	0.000883531	0.000927959	0.000929775	0.000915082	0.000839433	0.000915913	0.00093679	0.000926682	0.000886919	0.00080796	0.000678447	0.00071621	0.000769091	0.00078755	0.000822623	0.000812369	0.000732412	0.000752536	0.000724364	0.000798387	0.000754011	0.000806161	0.000799092	0.000888973
K13574	["uncharacterized oxidoreductase [EC:1.1.1.-]"]	0	0	1.21212e-05	0	0	0	0	0	0	0	0	0	0	0	0	0	4.78482e-06	1.33707e-05	0.000231609	1.65048e-05	1.43338e-06	3.07589e-08	2.81835e-06	8.71043e-07	0.000121374	5.63057e-07	2.57282e-06	5.75225e-06	1.47914e-07	1.56435e-07	5.02352e-08	1.26604e-06
K13573	["proteasome accessory factor C"]	7.44938e-07	1.61132e-05	0.000212177	2.28129e-06	6.94306e-07	1.14129e-05	0.000128058	5.9724e-05	1.33124e-05	2.33485e-05	4.42335e-06	6.26872e-05	5.22786e-07	7.10408e-06	3.89419e-05	1.41948e-05	1.62448e-06	3.84147e-06	4.18237e-07	9.52661e-08	2.58266e-08	3.07589e-08	7.46583e-07	2.61313e-06	1.5325e-06	1.856e-06	7.6015e-07	1.45057e-06	7.39571e-08	2.0858e-07	7.78646e-07	7.38525e-07
K13572	["proteasome accessory factor B"]	7.25334e-06	2.44369e-05	0.000212177	5.95455e-06	8.33167e-07	1.4025e-05	0.000139311	6.41524e-05	1.3353e-05	5.11718e-05	4.54795e-06	0.000108749	7.64072e-07	1.12553e-05	4.56009e-05	3.51746e-05	1.62448e-06	1.06906e-05	4.18237e-07	3.57248e-07	2.58266e-08	6.15178e-08	8.77236e-07	3.14543e-06	1.54644e-06	2.25223e-06	7.6015e-07	3.25127e-06	1.66403e-07	2.34652e-07	8.03764e-07	1.26604e-06
K13571	["proteasome accessory factor A [EC:6.3.2.-]"]	0.000275588	0.000339757	0.000222812	0.000428147	8.33167e-07	7.24556e-05	0.000378858	0.000174584	1.34748e-05	0.00033605	4.85945e-06	0.000275974	1.4075e-06	0.000303165	4.68794e-05	0.000239973	2.31857e-06	9.93721e-05	4.18237e-07	2.57218e-06	1.21385e-06	5.50584e-06	7.63382e-06	3.84711e-06	1.76935e-06	1.07606e-05	2.09334e-05	4.30168e-06	2.77339e-06	2.3726e-06	8.28881e-07	3.8333e-06
K13570	["prokaryotic ubiquitin-like protein Pup"]	0.000275588	0.000339757	0.000222812	0.000428147	8.33167e-07	7.24556e-05	0.000378858	0.000174584	1.34748e-05	0.00033605	4.85945e-06	0.000275974	1.4075e-06	0.000303165	4.68794e-05	0.000239973	2.31857e-06	9.93721e-05	4.18237e-07	2.57218e-06	1.21385e-06	5.50584e-06	7.63382e-06	3.84711e-06	1.76935e-06	1.07606e-05	2.09334e-05	4.30168e-06	2.77339e-06	2.3726e-06	8.28881e-07	3.8333e-06
K12112	["evolved beta-galactosidase subunit beta"]	0	1.78047e-06	2.79587e-05	0	0	0	6.5236e-08	3.19166e-07	0	0	0	2.74866e-06	0	0	2.13088e-07	1.20522e-06	2.39241e-06	8.07008e-06	0.000118874	1.43852e-05	1.83369e-06	5.44432e-06	1.7918e-06	1.113e-06	6.02692e-05	5.00495e-07	2.1635e-05	4.45174e-06	7.39571e-08	8.34319e-07	2.51176e-08	2.00457e-06
K12113	["LacI family transcriptional regulator, ebg operon repressor"]	0	0	2.79015e-05	0	0	0	0	0	0	0	0	0	0	0	0	0	2.39241e-06	1.48894e-06	0.000118874	1.43852e-05	6.32752e-07	0	1.36251e-06	6.04891e-07	6.02692e-05	1.45978e-07	1.63725e-06	3.00117e-06	7.39571e-08	1.30362e-07	2.51176e-08	1.19571e-06
K12110	["cag pathogenicity island protein 25"]	0	0	0	0	0	0	0	0	0	0	0	0	0	0	0	0	0	0	0	0	0	0	0	0	0	0	0	0	0	0	0	0
K12111	["evolved beta-galactosidase subunit alpha [EC:3.2.1.23]"]	1.56829e-07	2.37692e-05	2.98455e-05	2.82261e-06	1.07617e-06	6.79548e-05	2.57682e-05	0.000144542	7.3056e-07	3.60196e-05	0	2.74866e-06	0	2.65333e-06	3.35614e-06	4.10668e-05	3.16034e-06	2.09643e-05	0.000123933	3.49627e-05	4.84249e-06	7.04378e-06	2.62237e-05	1.86307e-05	6.60788e-05	1.07398e-05	3.5844e-05	0.000172993	2.47386e-05	3.46764e-05	3.54158e-06	4.36081e-06
K07329	["archaeal flagellar protein FlaF"]	0	0	0	0	0	0	0	0	0	0	0	0	0	0	0	0	0	0	0	0	0	0	0	0	0	0	0	0	0	0	0	0
K07328	["archaeal flagellar protein FlaE"]	0	0	0	0	0	0	0	0	0	0	0	0	0	0	0	0	0	0	0	0	0	0	0	0	0	0	0	0	0	0	0	0
K07323	["putative toluene tolerance protein"]	5.60663e-06	3.93483e-05	0.000112521	3.4374e-05	0.00107423	0.000764743	0.000434439	0.000234148	0.000717978	0.000226219	6.82815e-05	0.000125773	0.000887369	0.000262509	1.99238e-05	6.9769e-05	2.40718e-06	3.63898e-05	0.000126928	2.37689e-05	3.18959e-06	8.61249e-07	1.88512e-06	1.93565e-06	6.4616e-05	2.04369e-06	0.000100164	6.58507e-05	2.03382e-07	2.81844e-05	1.13029e-05	0.000281308
K07322	["regulator of cell morphogenesis and NO signaling"]	1.73296e-05	0.000142482	0.000227958	6.45334e-05	0.000691077	0.000556257	0.000237883	0.0002681	0.000848748	0.000253821	0.000259171	0.000141379	0.000619863	0.000409084	0.000171323	0.000232162	5.36077e-06	0.000115482	0.0001274	0.000166406	2.78927e-06	0.000144782	4.94425e-05	7.2345e-06	7.08574e-05	5.69313e-05	7.95819e-05	6.25244e-06	7.4142e-06	0.000110339	1.46687e-05	3.53789e-05
K07321	["CO dehydrogenase maturation factor"]	1.56829e-07	4.01495e-05	0	0	9.72028e-07	2.02136e-05	4.24034e-07	2.08256e-05	1.42053e-06	5.31655e-07	0	0	6.07236e-06	1.71183e-07	3.19633e-07	2.81219e-05	0.000510336	9.37737e-05	6.93058e-05	0.000595294	0.000189361	0.000188029	0.000436565	0.000426811	0.000283332	0.000509358	3.50838e-07	0.000121222	0.000166903	0.000327105	5.57611e-05	0.000215157
K07320	["putative adenine-specific DNA-methyltransferase [EC:2.1.1.72]"]	5.09694e-06	2.2968e-05	7.98167e-05	3.27887e-05	0.000540795	0.000377187	0.000215964	0.000125752	0.000364874	0.000106907	2.031e-05	7.00465e-05	0.000462947	0.00018385	0	3.68262e-05	2.39241e-06	3.63004e-05	0.000125066	2.19826e-05	3.18959e-06	8.61249e-07	1.66115e-06	1.93565e-06	6.44209e-05	1.08441e-06	9.7767e-05	6.58507e-05	1.47914e-07	2.74283e-05	9.19305e-06	0.000281061
K07327	["archaeal flagellar protein FlaD"]	0	0	0	0	0	0	0	0	0	0	0	0	0	0	0	0	0	0	0	0	0	0	0	0	0	0	0	0	0	0	0	0
K07326	["hemolysin activation/secretion protein"]	1.96428e-05	0.000183833	2.28701e-07	2.26582e-05	1.94406e-06	8.8731e-05	1.0079e-05	0.000141909	1.06743e-05	0.000116565	1.24601e-07	8.10411e-05	2.01072e-06	0.000107032	0.000192845	0.00027488	0	4.81524e-05	6.61084e-07	3.09615e-07	0	0	7.65248e-07	3.14543e-07	0	2.54418e-06	0	2.40094e-06	0	5.2145e-08	0	3.59767e-05
K07325	["archaeal flagellin FlaB"]	0	0	0	0	0	0	0	0	0	0	0	0	0	0	0	0	0	0	0	0	0	0	0	0	0	0	0	0	0	0	0	0
K07324	["archaeal flagellin FlaA"]	0	0	0	0	0	0	0	0	0	0	0	0	0	0	0	0	0	0	0	0	0	0	0	0	0	0	0	0	0	0	0	0
K08163	["MFS transporter, DHA1 family, multidrug resistance protein"]	0	0	4.05944e-05	7.73318e-08	0	0	0	0	0	0	0	0	0	0	0	0	2.39241e-06	2.25128e-05	0.000124351	1.73861e-05	2.45353e-06	3.07589e-08	1.38118e-06	6.53283e-07	6.33203e-05	1.87686e-07	4.85327e-06	5.17702e-06	7.39571e-08	1.01683e-06	3.51647e-07	1.0269e-05
K06180	["ribosomal large subunit pseudouridine synthase D [EC:5.4.99.12]", "23S rRNA pseudouridine1911/1915/1917 synthase [EC:5.4.99.23]"]	0.00227904	0.00196261	0.00177095	0.00188276	0.00125704	0.00145924	0.00154994	0.00183309	0.00169965	0.00177807	0.00255626	0.00212143	0.00144884	0.00171713	0.00254262	0.00198862	0.00218265	0.00190177	0.00114424	0.00199449	0.00205974	0.00167085	0.00190886	0.00200437	0.00159902	0.0020864	0.00120647	0.00195967	0.00199264	0.00184429	0.00165892	0.00115685
K06181	["ribosomal large subunit pseudouridine synthase E [EC:5.4.99.12]", "23S rRNA pseudouridine2457 synthase [EC:5.4.99.20]"]	5.09694e-06	2.2968e-05	7.98167e-05	3.27887e-05	0.000540795	0.000377187	0.000215964	0.000125752	0.000364874	0.000106907	2.031e-05	7.00465e-05	0.000446942	0.000182823	0	1.79444e-05	2.39241e-06	3.71343e-05	0.000125066	3.85828e-05	3.2025e-06	8.61249e-07	0.000122496	7.47646e-05	0.000101285	5.55967e-05	0.000435566	0.000103065	0.000160487	6.68498e-05	0.000165575	0.000296606
K06182	["23S rRNA pseudouridine2604 synthase [EC:5.4.99.21]", "ribosomal large subunit pseudouridine synthase F [EC:5.4.99.12]"]	1.23111e-05	3.48526e-05	7.58716e-05	2.17689e-05	0.000535379	0.000389444	0.000224738	0.000125233	0.000338736	0.000120287	3.82526e-05	6.27315e-05	0.000434757	0.000183294	1.37975e-05	0.000108649	0.000378414	0.000160955	0.000307633	0.000276939	0.000143209	0.00020224	0.000235398	0.00028638	0.000296707	0.000317919	0.000118876	0.000323526	0.000105796	0.000260047	9.94658e-05	0.000446878
K06183	["ribosomal small subunit pseudouridine synthase A [EC:5.4.99.12]", "16S rRNA pseudouridine516 synthase [EC:5.4.99.19]"]	0.00130505	0.000850796	0.000789705	0.000914487	0.00067608	0.000637352	0.000795846	0.000727899	0.000604092	0.000659429	0.00133024	0.00114792	0.000721525	0.000484361	0.00114791	0.000704966	0.000853278	0.000760642	0.000638526	0.000719759	0.00113471	0.000676234	0.000893866	0.000903877	0.000754759	0.000835535	0.000916156	0.000843855	0.000984646	0.000749375	0.000877082	0.000614207
K06186	["small protein A"]	5.09694e-06	2.2968e-05	7.98167e-05	3.27887e-05	0.000540795	0.000377187	0.000215964	0.000125752	0.000364874	0.000106907	2.031e-05	7.00465e-05	0.000462947	0.00018385	0	3.68262e-05	2.39241e-06	3.63004e-05	0.000125066	2.19826e-05	3.18959e-06	8.61249e-07	1.66115e-06	1.93565e-06	6.44209e-05	1.08441e-06	9.7767e-05	6.58507e-05	1.47914e-07	2.74283e-05	9.19305e-06	0.000281061
K06187	["recombination protein RecR"]	0.000950776	0.000941288	0.000792106	0.000938498	0.000796924	0.000825625	0.000884208	0.000887163	0.000879797	0.000927959	0.00092965	0.000915658	0.000836538	0.000915699	0.00093647	0.00091155	0.000706411	0.000751232	0.000546541	0.000686178	0.000727471	0.000762359	0.000706903	0.000758461	0.000660663	0.000751744	0.00061771	0.000714829	0.000739663	0.000746872	0.0007422	0.000598346
K06188	["aquaporin Z"]	7.88065e-05	0.000149292	0.00017347	0.000191473	0.000511842	0.000390087	0.000323048	0.000242367	0.000350141	0.000185946	0.000241976	0.000170195	0.000350347	0.000175676	0.000157099	0.000120388	4.40085e-06	8.82944e-05	0.00012852	0.00010022	2.78927e-06	3.07589e-07	0.000142019	0.00011084	0.000103932	0.00011063	0.000369725	5.23455e-05	0.000185928	8.73689e-05	0.000158643	2.60945e-05
K06189	["magnesium and cobalt transporter"]	5.09694e-06	2.2968e-05	7.98167e-05	3.27887e-05	0.000540795	0.000377187	0.000215964	0.000125791	0.000365726	0.000106863	2.031e-05	7.00465e-05	0.000462907	9.74029e-05	0	3.68709e-05	2.39241e-06	3.63004e-05	0.000126928	2.37451e-05	3.18959e-06	8.61249e-07	1.88512e-06	1.93565e-06	6.4616e-05	2.02283e-06	0.000100164	6.58507e-05	2.03382e-07	2.81844e-05	1.13029e-05	0.000281272
K08359	["tetrathionate reductase subunit C"]	0	0	2.79015e-05	0	0	0	0	0	0	0	0	0	0	0	0	0	2.39241e-06	1.48894e-06	0.000118847	1.39803e-05	6.58579e-07	3.07589e-08	1.36251e-06	2.41957e-07	6.02832e-05	6.25619e-08	4.26853e-06	4.97694e-06	7.39571e-08	9.12537e-07	3.01411e-07	9.14364e-06
K07589	["D-erythro-7,8-dihydroneopterin triphosphate epimerase [EC:5.-.-.-]"]	0	0	4.05944e-05	7.73318e-08	0	0	0	0	0	0	6.04316e-06	8.86664e-08	4.06164e-06	0	0	0	2.39241e-06	2.25128e-05	0.000124351	1.71479e-05	2.4277e-06	0	1.38118e-06	6.04891e-07	6.33064e-05	1.45978e-07	1.69572e-06	3.00117e-06	7.39571e-08	1.30362e-07	2.51176e-08	1.19571e-06
K07588	["LAO/AO transport system kinase [EC:2.7.-.-]"]	2.6112e-05	0.000198566	0.000103716	5.23923e-05	2.01001e-05	0.000131409	1.68961e-05	0.000172789	0.000266857	0.000160117	0.000169458	0.000103562	0.000105281	0.000239784	0.000345256	0.000319607	4.10549e-06	0.000100801	0.000123204	0.000102292	8.13538e-07	7.45903e-05	2.54212e-05	3.00026e-06	6.64132e-05	5.65977e-05	4.88835e-05	7.17781e-06	7.32175e-06	7.6966e-05	2.19026e-05	5.31035e-05
K07587	["O-phosphoseryl-tRNA synthetase [EC:6.1.1.27]"]	0	0	0	0	0	0	0	0	0	0	0	0	0	0	0	0	0	0	0	0	0	0	0	0	0	0	0	0	0	0	0	0
K07586	["hypothetical protein"]	0.000446374	0.000359565	0.000414349	0.000446243	2.53422e-05	7.79611e-05	0.00028195	0.000258844	8.49073e-05	0.000244428	0.000678766	0.000541176	0.00013504	0.000174136	0.000530164	0.000262783	4.44663e-05	0.000139365	2.61061e-05	7.96663e-05	0.000124239	5.15519e-05	9.78024e-05	9.01046e-05	1.43359e-05	0.000119702	3.49669e-05	0.000134002	5.38223e-05	8.40316e-05	7.15852e-05	3.27413e-05
K07585	["hypothetical protein"]	0	0	0	0	0	0	0	0	0	0	0	0	0	0	0	0	0	0	0	0	0	0	0	0	0	0	0	0	0	0	0	0
K07584	["hypothetical protein"]	0.000451942	0.000456244	0.000414578	0.000461555	0.000130252	0.000259482	0.000331888	0.000500213	0.0001923	0.000380045	0.000710913	0.000590651	0.000216071	0.000232167	0.000739683	0.000461779	0.00083885	0.000541946	0.00037049	0.000522415	0.000722086	0.000710038	0.000547096	0.000642153	0.000466787	0.000588749	9.41416e-05	0.00062662	0.000519068	0.000625375	0.000544701	0.000275118
K07583	["hypothetical protein", "tRNA pseudouridine synthase 10 [EC:5.4.99.-]"]	0	0	0	0	0	0	0	0	0	0	0	0	0	0	0	0	0	0	0	0	0	0	0	0	0	0	0	0	0	0	0	0
K07582	["hypothetical protein"]	0	0	0	0	0	0	0	0	0	0	0	0	0	0	0	0	0	0	0	0	0	0	0	0	0	0	0	0	0	0	0	0
K07581	["hypothetical protein"]	0	0	0	0	0	0	0	0	0	0	0	0	0	0	0	0	0	0	0	0	0	0	0	0	0	0	0	0	0	0	0	0
K07580	["hypothetical protein"]	0	0	0	0	0	0	0	0	0	0	0	0	0	0	0	0	0	0	0	0	0	0	0	0	0	0	0	0	0	0	0	0
K11139	["hemolysin E"]	0	0	0	0	0	0	0	0	0	0	0	0	0	0	0	0	0	0	2.6983e-08	6.43046e-07	0	0	0	4.11326e-07	0	1.0427e-07	4.67785e-07	2.00078e-07	0	1.0429e-07	2.51176e-08	1.12537e-06
K05989	["alpha-L-rhamnosidase [EC:3.2.1.40]"]	0.000311776	0.000119024	0.000175242	0.000187916	2.08292e-06	2.75677e-05	9.05149e-05	0.000118371	4.41989e-05	6.33112e-05	0.000437413	0.000235542	6.94501e-05	4.22393e-05	0.00020302	7.90537e-05	0.000430811	0.000405737	0.000512515	0.000594651	0.000540396	0.000562549	0.000440634	0.000471525	0.000440038	0.000461728	0.000242722	0.000446575	0.000621979	0.000556335	0.000405649	0.000236117
K05988	["dextranase [EC:3.2.1.11]"]	3.92072e-08	1.78047e-07	0	0	0	0	0	0	0	5.31655e-07	0	0	0	0	0	0	0	7.74251e-07	0	0	0	0	0	0	0	2.91956e-07	0	0	0	0	0	0
K05985	["ribonuclease M5 [EC:3.1.26.8]"]	0.000657976	0.000460607	0.000403028	0.000458268	0.0001365	0.000247868	0.000323473	0.000492873	0.00016255	0.000375525	0.000669171	0.000583425	0.000191862	0.000231439	0.000677887	0.000438344	0.00014731	0.000345643	0.000113868	0.000187341	0.000132258	0.000386762	0.000259755	0.000281444	6.5842e-05	0.000167728	0.000101392	0.000139454	0.000128316	0.000249748	0.000395904	0.000101705
K05987	["None"]	0	0	5.71753e-08	0	0	0	0	0	0	0	0	0	0	0	0	0	2.39241e-06	1.48894e-06	0.000114718	6.54954e-06	6.32752e-07	0	1.36251e-06	1.93565e-07	6.02692e-05	4.17079e-08	9.94042e-07	2.77608e-06	7.39571e-08	2.60725e-08	0	7.03357e-08
K05986	["None"]	3.13658e-06	0	0	7.73318e-08	0	0	0	0	0	0	0	0	8.04286e-08	0	0	1.73195e-05	0	9.52924e-07	0	1.65763e-05	0	0	0.000120928	7.28289e-05	3.73931e-05	5.48668e-05	0.000337857	3.72145e-05	0.000160339	3.94216e-05	0.000156382	1.55442e-05
K10843	["DNA excision repair protein ERCC-3 [EC:3.6.4.12]", "DNA excision repair protein ERCC-3 [EC:3.6.1.-]"]	7.84145e-08	3.0713e-06	0.000212177	0	1.3539e-06	9.40356e-06	7.54454e-05	1.42029e-05	4.41989e-05	1.62598e-05	9.9058e-06	6.15788e-05	7.43965e-06	2.56774e-06	9.96188e-06	1.19629e-05	1.62448e-06	6.58113e-06	4.18237e-07	0	2.58266e-08	3.07589e-08	3.73292e-08	2.08083e-06	1.40712e-06	7.29889e-07	3.50838e-07	2.15084e-06	0	2.60725e-08	7.28411e-07	5.97853e-07
K08354	["thiosulfate reductase cytochrome b subunit"]	0	0	0	0	0	0	0	0	0	0	0	0	0	0	0	0	0	0	2.6983e-08	8.57395e-07	2.58266e-08	3.07589e-08	0	4.59717e-07	1.39319e-08	1.45978e-07	3.62533e-06	2.35092e-06	0	9.90754e-07	3.51647e-07	1.01987e-05
K10844	["DNA excision repair protein ERCC-2 [EC:3.6.4.12]", "DNA excision repair protein ERCC-2 [EC:3.6.1.-]"]	0	0	0	0	0	0	0	0	0	0	0	0	0	0	0	0	2.02321e-06	1.45619e-05	4.04745e-08	7.57365e-06	2.58266e-08	1.5687e-06	7.11121e-06	1.57272e-06	2.64705e-07	1.12611e-06	0	0	2.4036e-07	1.0429e-07	3.34064e-06	1.01987e-06
K10848	["DNA excision repair protein ERCC-4 [EC:3.1.-.-]"]	0	0	0	0	0	0	0	0	0	0	0	0	0	0	0	0	0	0	0	0	0	0	0	0	0	0	0	0	0	0	0	0
K00673	["arginine N-succinyltransferase [EC:2.3.1.109]"]	0	0	4.36819e-05	7.73318e-08	0	0	0	0	0	0	1.20863e-05	1.77333e-07	8.12329e-06	0	0	0	2.39241e-06	3.37097e-05	0.000124918	3.3748e-05	2.59557e-06	3.07589e-08	0.000122309	7.34822e-05	0.000101006	5.50128e-05	0.000339553	4.02157e-05	0.000160413	3.9552e-05	0.000156432	1.67399e-05
K00674	["2,3,4,5-tetrahydropyridine-2-carboxylate N-succinyltransferase [EC:2.3.1.117]"]	0.000701339	0.000720065	0.000600169	0.000876323	0.000604358	0.000607374	0.000781135	0.000700809	0.000482372	0.000748658	0.000744617	0.000714563	0.000575065	0.00063038	0.000425431	0.000590113	9.52534e-06	0.000248654	0.000253762	0.000106079	9.01349e-05	3.17124e-05	5.71136e-05	9.94199e-05	0.000202374	0.000189125	0.000150627	0.000181346	4.46886e-05	0.0001167	2.72526e-05	0.000321012
K00675	["N-hydroxyarylamine O-acetyltransferase [EC:2.3.1.118]"]	5.17536e-06	2.22558e-07	4.15664e-05	1.54664e-07	0	5.62606e-07	3.2618e-08	7.97916e-08	1.62347e-07	2.56966e-05	6.97767e-06	4.13629e-05	4.18229e-06	5.56344e-07	5.22067e-06	1.05345e-05	1.5787e-05	6.60495e-05	0.000139475	4.2322e-05	6.13382e-06	2.46071e-07	0.000127684	9.7702e-05	0.000111831	5.74735e-05	0.000339729	4.0916e-05	0.000195099	5.5769e-05	0.000172458	1.68102e-05
K00676	["ribosomal-protein-alanine N-acetyltransferase [EC:2.3.1.128]"]	5.52822e-05	8.75099e-05	2.82446e-05	0.00011766	9.73416e-05	0.000158333	9.59295e-05	0.000226768	8.86819e-05	0.000130964	2.31135e-05	5.53278e-05	8.43294e-05	4.29669e-05	0.000198971	0.000147751	0.000150426	0.000155476	0.000244547	0.000193271	0.000279831	0.000438899	0.000273809	0.000202784	9.27862e-05	0.000130442	7.68921e-05	0.000240619	6.05339e-05	0.000208058	0.000426949	7.50482e-05
K00677	["UDP-N-acetylglucosamine acyltransferase [EC:2.3.1.129]"]	1.69767e-05	0.000230837	0.000156546	6.39147e-05	0.000863924	0.000705307	0.000299727	0.000465743	0.000759173	0.00037938	0.000252754	0.000154102	0.000688027	0.000484276	0.000406573	0.000439192	6.09917e-06	0.000161818	0.000129033	0.000226805	3.56407e-06	0.000147458	0.000290608	0.000151997	0.000148918	0.000199864	0.000872184	0.000143506	0.000328129	0.000239945	0.000342328	0.000356074
K06988	["None"]	3.2542e-06	3.87251e-06	9.14804e-07	1.15998e-07	0	3.25508e-06	7.47278e-05	1.59583e-07	2.84107e-06	3.76589e-06	4.58533e-05	6.02045e-05	2.4209e-05	2.18258e-06	2.1149e-05	3.73619e-05	2.51055e-07	7.0427e-05	8.66154e-06	6.45428e-06	1.37656e-05	3.13741e-06	7.27919e-07	1.16139e-06	2.00619e-06	8.90464e-06	1.85944e-05	1.93075e-05	8.50506e-07	3.38942e-07	1.50706e-07	3.51679e-08
K06989	["aspartate dehydrogenase [EC:1.4.1.21]"]	6.03791e-06	1.21072e-05	6.28928e-06	2.08796e-05	5.55444e-07	2.41117e-06	4.66437e-06	1.17294e-05	2.06992e-06	1.08989e-05	1.7818e-05	1.17483e-05	1.02144e-05	7.53204e-06	3.40941e-06	1.14273e-05	8.60972e-06	6.59007e-05	5.5585e-05	0.00012568	1.72522e-05	7.92656e-05	3.60973e-05	2.03243e-05	1.63839e-05	4.16454e-05	2.95289e-05	5.07698e-06	2.9213e-06	3.10263e-05	6.30452e-06	8.93263e-06
K08351	["biotin sulfoxide reductase [EC:1.-.-.-]"]	3.92072e-08	0	4.07088e-05	7.73318e-08	0	4.01862e-08	0	0	2.63813e-06	8.86091e-08	3.23963e-05	1.28566e-06	0	0	1.61947e-05	2.23189e-07	2.39241e-06	3.27568e-05	0.000124918	1.71717e-05	2.59557e-06	3.07589e-08	1.38118e-06	6.77478e-07	6.36129e-05	1.45978e-07	1.75419e-06	3.00117e-06	7.39571e-08	1.30362e-07	5.02352e-08	1.19571e-06
K06980	["None"]	0.000280332	0.000357384	0.000302686	0.000460936	0.000541628	0.00044028	0.000444779	0.000291598	0.000378186	0.000431881	2.45465e-05	0.000234257	0.000463671	0.000384305	4.50149e-05	0.000265997	4.03165e-06	4.87778e-05	0.000125484	4.08215e-05	3.21541e-06	8.92008e-07	0.000123989	7.8031e-05	0.000103347	5.81409e-05	0.000436209	0.000106066	0.000160653	6.70584e-05	0.000166379	0.000298012
K06981	["None"]	0	0	0	0	0	0	0	0	0	0	0	0	0	0	0	0	0	0	0	0	0	0	0	0	0	0	0	0	0	0	0	0
K06982	["", "pantoate kinase [EC:2.7.1.169]"]	0	0	0	0	0	0	0	0	0	0	0	0	0	0	0	0	0	0	0	0	0	0	0	0	0	0	0	0	0	0	0	0
K08350	["formate dehydrogenase-N, gamma subunit [EC:1.2.1.2]"]	3.64627e-06	3.21819e-05	4.40249e-05	3.26727e-05	1.17338e-05	2.04949e-05	6.5236e-08	2.0307e-05	7.30966e-05	4.74059e-06	6.23006e-08	1.91519e-05	6.72383e-05	6.84731e-06	0	1.20522e-06	2.39241e-06	2.5997e-05	0.0001245	2.19826e-05	3.03463e-06	8.3049e-07	1.56783e-06	1.88726e-06	6.3585e-05	7.29889e-07	9.77085e-05	6.58507e-05	1.47914e-07	2.74283e-05	9.16793e-06	0.000281026
K06984	["None"]	0	0	0	0	0	0	0	0	0	0	0	0	0	0	0	0	0	0	0	0	0	0	0	0	0	0	0	0	0	0	0	0
K06985	["aspartyl protease family protein"]	0	0	0	0	0	8.03723e-08	0	0	5.11392e-06	3.18993e-06	1.20863e-05	1.77333e-07	2.75066e-05	1.41226e-05	0	1.88818e-05	0	0	0	0	0	0	0	0	0	0	0	0	0	0	0	0
K06986	["None"]	0	0	0.000212177	0	6.94306e-07	1.80838e-06	0	5.94447e-06	1.31095e-05	7.66469e-06	4.36105e-07	2.30533e-06	4.02143e-08	1.28387e-07	5.32721e-07	2.27653e-06	1.62448e-06	0	4.18237e-07	0	2.58266e-08	3.07589e-08	0	2.05663e-06	1.40712e-06	4.58787e-07	2.33892e-07	7.50293e-08	0	0	7.28411e-07	5.97853e-07
K06987	["None"]	0	0	2.85876e-07	2.70661e-07	1.97877e-06	1.21362e-05	9.13303e-07	3.47093e-06	6.41269e-06	1.37344e-06	6.04316e-06	8.86664e-08	1.27479e-05	3.42365e-07	3.19633e-07	5.35654e-07	0.000117435	8.17728e-05	0.000323189	0.000289252	0.000151589	0.00027966	0.000160291	0.000127535	0.00033091	0.000354079	4.32116e-05	2.49598e-05	5.29533e-05	0.000166968	5.53843e-05	0.000128363
K02445	["MFS transporter, OPA family, glycerol-3-phosphate transporter"]	1.61926e-05	0.000118445	0.000148942	4.46204e-05	1.00327e-05	5.58186e-05	6.49098e-06	0.000101455	3.98155e-05	6.69442e-05	6.23006e-08	6.19335e-05	5.90346e-05	0.000246332	0.00014474	0.000171588	3.01266e-06	0.000108216	0.000133471	4.71805e-05	1.03436e-05	5.04446e-06	0.00015738	9.35404e-05	0.000109449	9.90355e-05	0.000439776	0.000117571	0.000187241	0.000134195	0.00017728	0.000320379
K02444	["DeoR family transcriptional regulator, glycerol-3-phosphate regulon repressor"]	1.99957e-06	2.2968e-05	7.71866e-05	3.70032e-05	0.000514307	0.000469053	0.000262151	0.000405222	0.00033626	0.000170528	6.10546e-06	3.85699e-05	0.000403792	8.39223e-05	4.51215e-05	8.75349e-05	0.000330714	7.40005e-05	0.000173271	0.000230687	0.000251964	0.000136077	0.000341655	0.000184661	0.000120831	0.0001099	0.00010338	0.000121497	1.95247e-05	0.00013954	8.8841e-05	0.00034475
K00582	["tetrahydromethanopterin S-methyltransferase subunit F [EC:2.1.1.86]"]	0	0	0	0	0	0	0	0	0	0	0	0	0	0	0	0	0	0	0	0	0	0	0	0	0	0	0	0	0	0	0	0
K00583	["tetrahydromethanopterin S-methyltransferase subunit G [EC:2.1.1.86]"]	0	0	0	0	0	0	0	0	0	0	0	0	0	0	0	0	0	0	0	0	0	0	0	0	0	0	0	0	0	0	0	0
K00580	["tetrahydromethanopterin S-methyltransferase subunit D [EC:2.1.1.86]"]	0	0	0	0	0	0	0	0	0	0	0	0	0	0	0	0	0	0	0	0	0	0	0	0	0	0	0	0	0	0	0	0
K02110	["F-type H+-transporting ATPase subunit c [EC:3.6.3.14]"]	0.000945992	0.000960784	0.000719265	0.000928638	0.000803589	0.000814774	0.000884013	0.000871843	0.000618013	0.000908687	0.000784614	0.000908476	0.000751927	0.000802975	0.000906052	0.00090539	0.000849793	0.00078923	0.000518802	0.000805451	0.00076461	0.000601521	0.00080534	0.000905667	0.000605298	0.00076288	0.000596308	0.00071608	0.000729845	0.000874784	0.000449555	0.000635483
K00586	["diphthine synthase [EC:2.1.1.98]"]	0	0	0	0	0	0	0	0	0	0	0	0	0	0	0	0	0	0	0	0	0	0	0	0	0	0	0	0	0	0	0	0
K00587	["protein-S-isoprenylcysteine O-methyltransferase [EC:2.1.1.100]"]	0	0	0	0	0	0	0	0	0	0	0	0	0	0	0	0	0	0	2.71179e-06	2.23875e-06	0	0	0	0	0	0	0	0	0	0	0	0
K00584	["tetrahydromethanopterin S-methyltransferase subunit H [EC:2.1.1.86]"]	0	0	0	0	0	0	0	0	0	0	0	0	0	0	0	0	2.02321e-06	0	0	2.11967e-06	0	0	1.30652e-07	1.57272e-06	2.64705e-07	8.34159e-08	0	0	0	0	3.03923e-06	0
K08921	["chlorophyll a/b binding light-harvesting protein PcbD"]	0	0	0	0	0	0	0	0	0	0	0	0	0	0	0	0	0	0	0	0	0	0	0	0	0	0	0	0	0	0	0	0
K02441	["GlpG protein"]	3.13658e-07	1.55346e-05	4.41965e-05	3.29433e-05	8.92183e-06	2.97378e-05	2.67467e-06	2.76478e-05	3.25505e-05	4.25324e-06	6.10546e-06	1.97283e-05	7.37128e-05	1.9472e-05	9.1628e-06	2.17833e-05	2.39241e-06	4.01419e-05	0.000135279	2.19826e-05	3.18959e-06	8.61249e-07	1.56783e-06	2.17761e-06	6.40866e-05	7.42401e-06	9.79424e-05	6.58507e-05	3.32807e-07	2.74804e-05	9.29352e-06	0.000306769
K00588	["caffeoyl-CoA O-methyltransferase [EC:2.1.1.104]"]	1.56829e-07	4.00605e-06	5.71753e-08	4.9879e-06	0.00012251	0.000150015	4.34472e-05	0.00016828	5.86071e-05	7.67798e-05	1.15256e-05	1.87529e-05	6.21713e-05	9.02989e-06	6.82948e-05	6.02611e-05	4.16604e-05	2.43591e-05	7.7846e-06	8.59776e-06	3.68288e-05	2.66372e-05	9.5544e-05	4.84397e-05	7.6068e-06	2.29394e-07	0	1.51309e-05	1.2055e-05	2.01801e-05	5.05366e-05	1.18164e-05
K08922	["chlorophyll a/b binding light-harvesting protein PcbE"]	0	0	0	0	0	0	0	0	0	0	0	0	0	0	0	0	0	0	0	0	0	0	0	0	0	0	0	0	0	0	0	0
K02440	["glycerol uptake facilitator protein"]	0.00144643	0.0011626	0.000734245	0.00139912	7.46726e-05	0.000219979	0.000813982	0.000602546	0.000171925	0.00096296	0.000695213	0.000982823	0.000220937	0.000889422	0.000681989	0.000802009	1.16667e-05	0.000534441	0.000160063	0.000182268	3.43494e-05	5.13366e-05	0.000233998	0.000291921	0.000195645	0.00038584	0.000544092	0.000308346	0.000234647	0.000178544	0.000183082	0.000393915
K00018	["glycerate dehydrogenase [EC:1.1.1.29]"]	1.31344e-05	0.00015855	0.000114236	5.66842e-05	0.000688404	0.000535722	0.000239057	0.000251184	0.000677594	0.000253644	0.000204782	0.000143374	0.000595413	0.00033402	0.000247289	0.000231492	0.000738487	0.000380366	0.000462273	0.000422981	0.000763758	0.00100422	0.000522907	0.000583744	0.000460183	0.000432532	0.0004465	0.000349462	0.000466188	0.000711388	0.000883989	0.000221171
K08923	["chlorophyll a/b binding light-harvesting protein PcbF"]	0	0	0	0	0	0	0	0	0	0	0	0	0	0	0	0	0	0	0	0	0	0	0	0	0	0	0	0	0	0	0	0
K02443	["glycerol uptake operon antiterminator"]	1.05075e-05	1.65583e-05	0.000107432	2.41662e-05	0.000102445	7.0165e-05	2.52463e-05	3.76616e-05	6.30717e-05	3.22537e-05	6.23006e-08	1.00636e-05	7.02946e-05	9.58623e-06	7.94287e-05	4.2406e-05	0.000311589	0.00016435	0.000271975	0.000162048	0.000457738	0.000368922	0.000217797	0.000232254	0.000251665	0.00014018	1.69572e-06	0.000278759	0.000380361	0.000175442	0.000400752	8.68646e-05
K00019	["3-hydroxybutyrate dehydrogenase [EC:1.1.1.30]"]	1.51732e-05	2.43034e-05	5.83188e-06	4.17978e-05	1.04146e-07	4.62141e-06	9.13303e-06	2.33789e-05	1.53823e-05	2.37915e-05	1.5326e-05	2.05263e-05	3.84851e-05	1.73322e-05	1.09208e-05	7.70896e-05	0	2.6533e-05	5.78785e-06	6.52573e-06	3.95147e-06	3.99865e-07	3.73292e-08	1.45174e-07	3.03715e-06	4.58787e-07	0	9.50371e-07	5.54678e-08	2.34652e-07	2.10988e-06	3.51679e-07
K02442	["membrane protein GlpM"]	0	0	0	0	0	0	0	0	0	0	0	0	0	0	0	0	0	0	0	0	0	0	0	0	0	0	0	0	0	0	0	0
K08925	["chlorophyll a/b binding light-harvesting protein PcbH"]	0	0	0	0	0	0	0	0	0	0	0	0	0	0	0	0	0	0	0	0	0	0	0	0	0	0	0	0	0	0	0	0
K08926	["light-harvesting complex 1 alpha chain"]	0	0	0	0	0	0	0	0	0	0	0	0	0	0	0	0	0	0	0	0	0	0	0	0	0	0	0	0	0	0	0	0
K08927	["light-harvesting complex 1 beta chain"]	0	0	0	0	0	0	0	0	0	0	0	0	0	0	0	0	0	0	0	0	0	0	0	0	0	0	0	0	0	0	0	0
K03149	["thiamine biosynthesis ThiG"]	0.000291819	0.000427134	0.000264779	0.000447596	0.000653029	0.000594956	0.000410889	0.000337638	0.000640701	0.000528686	0.00017575	0.000254384	0.000565976	0.00063436	0.000222624	0.000437273	0.000423841	0.000368573	0.000271233	0.000443225	0.000521	0.000296331	0.000366852	0.000401043	0.000471844	0.000441478	0.000495208	0.00035789	0.000581081	0.00033743	0.000290636	0.000447405
K06604	["flagellar rod protein FlaI"]	0	0	0	0	0	0	0	0	0	0	0	0	0	0	0	0	0	0	0	0	0	0	0	0	0	0	0	0	0	0	0	0
K00015	["glyoxylate reductase [EC:1.1.1.26]"]	1.58397e-05	0.000103979	2.63006e-06	3.21313e-05	1.24975e-06	4.72589e-05	9.94848e-06	8.35019e-05	1.83452e-05	7.22164e-05	1.37061e-05	5.04512e-05	7.47986e-06	6.14974e-05	0.000102922	0.000150742	2.02321e-06	2.41804e-05	3.37288e-07	2.42929e-06	0	0	5.22608e-07	1.86307e-06	2.64705e-07	1.56405e-06	0	1.40055e-06	3.69785e-08	1.56435e-07	3.03923e-06	1.68806e-05
K01989	["putative ABC transport system substrate-binding protein"]	0.000661975	0.000565698	0.000307946	0.000457843	0.000138757	0.000424527	0.000379706	0.000836854	0.000237107	0.000543218	0.000742125	0.000657063	0.00027394	0.000377201	0.000856296	0.000672871	0.000945711	0.000719994	0.000419113	0.000683129	0.00088114	0.000400419	0.000660708	0.00080332	0.000750217	0.000852594	9.68314e-05	0.000642551	0.000641171	0.000635465	0.000343132	0.00042736
K00854	["xylulokinase [EC:2.7.1.17]"]	1.58005e-05	6.59217e-05	0.000160319	3.07394e-05	5.34615e-06	0.000103761	9.86368e-05	0.000221621	4.87852e-05	7.31911e-05	2.43596e-05	2.34523e-05	2.15147e-05	2.82023e-05	8.15063e-05	0.000123111	0.00176702	0.000834285	0.00130772	0.00119245	0.00133436	0.00173459	0.00115131	0.00110681	0.00128431	0.00104622	0.00054263	0.00150881	0.000989305	0.00130448	0.00153396	0.000509793
K00855	["phosphoribulokinase [EC:2.7.1.19]"]	0	0	4.07088e-05	7.73318e-08	0	8.03723e-08	0	0	1.62347e-07	8.86091e-08	9.9681e-07	0	0	0	4.36831e-06	4.46379e-08	2.39241e-06	3.29057e-05	0.000125066	2.19588e-05	3.18959e-06	8.61249e-07	1.56783e-06	1.93565e-06	6.38915e-05	7.29889e-07	9.7767e-05	6.58507e-05	1.47914e-07	2.74283e-05	9.19305e-06	0.000281026
K00856	["adenosine kinase [EC:2.7.1.20]"]	3.13658e-06	7.12186e-07	0	1.15998e-07	0	1.20558e-07	0	3.98958e-08	1.01467e-06	1.32914e-07	9.9681e-07	0	1.62868e-05	9.34229e-05	4.36831e-06	3.64691e-05	0	1.19116e-07	1.86183e-06	1.76242e-06	0	0	3.17298e-07	0	7.10525e-07	1.29295e-06	2.3974e-06	0	7.39571e-08	7.56102e-07	2.10988e-06	2.46175e-07
K00857	["thymidine kinase [EC:2.7.1.21]"]	0.000658329	0.000413691	0.000533388	0.000492217	0.000194544	0.000244613	0.000388806	0.000473005	0.000393163	0.000374285	0.000805984	0.000646378	0.000322358	0.000336588	0.000644699	0.000412811	0.000187036	0.00044978	0.000275132	0.000289275	0.000542139	0.000197441	0.000190864	0.000189404	0.000264538	0.000250748	0.000188108	0.000241594	0.00020255	0.000263228	0.000151233	0.000337506
K00850	["6-phosphofructokinase [EC:2.7.1.11]"]	0.000951677	0.000951703	0.000712747	0.00092628	0.000283624	0.000467646	0.000746528	0.00078866	0.000326033	0.000806121	0.000749228	0.000906659	0.000348578	0.00072269	0.000911539	0.000960919	0.00245287	0.00140175	0.00156929	0.00204832	0.00228107	0.00215937	0.00203914	0.00197642	0.00196449	0.00195043	0.00109169	0.00195169	0.00202474	0.00204171	0.00181467	0.00118171
K00851	["gluconokinase [EC:2.7.1.12]"]	0.000219874	2.35912e-05	0.000390335	2.14982e-05	2.01349e-06	4.17936e-06	5.93647e-06	2.30997e-05	2.51231e-05	1.98927e-05	1.76934e-05	1.99943e-05	2.11527e-05	9.62903e-06	1.51293e-05	6.08414e-05	9.60065e-05	0.000201514	0.000137924	5.29918e-05	1.89567e-05	1.69174e-05	0.000127367	7.80068e-05	0.000103862	7.51785e-05	0.000483221	0.000120522	0.000187296	0.000135003	0.000174869	0.000300615
K00852	["ribokinase [EC:2.7.1.15]"]	0.000252926	0.000272322	0.000291594	7.25372e-05	5.17258e-06	0.000178828	0.000237133	0.000338037	8.79107e-05	0.000189136	3.13995e-05	0.000257	6.51472e-05	0.000123252	0.000284686	0.000354782	0.000566307	0.000675325	0.000601815	0.000407691	0.000315717	0.0010084	0.000842557	0.000620183	0.000589123	0.000560513	0.00100468	0.000722908	0.000559023	0.000673922	0.00123368	0.000576893
K00853	["L-ribulokinase [EC:2.7.1.16]"]	1.37225e-06	8.81331e-06	0.000243109	3.82792e-06	2.08292e-07	2.21024e-06	1.12206e-05	4.38854e-06	1.69246e-05	5.22794e-06	1.24601e-07	4.52199e-06	4.10186e-06	3.85161e-06	2.05098e-05	1.05345e-05	1.2346e-05	8.54952e-05	0.000174013	5.63499e-05	4.31304e-06	4.95218e-06	0.000127572	7.72809e-05	0.000119062	9.94734e-05	0.00036072	5.03947e-05	0.000170434	5.99667e-05	0.000162335	2.8697e-05
K00858	["NAD+ kinase [EC:2.7.1.23]"]	0.000947992	0.000947475	0.000792106	0.000937184	0.000805464	0.00083756	0.000884208	0.000886883	0.000877078	0.000909971	0.000896257	0.000883339	0.00077493	0.000912104	0.00093631	0.000909809	0.000706411	0.000750011	0.000546541	0.000669411	0.000727458	0.000762267	0.000585975	0.000685584	0.000623284	0.000696648	0.000279852	0.00067739	0.000579324	0.000707399	0.000583256	0.000582766
K00859	["dephospho-CoA kinase [EC:2.7.1.24]"]	0.000945012	0.000908082	0.000792049	0.000933046	0.000791855	0.000817145	0.000871031	0.00088046	0.000831783	0.00090244	0.00089445	0.000878241	0.000752209	0.000905984	0.000918944	0.000889276	0.000678041	0.000742238	0.000539053	0.000674532	0.000727458	0.000756115	0.000704271	0.000757179	0.000647971	0.00073846	0.000614961	0.000712979	0.00073114	0.000735479	0.000735469	0.000597291
K01181	["endo-1,4-beta-xylanase [EC:3.2.1.8]"]	3.2542e-06	1.78047e-07	1.71526e-07	2.31995e-07	1.87463e-06	4.01862e-07	1.46781e-06	2.49748e-05	1.76146e-05	2.83549e-06	5.60706e-07	2.65999e-07	1.76943e-05	5.99139e-07	1.06544e-06	3.33445e-05	0.000182488	4.94925e-05	0.000174378	0.000264625	0.000135913	0.000391807	0.000143848	9.20403e-05	0.000225961	0.000227496	0.000369433	7.18781e-05	0.000200165	0.000266669	0.000251377	0.000102831
K01180	["endo-1,3(4)-beta-glucanase [EC:3.2.1.6]"]	0	0	0	0	0	0	0	0	0	0	0	0	0	0	0	0	0	0	0	0	0	0	0	0	0	0	0	0	0	0	0	0
K01183	["chitinase [EC:3.2.1.14]"]	0	4.45116e-08	9.71979e-05	1.54664e-07	9.37313e-07	2.73266e-06	6.19742e-07	1.47614e-06	3.13329e-05	5.58237e-06	1.42045e-05	8.42331e-07	3.941e-06	2.91011e-06	1.27853e-05	2.0087e-06	5.25444e-05	7.10226e-05	0.000148838	0.000116653	1.07439e-05	8.05883e-05	3.73292e-05	5.34724e-06	7.41732e-05	4.73177e-05	2.9412e-05	7.07777e-06	1.16298e-05	6.28868e-05	1.54725e-05	1.55794e-05
K01182	["oligo-1,6-glucosidase [EC:3.2.1.10]"]	0.000556782	0.000731549	2.42423e-05	0.000878257	2.04473e-05	0.000152145	0.000543644	0.000349687	4.00996e-05	0.000662309	2.34873e-05	0.000390797	2.96782e-05	0.000625373	0.000105372	0.000510166	0.0010157	0.000581313	0.000566872	0.000908648	0.00153037	0.000596569	0.000810286	0.000851009	0.000940289	0.000863	8.8996e-05	0.000545538	0.000720397	0.000636299	0.000447922	0.000401722
K01185	["lysozyme [EC:3.2.1.17]"]	1.92115e-06	9.48988e-05	0.000134533	4.71724e-05	0.000240264	0.000128355	3.39879e-05	9.93804e-05	0.000292914	0.00012073	0.000136314	4.21166e-05	0.000212533	0.000265718	0.000167541	0.000184756	8.00424e-06	0.00016429	0.000252925	7.33311e-05	8.66483e-06	3.10972e-05	2.1091e-05	7.13772e-06	0.000134498	2.88202e-05	0.000347856	0.000204905	8.13528e-07	0.000128981	3.6722e-05	0.000846947
K01184	["polygalacturonase [EC:3.2.1.15]"]	3.13658e-06	0	0	7.73318e-08	0	0	0	0	0	0	0	0	8.04286e-08	0	0	1.73195e-05	0	0	0	0	0	0	0	0	0	0	0	0	0	0	0	0
K01187	["alpha-glucosidase [EC:3.2.1.20]"]	0.000226775	9.77031e-05	0.000185477	4.78684e-05	0.000199648	0.000198721	0.000124601	0.000219547	0.000111086	0.000152585	8.47912e-05	0.000125818	7.54018e-05	0.00014251	0.000134885	0.000191318	0.000616311	0.00078786	0.000581133	0.00118356	0.000624914	0.000745749	0.000798676	0.000618634	0.0007025	0.000889589	0.000587128	0.000766024	0.000871658	0.000881198	0.000379753	0.000368805
K01188	["beta-glucosidase [EC:3.2.1.21]"]	8.07669e-06	6.18712e-06	4.28814e-06	1.39197e-06	3.46806e-05	3.00592e-05	2.60944e-07	2.75281e-06	4.91504e-05	8.37356e-06	3.60721e-05	7.31498e-06	1.98659e-05	9.843e-07	1.90181e-05	2.34795e-05	0.000451235	0.000277509	0.000428045	0.000539539	0.000775457	0.000613763	0.000595624	0.000360975	0.000291761	0.000369657	0.000175536	0.000202554	0.000217822	0.000684142	0.000346297	0.000179778
K02596	["nitrogen fixation protein NifX"]	0	0	1.71526e-07	0	0	0	0	0	0	0	0	0	0	0	0	0	4.00212e-06	1.17627e-05	0.000115919	1.11938e-05	8.52278e-07	2.21464e-06	1.69848e-06	7.01674e-07	6.11191e-05	1.71003e-06	1.05252e-06	2.77608e-06	3.14318e-07	7.03957e-07	4.92305e-06	1.05504e-07
K13766	["methylglutaconyl-CoA hydratase [EC:4.2.1.18]"]	3.13658e-06	0	2.97311e-06	7.73318e-08	7.63736e-07	2.57191e-06	3.91416e-07	1.11708e-06	0	2.79119e-06	6.16776e-06	2.21666e-07	2.09517e-05	3.89441e-06	1.06011e-05	3.6737e-05	0	0	0	0	0	0	0	0	0	0	0	0	0	0	0	0
K13767	["enoyl-CoA hydratase [EC:4.2.1.17]"]	6.03791e-06	1.21072e-05	2.51571e-06	2.08022e-05	0	2.21024e-06	4.46866e-06	1.16895e-05	0	1.08989e-05	6.23006e-08	9.97497e-06	4.02143e-08	7.53204e-06	2.2907e-06	1.0847e-05	7.9747e-07	1.48894e-07	5.36962e-06	1.98153e-05	0	0.000112116	1.86646e-07	7.2587e-08	0	2.0854e-07	0	2.00078e-07	3.69785e-08	7.26379e-05	9.29352e-07	7.03357e-08
K13003	["glycosyltransferase [EC:2.4.1.-]"]	0	0	0	0	0	0	0	0	0	0	0	0	0	0	0	0	0	0	0	0	0	0	0	0	0	0	0	0	0	0	0	0
K13002	["glycosyltransferase [EC:2.4.1.-]"]	0	0	0	0	0	0	0	0	0	0	0	0	0	0	0	0	2.51055e-07	1.05119e-05	1.86183e-06	8.59538e-05	1.80786e-07	6.00721e-05	3.67692e-06	5.08109e-07	6.54797e-07	1.60784e-05	5.90578e-06	2.50098e-07	3.69785e-08	1.74164e-05	3.16482e-06	1.33638e-06
K13000	["mannosyltransferase [EC:2.4.1.-]"]	0	0	0	0	0	0	0	0	0	0	0	0	0	0	0	0	0	0	0	0	0	0	0	0	0	0	0	0	0	0	0	0
K02984	["small subunit ribosomal protein S3Ae"]	0	0	0	0	0	0	0	0	0	0	0	0	0	0	0	0	0	0	0	0	0	0	0	0	0	0	0	0	0	0	0	0
K02986	["small subunit ribosomal protein S4"]	0.000946345	0.00093835	0.000792106	0.000937184	0.000803902	0.00083756	0.000884208	0.000886883	0.000853213	0.000909971	0.000915508	0.000883339	0.000762825	0.000912104	0.00093647	0.000909318	0.000773723	0.000750993	0.000546581	0.000686059	0.000727471	0.000762544	0.000706903	0.000758413	0.000660677	0.000751598	0.00061771	0.000714604	0.000739904	0.000746925	0.00073994	0.000598311
K02987	["small subunit ribosomal protein S4e"]	0	0	0	0	0	0	0	0	0	0	0	0	0	0	0	0	0	0	0	0	0	0	0	0	0	0	0	0	0	0	0	0
K02636	["cytochrome b6-f complex iron-sulfur subunit [EC:1.10.99.1]"]	0	0	0	0	0	0	0	0	0	0	0	0	0	0	0	0	0	0	0	0	0	0	0	0	0	0	0	0	0	0	0	0
K02982	["small subunit ribosomal protein S3"]	0.000946345	0.00093835	0.000792106	0.000937184	0.000803902	0.00083756	0.000884208	0.000886883	0.000853213	0.000909971	0.000915508	0.000883339	0.000780318	0.000912104	0.00093647	0.000909318	0.000773634	0.000748939	0.000542291	0.000685535	0.000723016	0.000759867	0.000692438	0.000758171	0.000659339	0.000750847	0.000617593	0.000714179	0.000739663	0.00074682	0.000739638	0.000598029
K02983	["small subunit ribosomal protein S30e"]	0	0	0	0	0	0	0	0	0	0	0	0	0	0	0	0	0	0	0	0	0	0	0	0	0	0	0	0	0	0	0	0
K02638	["plastocyanin"]	0	0	0	0	0	0	0	0	0	0	0	0	0	0	0	0	0	0	0	0	0	0	0	0	0	0	0	0	0	0	0	0
K02639	["ferredoxin"]	0	0	0	0	0	0	0	0	0	0	0	0	0	0	0	0	0	0	0	0	0	0	0	0	0	0	0	0	0	0	0	0
K02988	["small subunit ribosomal protein S5"]	0.000946345	0.000938395	0.000791306	0.000937106	0.000830424	0.000853554	0.000884208	0.000886883	0.000883531	0.00092601	0.00092965	0.000914949	0.000821618	0.000903117	0.00093647	0.000909318	0.000733215	0.000725533	0.000517844	0.000660504	0.000684767	0.000699365	0.000704495	0.000739782	0.000636588	0.000718315	0.00061771	0.000714604	0.000726074	0.000687375	0.000713968	0.000572673
K08298	["crotonobetainyl-CoA:carnitine CoA-transferase [EC:2.8.3.-]"]	1.29384e-06	6.67675e-06	2.78443e-05	3.71192e-06	1.49276e-06	1.5552e-05	1.34712e-05	4.82739e-06	1.74929e-05	7.7533e-06	3.11503e-07	2.12799e-06	1.41554e-05	4.02279e-06	1.00152e-05	1.06685e-05	9.89453e-07	1.16138e-06	6.71877e-06	1.10747e-05	5.66894e-06	4.24473e-06	5.48739e-06	6.55702e-06	1.76935e-06	2.83614e-06	6.43204e-07	6.62759e-06	1.02615e-05	6.28347e-06	3.44111e-06	2.21557e-06
K08299	["carnitinyl-CoA dehydratase [EC:4.2.1.-]"]	0	0	2.78443e-05	0	0	0	0	0	0	0	0	0	0	0	0	0	0	0	4.15538e-06	7.83564e-06	0	0	0	4.11326e-07	0	1.0427e-07	6.43204e-07	2.25088e-07	0	1.0429e-07	2.51176e-08	1.12537e-06
K03583	["exodeoxyribonuclease V gamma subunit [EC:3.1.11.5]"]	5.09694e-06	2.29235e-05	7.98167e-05	3.27887e-05	0.000514272	0.000361274	0.000215964	0.000125752	0.000334718	8.70585e-05	7.10227e-06	3.84369e-05	0.000387787	0.000166218	4.36831e-06	1.79891e-05	2.39241e-06	3.63004e-05	0.000125066	2.19826e-05	3.18959e-06	8.61249e-07	1.66115e-06	1.93565e-06	6.44209e-05	1.08441e-06	9.7767e-05	6.58507e-05	1.47914e-07	2.74283e-05	9.19305e-06	0.000281061
K03582	["exodeoxyribonuclease V beta subunit [EC:3.1.11.5]"]	5.13615e-06	2.3057e-05	4.71124e-05	3.27887e-05	3.5479e-05	3.65694e-05	6.5236e-08	2.0307e-05	8.19851e-05	2.29055e-05	5.37032e-05	5.21802e-05	0.000147948	9.71462e-05	2.0563e-05	1.81676e-05	2.39241e-06	3.63004e-05	0.000125066	2.19826e-05	3.18959e-06	8.61249e-07	1.66115e-06	1.93565e-06	6.44209e-05	1.08441e-06	9.7767e-05	6.58507e-05	1.47914e-07	2.74283e-05	9.19305e-06	0.000281061
K03581	["exodeoxyribonuclease V alpha subunit [EC:3.1.11.5]"]	0.000667425	0.000504406	0.000494795	0.000491057	0.000598526	0.000522742	0.00050721	0.00046702	0.000485254	0.000418722	0.00072275	0.000659856	0.00062674	0.000421366	0.00069307	0.000439192	0.000686415	0.00058313	0.000491968	0.000624969	0.000345418	0.000735537	0.000617481	0.000703997	0.000591784	0.000717668	0.000595431	0.000783256	0.000703702	0.000616588	0.000714898	0.000617055
K03580	["ATP-dependent helicase HepA [EC:3.6.4.-]", "ATP-dependent helicase HepA [EC:3.6.1.-]"]	1.96036e-06	2.2879e-05	7.50139e-05	3.26727e-05	8.22752e-06	7.03258e-06	0	2.01873e-05	3.44581e-05	4.43046e-08	6.10546e-06	1.92406e-05	5.77477e-05	6.59053e-06	0	6.2493e-07	2.39241e-06	3.71343e-05	0.000129222	4.64184e-05	3.2025e-06	8.61249e-07	0.000122496	7.51759e-05	0.000101285	5.57009e-05	0.000436209	0.00010329	0.000160487	6.69541e-05	0.0001656	0.000297696
K03587	["cell division protein FtsI (penicillin-binding protein 3) [EC:2.4.1.129]"]	0.000295583	0.0005592	0.000418294	0.000490283	0.000778594	0.000752888	0.000599127	0.000621337	0.000801343	0.000680562	0.000250137	0.000370847	0.000667678	0.000731592	0.000385637	0.000636581	9.96837e-06	0.000259136	0.000258753	0.000133301	1.28358e-05	8.4956e-05	5.14396e-05	2.647e-05	0.00020927	0.000118117	0.00018343	8.13568e-05	2.0708e-05	0.000117926	3.2251e-05	0.000334798
K03586	["cell division protein FtsL"]	6.78285e-06	3.20484e-05	7.98167e-05	3.27887e-05	0.000543607	0.000377187	0.000215964	0.000125752	0.000389064	0.000106996	2.031e-05	7.00465e-05	0.000462947	0.00018385	0	3.74065e-05	2.39241e-06	3.62409e-05	0.000125066	2.19826e-05	3.18959e-06	8.61249e-07	1.56783e-06	1.93565e-06	6.38915e-05	7.29889e-07	9.7767e-05	6.58507e-05	1.47914e-07	2.74283e-05	9.19305e-06	0.000281061
K03585	["membrane fusion protein"]	1.74472e-05	0.000164159	0.000122012	1.76703e-05	0.000748288	0.000527283	0.000249136	0.000247513	0.000441867	0.000303575	0.000124414	0.000129054	0.000509998	0.000335646	0.000322563	0.000387144	1.13418e-05	0.000231084	0.000380083	0.000332622	9.10388e-06	0.000205439	0.000424713	0.000226012	0.000316629	0.000257046	0.00124238	0.000188674	0.000495457	0.000303249	0.000511219	0.000383435
K03584	["DNA repair protein RecO (recombination protein O)"]	0.000931368	0.000782648	0.000780156	0.0009199	0.000816434	0.000758795	0.00086816	0.00078471	0.000833204	0.00084378	0.000859126	0.000854567	0.000788763	0.000858139	0.000730307	0.000710501	0.000622868	0.000614428	0.000436733	0.000621754	0.000323917	0.000734553	0.000618656	0.000682124	0.000510519	0.000669663	0.000602214	0.000702775	0.000648918	0.000704817	0.000725949	0.00054788
K03589	["cell division protein FtsQ"]	0.000947286	0.000889209	0.000792106	0.00093525	0.000802096	0.000786041	0.000879642	0.0008576	0.000850899	0.000907889	0.000844361	0.000907102	0.000783133	0.000899308	0.000885436	0.000861109	0.000357562	0.000612045	0.000460762	0.000357176	0.000475713	0.000239735	0.000209771	0.000370121	0.000355221	0.000384547	0.000267748	0.000595483	0.000402049	0.000358106	0.000169393	0.000427571
K03588	["cell division protein FtsW"]	0.000948149	0.000970176	0.000793993	0.000937609	0.000815497	0.000851504	0.000886002	0.000889038	0.000903013	0.000927427	0.000910399	0.000914949	0.000822262	0.000921091	0.000962893	0.000918826	0.00150911	0.00103205	0.000862525	0.0010439	0.00146702	0.0011529	0.0011265	0.00122425	0.00122992	0.00125301	0.000660921	0.00163589	0.00145357	0.00113376	0.00098235	0.000837804
K01725	["cyanate lyase [EC:4.2.1.104]"]	0	0	2.78443e-05	0	0	0	0	0	0	0	0	0	1.60053e-05	1.06989e-06	0	1.88818e-05	0	5.30064e-06	4.15538e-06	7.83564e-06	0	1.32263e-06	0	4.11326e-07	0	1.25124e-07	6.43204e-07	2.25088e-07	0	1.0429e-07	5.02352e-08	1.12537e-06
K01724	["4a-hydroxytetrahydrobiopterin dehydratase [EC:4.2.1.96]"]	3.13658e-06	0	0	1.15998e-07	0	8.03723e-08	0	0	1.62347e-07	8.86091e-08	7.03997e-06	8.86664e-08	2.01072e-05	1.06989e-06	4.36831e-06	3.62013e-05	0	8.48698e-06	9.44405e-07	1.7267e-05	0	2.33768e-06	0.000120928	7.29499e-05	3.73931e-05	5.49502e-05	0.000337857	3.72896e-05	0.000160598	3.95259e-05	0.000156684	1.55442e-05
K01727	["hyaluronate lyase [EC:4.2.2.1]"]	4.94011e-06	8.59075e-06	1.58375e-05	7.50118e-06	7.98451e-07	5.47335e-05	2.9715e-05	0.000165807	3.20635e-06	4.06716e-05	1.35815e-05	1.43196e-05	1.89812e-05	3.00426e-05	7.38351e-05	4.59324e-05	4.23693e-05	4.18691e-05	1.47867e-05	1.52426e-05	5.03361e-05	2.71293e-05	5.80655e-05	7.35548e-06	9.61298e-06	1.20953e-05	4.62522e-05	3.04369e-05	6.4583e-05	6.68238e-05	5.46308e-05	1.14296e-05
K01726	["None"]	5.09694e-07	2.18997e-05	5.71753e-08	4.44658e-06	8.68229e-05	8.09751e-05	2.44309e-05	3.01213e-05	7.68711e-05	3.15448e-05	1.86902e-07	6.20665e-07	6.96512e-05	3.33806e-06	7.78305e-05	5.04854e-05	0.000155197	0.000110569	5.34533e-05	9.9815e-05	7.62531e-05	0.000125558	0.000167925	0.000129834	4.67693e-05	3.93723e-05	2.65468e-05	0.000610814	0.000306848	9.74068e-05	0.000149751	4.97625e-05
K01721	["nitrile hydratase [EC:4.2.1.84]"]	0	0	3.43052e-07	0	0	0	0	0	0	0	0	0	0	0	0	0	2.39241e-06	2.20661e-05	0.000121343	6.66863e-06	1.0718e-06	3.07589e-08	2.70637e-06	3.14543e-07	6.08962e-05	4.17079e-08	1.22793e-06	2.8261e-06	1.47914e-07	2.60725e-08	2.51176e-08	1.05504e-07
K01720	["2-methylcitrate dehydratase [EC:4.2.1.79]"]	3.13658e-06	4.45116e-08	2.78443e-05	1.15998e-07	0	8.03723e-08	0	0	1.62347e-07	8.86091e-08	1.05911e-06	0	8.04286e-08	0	4.36831e-06	1.73641e-05	0	1.48894e-07	4.27681e-06	1.19797e-05	5.94012e-07	8.3049e-07	1.86646e-07	1.25817e-06	2.78637e-07	5.63057e-07	9.61297e-05	6.28996e-05	7.39571e-08	2.72979e-05	9.14281e-06	0.000279831
K01722	["None"]	0	0	0	0	0	0	0	0	0	0	0	0	0	0	0	0	0	0	0	0	0	0	0	0	0	0	0	0	0	0	0	0
K13008	["O-antigen polymerase"]	0	0	0	0	0	0	0	0	0	0	0	0	0	0	0	0	0	0	0	0	0	0	0	0	0	0	0	0	0	0	0	0
K01729	["poly(beta-D-mannuronate) lyase [EC:4.2.2.3]"]	0	0	0	0	0	0	0	0	0	0	1.20863e-05	1.77333e-07	8.12329e-06	0	0	0	1.4768e-07	1.57828e-06	0	0	0	0	0	0	0	0	0	2.50098e-08	0	9.8554e-06	0	0
K01728	["pectate lyase [EC:4.2.2.2]"]	3.48944e-06	1.61577e-05	5.71753e-08	1.7013e-06	1.11089e-06	4.09899e-06	2.67467e-06	3.51083e-06	2.03745e-05	7.93052e-06	1.49522e-05	1.55166e-06	9.24929e-06	3.42365e-07	1.08142e-05	3.24071e-05	3.13081e-06	8.21897e-06	0.000114718	3.10806e-05	6.32752e-07	1.21498e-05	7.40984e-06	5.32304e-07	6.06036e-05	3.39085e-05	1.68987e-05	3.0762e-06	9.24463e-08	3.31903e-05	3.76764e-07	9.91733e-06
K09530	["DnaJ homolog subfamily C member 10"]	0	0	0	0	0	0	0	0	0	0	0	0	0	0	0	0	0	0	0	0	0	0	0	0	0	0	0	0	0	0	0	0
K09539	["DnaJ homolog subfamily C member 19"]	0	0	0	0	0	0	0	0	0	0	0	0	0	0	0	0	0	0	0	0	0	0	0	0	0	0	0	0	0	0	0	0
K02188	["cobalamin biosynthesis protein CbiD", "cobalt-precorrin-5B (C1)-methyltransferase [EC:2.1.1.195]"]	1.04291e-05	9.73025e-05	0.000112864	2.55195e-05	0.000121816	0.000215518	5.25476e-05	0.000260001	0.0003113	0.000150768	0.000150269	5.06285e-05	0.000149517	0.000263493	0.000224329	0.000225644	0.000524558	0.0003798	0.000478233	0.000456872	0.000554678	0.00031451	0.000351193	0.00044295	0.000566358	0.000477931	0.000100281	0.000462656	0.000464543	0.000368639	0.000182103	0.000232178
K02189	["cobalamin biosynthesis protein CbiG", "cobalt-precorrin 5A hydrolase [EC:3.7.1.12]"]	1.00371e-05	9.73025e-05	4.00227e-05	1.6317e-05	0.000103695	0.000166732	4.86986e-05	0.00023742	8.41767e-05	0.000134996	4.57287e-05	4.74809e-05	9.07235e-05	5.93148e-05	0.000210744	0.000219083	0.000440691	0.000290106	0.000376332	0.00033124	0.000151086	0.000226816	0.000295311	0.000410479	0.000414473	0.000395224	7.16295e-05	0.00045998	0.00038711	0.000284764	0.000173136	0.000225145
K02182	["crotonobetaine/carnitine-CoA ligase [EC:6.2.1.-]"]	1.29384e-06	6.67675e-06	3.97368e-05	3.71192e-06	1.49276e-06	1.5552e-05	1.34712e-05	4.82739e-06	1.74929e-05	7.7533e-06	3.11503e-07	2.12799e-06	3.01607e-05	5.09268e-06	1.00152e-05	2.95503e-05	9.89453e-07	1.36983e-06	8.29727e-06	1.65763e-05	5.66894e-06	4.4908e-06	6.25264e-06	9.53309e-06	1.81114e-06	4.69214e-06	7.01677e-07	8.07816e-06	1.0354e-05	7.43066e-06	4.34535e-06	2.28591e-06
K02183	["calmodulin"]	0	0	0	0	0	0	0	0	0	0	0	0	0	0	0	0	0	0	0	0	0	0	0	0	0	0	0	0	0	0	0	0
K03769	["peptidyl-prolyl cis-trans isomerase C [EC:5.2.1.8]"]	0	0	4.39106e-05	2.24262e-06	2.83277e-05	6.12437e-05	2.35502e-05	0.000140353	2.59349e-05	3.78361e-05	4.41712e-05	2.48266e-06	8.07905e-05	0.000179699	2.86071e-05	7.10635e-05	0.000138007	0.000110509	0.000361006	7.38789e-05	1.28229e-05	2.42995e-05	6.42248e-05	6.17231e-05	0.000203475	4.18331e-05	3.80075e-06	0.000391553	0.00022984	3.80919e-05	0.00010135	2.58835e-05
K03768	["peptidyl-prolyl cis-trans isomerase B (cyclophilin B) [EC:5.2.1.8]"]	0.000679932	0.000643638	0.000711031	0.000523381	0.000801333	0.000786282	0.00061449	0.000854648	0.000640295	0.000626245	0.000741378	0.000678298	0.000720118	0.000439854	0.000827476	0.000744738	0.000945002	0.000703526	0.000822455	0.000869946	0.000885853	0.00134555	0.00101448	0.00101223	0.000800497	0.000883395	0.00101112	0.000974756	0.00101009	0.00115715	0.00127813	0.000661472
K03767	["peptidyl-prolyl cis-trans isomerase A (cyclophilin A) [EC:5.2.1.8]"]	0.000702202	0.000755674	0.000605886	0.000834448	0.000597137	0.000579243	0.000754063	0.000595724	0.000429934	0.000723493	0.000698951	0.000725424	0.00052729	0.000655202	0.000597873	0.00063359	5.41984e-06	0.000288944	0.000134686	9.19556e-05	1.79624e-05	1.19344e-05	1.39051e-05	8.43944e-05	7.11361e-05	0.000137574	0.00017922	0.000170792	3.93637e-05	8.6326e-05	2.37864e-05	0.000326956
K03765	["transcriptional activator of cad operon"]	0	0	2.79015e-05	0	0	0	0	0	0	0	0	0	0	0	0	0	2.39241e-06	1.48894e-06	0.000118874	1.43852e-05	6.32752e-07	0	1.36251e-06	6.04891e-07	6.02692e-05	1.45978e-07	1.63725e-06	3.00117e-06	7.39571e-08	1.30362e-07	2.51176e-08	1.19571e-06
K03764	["transcriptional repressor of met regulon (beta-ribbon, MetJ family)"]	1.96036e-06	2.2879e-05	4.41965e-05	3.26727e-05	8.22752e-06	7.03258e-06	0	2.01873e-05	3.44581e-05	4.43046e-08	6.23006e-08	1.91519e-05	5.36861e-05	6.59053e-06	0	6.2493e-07	2.39241e-06	3.61813e-05	0.000125039	2.13396e-05	3.18959e-06	8.61249e-07	1.56783e-06	1.52433e-06	6.38915e-05	6.04765e-07	9.72407e-05	6.56757e-05	1.47914e-07	2.7324e-05	9.16793e-06	0.000279936
K03763	["DNA polymerase III subunit alpha, Gram-positive type [EC:2.7.7.7]"]	0.000662445	0.000485622	0.000414749	0.000463527	0.000142576	0.000275114	0.000334628	0.000505919	0.00017432	0.000380177	0.000701505	0.000589676	0.000227251	0.000240255	0.000748686	0.000473027	0.000837949	0.000633218	0.000611732	0.000654811	0.00077485	0.000849837	0.000600197	0.000780673	0.000541908	0.000659632	0.000166064	0.0010278	0.00085267	0.000688757	0.000573963	0.000298927
K03762	["MFS transporter, MHS family, proline/betaine transporter"]	4.43042e-06	7.21089e-06	0.000342137	6.18654e-07	1.31918e-06	7.555e-06	7.75329e-05	1.36843e-05	1.68435e-05	7.57608e-06	8.90899e-06	6.67215e-05	5.02679e-06	2.61054e-06	2.16285e-05	1.14273e-05	7.16246e-06	8.62694e-05	0.000132986	2.65554e-05	2.18881e-05	1.90705e-05	2.35734e-05	2.07599e-05	7.14286e-05	8.75867e-06	0.000118233	8.9485e-05	3.04333e-05	4.66958e-05	2.08727e-05	0.000284121
K03761	["MFS transporter, MHS family, alpha-ketoglutarate permease"]	3.13658e-06	2.49265e-06	4.36819e-05	1.93329e-07	0	8.03723e-08	0	0	1.62347e-07	1.06331e-06	9.9681e-07	2.52699e-06	8.04286e-08	0	4.36831e-06	1.73641e-05	2.39241e-06	7.75442e-05	0.000124931	1.71717e-05	2.59557e-06	3.07589e-08	1.38118e-06	6.77478e-07	6.36129e-05	6.94437e-06	1.75419e-06	9.95389e-06	7.39571e-08	1.30362e-07	5.02352e-08	1.19571e-06
K03760	["phosphoethanolamine transferase"]	3.2542e-06	3.11582e-07	4.6655e-05	1.54664e-07	1.56219e-06	1.61548e-05	4.8927e-07	1.23677e-06	2.69495e-05	1.47091e-05	3.40162e-05	5.09832e-06	3.98122e-05	0.000103779	3.05782e-05	3.7719e-05	2.39241e-06	3.31439e-05	0.000124918	1.71955e-05	2.59557e-06	3.07589e-08	1.4745e-06	6.77478e-07	6.46717e-05	4.23336e-06	1.75419e-06	3.00117e-06	6.60067e-06	5.89238e-06	2.135e-06	1.68806e-06
K09457	["7-cyano-7-deazaguanine reductase [EC:1.7.1.13]"]	0.00029723	0.000331523	0.000326471	0.000221633	0.000664867	0.000527845	0.000353546	0.000351681	0.000671831	0.000388507	0.000433488	0.000273093	0.000548604	0.000492963	0.000384997	0.000379824	0.000177363	0.000222984	0.00010576	0.000215682	0.000407376	0.000127311	0.000188942	0.000151102	0.000200243	0.000286137	0.000401535	0.000119572	0.000240823	0.000184776	0.000179742	7.26216e-05
K09456	["putative acyl-CoA dehydrogenase"]	0	0	4.36819e-05	7.73318e-08	0	8.03723e-08	0	0	1.62347e-07	8.86091e-08	6.97767e-06	8.86664e-08	2.00669e-05	1.06989e-06	4.36831e-06	1.89265e-05	2.39241e-06	3.27568e-05	0.000124918	1.71717e-05	2.59557e-06	3.07589e-08	1.38118e-06	6.77478e-07	6.36129e-05	1.45978e-07	1.75419e-06	3.00117e-06	7.39571e-08	1.30362e-07	5.02352e-08	1.19571e-06
K09459	["phosphonopyruvate decarboxylase [EC:4.1.1.82]"]	0	2.20333e-05	0	4.63991e-07	6.94306e-07	3.4962e-06	1.95708e-06	1.8751e-06	3.28346e-05	3.50006e-06	2.59171e-05	2.34966e-06	7.0375e-06	1.28387e-06	4.39495e-05	1.04899e-05	1.75296e-05	1.41152e-05	1.36264e-05	3.89876e-05	2.05322e-06	0.000284212	8.6697e-05	7.95311e-05	6.77088e-06	3.14895e-05	5.26258e-06	7.50293e-08	1.42922e-05	4.6748e-05	0.000266046	2.90135e-05
K09458	["3-oxoacyl-[acyl-carrier-protein] synthase II [EC:2.3.1.179]"]	0.00073494	0.000896242	0.00064871	0.000900722	0.00136046	0.00122194	0.00110647	0.00091493	0.00117409	0.00102064	0.000962607	0.000995325	0.00125255	0.00108072	0.000922406	0.000910389	0.000784769	0.000671037	0.000802083	0.00077287	0.000729963	0.00106776	0.000858216	0.000842178	0.000817995	0.00080659	0.000942586	0.000759397	0.00089795	0.000904689	0.00115968	0.000634147
K00602	["phosphoribosylaminoimidazolecarboxamide formyltransferase / IMP cyclohydrolase [EC:2.1.2.3 3.5.4.10]"]	0.0016665	0.00185093	0.0015873	0.00184371	0.00187018	0.00174946	0.00173521	0.00178725	0.00182141	0.00191086	0.00183127	0.00168178	0.00170963	0.00187308	0.00195141	0.00189631	0.0014606	0.00146351	0.000975611	0.00126752	0.00141487	0.00106484	0.00127712	0.00133812	0.00128085	0.00147921	0.00118151	0.00142901	0.0014211	0.00134902	0.00093656	0.00115474
K13988	["ADP-ribose pyrophosphatase [EC:3.6.1.13]"]	0	0	0	0	0	0	0	0	0	0	0	0	0	0	0	0	0	0	0	0	0	0	0	0	0	0	0	0	0	0	0	0
K13985	["N-acyl-phosphatidylethanolamine-hydrolyzing phospholipase D [EC:3.1.4.-]"]	0	0	0	0	0	0	0	0	0	0	0	0	0	0	0	0	0	0	0	0	0	0	0	0	0	0	0	0	0	0	0	0
K09981	["hypothetical protein"]	0	0	0	0	0	8.03723e-08	0	0	1.62347e-07	8.86091e-08	9.3451e-07	0	0	0	4.36831e-06	0	4.16604e-05	5.65799e-07	6.8267e-06	7.9309e-06	3.68288e-05	2.42688e-05	4.83226e-05	5.95213e-06	7.59286e-06	1.45978e-07	0	1.50309e-05	1.16298e-05	1.34795e-05	5.02352e-05	9.63599e-06
K09980	["hypothetical protein"]	0	0	0	0	0	0	0	0	0	0	6.04316e-06	8.86664e-08	4.06164e-06	0	0	0	0	0	2.6983e-08	6.43046e-07	0	0	0	4.11326e-07	0	1.0427e-07	4.67785e-07	2.00078e-07	0	1.0429e-07	2.51176e-08	1.12537e-06
K09983	["hypothetical protein"]	0	0	0	0	0	0	0	0	0	0	0	0	1.60053e-05	1.06989e-06	0	1.88818e-05	0	0	0	0	0	0	0	0	0	0	0	0	0	0	0	0
K09982	["hypothetical protein"]	0	0	2.8702e-05	7.73318e-08	0	0	0	0	8.5232e-07	0	0	0	8.04286e-08	0	0	4.46379e-08	2.39241e-06	2.25128e-05	0.000124608	1.55046e-05	2.4277e-06	0	1.58649e-06	1.93565e-07	6.35014e-05	9.80136e-07	3.56686e-06	2.8261e-06	1.47914e-07	7.82175e-07	2.10988e-06	3.16511e-07
K09985	["hypothetical protein"]	0	0	0	0	0	0	0	0	0	0	0	0	0	0	0	0	0	0	0	0	0	0	0	0	0	0	0	0	0	0	0	0
K09984	["hypothetical protein"]	0	0	1.71526e-07	0	7.63736e-07	2.57191e-06	3.91416e-07	1.11708e-06	0	2.79119e-06	6.16776e-06	1.77333e-07	4.90615e-06	2.82451e-06	1.06011e-05	5.35654e-07	2.39241e-06	1.17329e-05	0.000115285	6.57336e-06	7.87712e-07	0	1.36251e-06	2.41957e-07	6.05757e-05	4.17079e-08	1.05252e-06	2.77608e-06	7.39571e-08	2.60725e-08	2.51176e-08	1.05504e-07
K09987	["hypothetical protein"]	0	0	0	0	0	0	0	0	0	0	0	0	0	0	0	0	0	0	0	0	0	0	0	0	0	0	0	0	0	0	0	0
K09986	["hypothetical protein"]	0	0	2.97311e-06	0	0	0	0	0	0	0	6.04316e-06	8.86664e-08	4.06164e-06	0	0	0	0	0	0	0	0	0	0	0	0	0	0	0	0	0	0	0
K09989	["hypothetical protein"]	0	0	2.97311e-06	0	0	0	0	0	0	0	6.04316e-06	8.86664e-08	2.00669e-05	1.06989e-06	0	1.88818e-05	6.47575e-05	7.90629e-05	1.69183e-05	2.96039e-05	1.25905e-05	3.10972e-05	1.78993e-05	2.35424e-05	2.9229e-05	2.28142e-05	1.16946e-07	3.22626e-06	3.37244e-05	3.05309e-05	1.86624e-05	1.34341e-05
K09988	["hypothetical protein"]	0	0	4.07088e-05	3.47993e-07	1.04146e-06	1.20558e-05	8.48068e-07	2.67302e-06	0	8.86091e-08	0	0	0	4.27957e-08	0	1.33914e-07	0.000182	9.47564e-05	0.000155382	0.000212562	0.000102984	4.37391e-05	0.000197285	8.9161e-05	0.000273148	0.000250644	3.85922e-06	8.1782e-06	9.3001e-06	4.72694e-05	8.35914e-05	0.000112396
K12583	["phosphatidylinositol alpha 1,6-mannosyltransferase [EC:2.4.1.-]"]	0	0	0.000212177	0	6.94306e-07	1.80838e-06	0	5.94447e-06	1.31095e-05	7.66469e-06	4.36105e-07	2.30533e-06	4.02143e-08	1.28387e-07	5.32721e-07	2.27653e-06	1.62448e-06	0	4.18237e-07	0	2.58266e-08	3.07589e-08	0	2.05663e-06	1.40712e-06	4.58787e-07	2.33892e-07	7.50293e-08	0	0	7.28411e-07	5.97853e-07
K12582	["TDP-Fuc4NAc transferase [EC:2.4.1.-]"]	0	0	4.07088e-05	7.73318e-08	2.77722e-07	3.21489e-07	6.5236e-08	0	8.56379e-06	6.64568e-07	1.27093e-05	2.65999e-07	4.14207e-06	0	2.13088e-07	1.33914e-07	2.39241e-06	3.29057e-05	0.000125066	2.19588e-05	3.18959e-06	8.61249e-07	1.56783e-06	1.93565e-06	6.38915e-05	7.29889e-07	9.7767e-05	6.58507e-05	1.47914e-07	2.74283e-05	9.19305e-06	0.000281026
K12589	["exosome complex component RRP42"]	0	0	0	0	0	0	0	0	0	0	0	0	0	0	0	0	0	0	0	0	0	0	0	0	0	0	0	0	0	0	0	0
K11720	["lipopolysaccharide export system permease protein"]	5.60663e-06	3.93483e-05	7.98167e-05	3.4374e-05	0.000541662	0.000394588	0.000218508	0.000128544	0.00038675	0.00012135	5.41393e-05	7.50118e-05	0.000482451	0.000184449	1.99238e-05	5.08425e-05	2.39241e-06	3.63898e-05	0.000125093	2.26495e-05	3.18959e-06	8.61249e-07	1.66115e-06	2.34698e-06	6.44209e-05	1.20953e-06	9.82348e-05	6.60508e-05	1.47914e-07	2.75325e-05	9.21816e-06	0.000282187
K09759	["nondiscriminating aspartyl-tRNA synthetase [EC:6.1.1.23]"]	0	0	0	0	6.94306e-08	0	0	0	4.78923e-06	2.65827e-07	0	0	1.60857e-07	8.55913e-08	0	0	0.000354904	0.000173075	0.000162977	0.000283202	0.000460166	6.08718e-05	0.000248538	0.000281347	0.000203336	0.000185725	1.43844e-05	9.52872e-06	0.000146435	0.000202974	0.000111221	9.48477e-05
K10985	["PTS system, galactosamine-specific IIC component"]	0	1.73595e-06	0	2.16529e-06	1.38861e-07	6.30119e-05	2.36154e-05	0.000141351	3.97749e-06	3.64183e-05	6.23006e-08	4.87665e-07	0	1.58344e-06	9.10953e-06	3.60674e-05	0	4.76462e-07	4.70853e-06	6.28756e-06	6.78078e-05	1.92551e-05	7.18587e-06	4.83913e-06	1.44891e-06	2.37735e-06	7.01677e-07	1.76069e-05	3.12469e-06	5.37093e-06	1.15541e-05	1.58255e-06
K10984	["PTS system, galactosamine-specific IIB component [EC:2.7.1.69]"]	0	1.914e-06	0	2.16529e-06	1.38861e-07	6.30119e-05	2.36154e-05	0.000141351	3.97749e-06	3.64183e-05	6.23006e-08	4.87665e-07	4.02143e-08	1.58344e-06	9.1628e-06	3.60674e-05	0	3.33523e-06	1.02131e-05	9.52661e-06	0.000135616	3.82948e-05	1.36065e-05	6.04891e-06	2.73064e-06	2.81529e-06	2.63129e-06	3.35881e-05	6.36031e-06	9.46431e-06	2.42134e-05	1.82873e-06
K07468	["putative ATP-dependent DNA ligase [EC:6.5.1.1]"]	0	0	0	0	0	0	0	0	0	0	0	0	0	0	0	0	0	0	0	0	0	0	0	0	0	0	0	0	0	0	0	0
K07469	["aldehyde dehydrogenase (FAD-independent) [EC:1.2.99.7]"]	0	0	0	0	0	0	0	0	8.5232e-07	0	0	0	8.04286e-08	4.27957e-08	0	4.46379e-08	2.26393e-05	4.58595e-06	1.0375e-05	0.00018041	3.50467e-05	2.42995e-06	0.000122906	6.44088e-05	3.35479e-05	8.93592e-05	2.3974e-06	7.50293e-08	1.66403e-07	8.60392e-07	8.23858e-06	4.84613e-05
K07464	["putative RecB family exonuclease"]	0.000108996	0.000184367	0.000353343	0.00021042	0.00065414	0.000584025	0.000332377	0.000305243	0.00091186	0.000250276	0.000715585	0.000292688	0.000654769	0.000370482	0.000342273	0.000143689	0.000370661	0.000279921	0.000197367	0.000131324	0.000245043	0.000338563	0.000190696	0.00021914	0.000232077	0.000276232	5.51986e-05	0.000251998	9.53861e-05	0.000280018	0.00023495	0.000109302
K07465	["putative RecB family exonuclease"]	2.03878e-06	2.42588e-05	0.000212177	5.95455e-06	8.33167e-07	1.34624e-05	0.000139279	6.40726e-05	1.31907e-05	2.54751e-05	3.61344e-06	6.74751e-05	6.03215e-07	1.06989e-05	4.03803e-05	2.46401e-05	1.62448e-06	1.06906e-05	4.18237e-07	3.57248e-07	2.58266e-08	6.15178e-08	8.77236e-07	3.14543e-06	1.54644e-06	2.18967e-06	7.6015e-07	3.0762e-06	1.66403e-07	2.34652e-07	8.03764e-07	1.23087e-06
K07466	["replication factor A1"]	1.56829e-07	4.01495e-05	0	0	0	2.01734e-05	3.91416e-07	2.00277e-05	1.2176e-07	4.8735e-07	0	0	5.63e-07	0	0	2.77648e-05	0	2.97789e-08	0	0	0	6.15178e-08	0	3.8713e-07	0	0	0	0	0	0	0	7.03357e-08
K07467	["phage replication initiation protein"]	0.000412225	0.000322487	0.000330359	0.000390448	0.000546696	0.000418298	0.000436331	0.000315257	0.000380053	0.000295423	0.000644874	0.000405782	0.00042599	0.000197673	0.000340409	0.000216985	0.000854799	0.000404576	0.000308308	0.000627756	0.00141535	0.000333088	0.000711606	0.000628288	0.000565174	0.000585454	3.11661e-05	0.00066551	0.000539461	0.000434498	0.000322159	0.000248039
K07460	["putative endonuclease"]	0.000293937	0.000570951	0.000376785	0.000490825	0.000805985	0.000775874	0.000603498	0.000630354	0.000798867	0.000682689	0.000234126	0.000366636	0.000709662	0.000741777	0.000410195	0.000661756	0.000645685	0.000511005	0.000495475	0.000581861	0.000605053	0.000517949	0.000486698	0.000552459	0.000638441	0.000601408	0.000576135	0.000578426	0.000680442	0.000631006	0.000408488	0.000515912
K07461	["putative endonuclease"]	0.000665543	0.000461319	0.000488734	0.000460897	0.000715968	0.000588486	0.00053637	0.000473044	0.000511189	0.000440254	0.000723684	0.00064363	0.00068682	0.000314334	0.000773298	0.000442272	0.000368165	0.000514698	0.000216066	0.000407501	0.000213935	0.000366061	0.000528488	0.000631821	0.00035745	0.000493426	0.000505383	0.000674063	0.000577346	0.00038217	0.000609981	0.000511341
K07462	["single-stranded-DNA-specific exonuclease [EC:3.1.-.-]"]	0.000670953	0.000603578	0.000569294	0.000513986	0.000913081	0.000901858	0.000622645	0.000875234	0.000925944	0.000648486	0.000905851	0.00069479	0.000885278	0.000602691	0.000950214	0.00072233	0.000704343	0.000673062	0.000547148	0.000684106	0.000726244	0.000759068	0.000699997	0.000754711	0.000660287	0.000742297	0.000595314	0.000711028	0.000736612	0.000744578	0.00073886	0.000596658
K07463	["archaea-specific RecJ-like exonuclease"]	1.56829e-07	4.01495e-05	0	0	0	2.01734e-05	3.91416e-07	2.00277e-05	1.2176e-07	4.8735e-07	0	0	5.63e-07	0	0	2.77648e-05	0	2.97789e-08	0	0	0	6.15178e-08	0	3.8713e-07	0	0	0	0	0	0	0	7.03357e-08
K10679	["nitroreductase / dihydropteridine reductase [EC:1.-.-.- 1.5.1.34]"]	0	0	7.54713e-05	1.54664e-07	0.000116227	9.78131e-05	2.87038e-06	2.0307e-05	1.12425e-05	2.57409e-05	2.89075e-05	5.76332e-05	4.01339e-05	2.49071e-05	2.66893e-05	2.74523e-05	4.78482e-06	6.79852e-05	0.000248406	6.95204e-05	5.79807e-06	8.61249e-07	0.000245103	0.000148247	0.000203865	0.000111715	0.000775061	0.000143306	0.000320918	0.000106402	0.000322008	0.000313346
K10678	["nitroreductase [EC:1.-.-.-]"]	0	4.45116e-08	7.3413e-05	7.73318e-08	0.000538017	0.000371159	0.000215964	0.000105564	0.000330416	0.000106818	1.41422e-05	5.07615e-05	0.000442679	8.97425e-05	0	4.46379e-08	2.39241e-06	3.27568e-05	0.000124918	1.71717e-05	2.59557e-06	3.07589e-08	1.38118e-06	6.77478e-07	6.36129e-05	1.45978e-07	1.75419e-06	3.00117e-06	7.39571e-08	1.30362e-07	5.02352e-08	1.23087e-06
K10671	["sarcosine reductase [EC:1.21.4.3]"]	0	0	0	0	1.04146e-07	4.01862e-08	0	0	1.10802e-05	6.64568e-07	0	0	8.04286e-07	0	0	0	0	0	0	0	0	0	0	0	0	0	0	0	0	0	0	0
K10670	["glycine reductase [EC:1.21.4.2]"]	1.92508e-05	6.77022e-05	2.28701e-07	4.19525e-05	0.000108346	0.000331375	0.000174767	0.000722832	0.000128579	0.000209561	0.000170704	0.000152728	0.000154141	8.1483e-05	0.000239671	0.000241803	0.000270091	0.0002438	0.000183093	0.000182911	8.86111e-05	0.000144505	0.000265037	0.000155263	5.63683e-05	0.000145728	4.08142e-05	0.00138924	0.000233501	8.99501e-05	0.000327207	8.74273e-05
K10673	["streptomycin 3\"-kinase [EC:2.7.1.87]"]	0	0	0	0	0	0	0	0	0	0	0	0	0	0	0	0	0	0	0	0	0	0	0	0	0	0	0	0	0	0	0	0
K10672	["betaine reductase [EC:1.21.4.4]"]	1.90155e-05	3.64995e-05	0	3.391e-05	3.68329e-05	0.00012747	9.71363e-05	0.000289444	5.68619e-05	9.59194e-05	6.08054e-05	0.000133753	7.00935e-05	2.9529e-05	0.000149908	8.56601e-05	7.57449e-05	6.19698e-05	1.68509e-05	2.99136e-05	1.91504e-05	1.99625e-05	5.381e-05	2.18487e-05	6.65943e-06	3.028e-05	2.63129e-06	4.65182e-06	1.23878e-06	2.45081e-06	0.000100697	1.94127e-05
K10674	["ectoine hydroxylase [EC:1.14.11.-]"]	0	0	1.14351e-07	0	0	0	0	0	0	0	0	0	0	0	0	0	0	1.02439e-05	5.66643e-07	2.38165e-08	1.5496e-07	0	0	4.83913e-08	3.06501e-07	0	5.84731e-08	0	0	0	2.51176e-08	3.51679e-08
K10677	["inulin fructotransferase (DFA-I-forming) [EC:4.2.2.17]"]	0	0	5.71753e-08	0	0	0	0	0	0	0	0	0	0	0	0	0	9.35993e-05	2.44187e-06	0.00013049	3.12949e-05	2.57879e-05	8.35104e-05	3.39695e-06	4.05277e-05	6.53404e-05	8.67525e-06	1.05252e-06	4.97194e-05	6.52117e-05	5.79852e-05	3.5667e-06	2.49692e-06
K10676	["2,4-dichlorophenol 6-monooxygenase [EC:1.14.13.20]"]	0	0	0	0	0	0	0	0	0	0	0	0	0	0	0	0	0	0	0	0	0	0	0	0	0	0	0	0	0	0	0	0
K08726	["soluble epoxide hydrolase [EC:3.3.2.10]"]	0	0	0	0	0	0	0	0	0	0	0	0	0	0	0	0	0	0	0	0	0	0	0	0	0	0	0	0	0	0	0	0
K08724	["penicillin-binding protein 2B"]	0.000231205	4.00605e-05	3.08746e-06	5.08456e-05	1.38861e-07	1.75613e-05	5.4048e-05	2.19826e-05	6.088e-06	3.31398e-05	1.24601e-07	0.000150556	1.89812e-05	4.9857e-05	0.000120661	2.64256e-05	4.35212e-05	6.99506e-05	1.70533e-05	1.47424e-05	0.000174033	6.25943e-05	0.000127199	5.54322e-05	1.17028e-05	8.52927e-06	9.1218e-06	5.74725e-05	2.1466e-05	4.04123e-05	7.61064e-05	1.04449e-05
K08722	["5'-nucleotidase [EC:3.1.3.5]"]	1.20366e-05	0.000136918	4.4368e-05	4.47364e-05	8.60939e-06	5.92746e-05	1.63742e-05	0.00010708	2.91412e-05	7.63368e-05	2.26151e-05	6.49038e-05	6.3981e-05	7.00137e-05	0.000100205	0.000197924	0.000130918	0.000169352	0.000208309	0.000125799	1.39335e-05	0.000223802	9.99675e-05	0.000135665	0.00011158	5.52004e-05	0.000147001	6.98273e-05	8.99318e-05	0.000131119	0.000328488	0.000341656
K08723	["5'-nucleotidase [EC:3.1.3.5]"]	0	0	4.07088e-05	7.73318e-08	0	0	0	0	0	0	0	0	0	0	0	0	2.39241e-06	3.27568e-05	0.000124918	1.71717e-05	2.59557e-06	3.07589e-08	1.38118e-06	6.77478e-07	6.36129e-05	1.45978e-07	1.75419e-06	3.00117e-06	7.39571e-08	1.30362e-07	5.02352e-08	1.19571e-06
K08720	["outer membrane protein OmpU"]	0	0	0	0	0	0	0	0	0	0	0	0	0	0	0	0	0	0	0	0	0	0	0	0	0	0	0	0	0	0	0	0
K08721	["multidrug resistance outer membrane protein OprJ"]	0	0	0	0	0	0	0	0	0	0	0	0	0	0	0	0	0	0	0	0	0	0	0	0	0	0	0	0	0	0	0	0
K08728	["nucleoside deoxyribosyltransferase [EC:2.4.2.6]"]	0.000205995	8.81331e-06	4.00227e-07	0	0	0	0	0	0	1.9494e-06	6.23006e-08	5.18699e-06	1.20643e-07	0	3.19633e-07	0	0	0.000112981	7.42033e-06	6.02558e-06	1.34428e-05	2.95285e-06	0	3.38739e-07	0	1.42016e-05	2.57866e-05	1.98328e-05	2.31116e-06	2.86797e-07	7.53528e-08	0
K10187	["germacradienol/geosmin synthase [EC:4.2.3.22 4.2.3.75 4.1.99.16]", "germacradienol/germacrene-D synthase [EC:4.2.3.22]"]	0	0	0	0	0	0	0	0	0	0	0	0	0	0	0	0	0	0	0	0	0	0	0	0	0	0	0	0	0	0	0	0
K00119	["None"]	0	0	0	0	0	0	0	0	0	4.43046e-08	1.20863e-05	1.77333e-07	2.4209e-05	8.75599e-05	0	1.88818e-05	0	0	0	0	0	0	0	0	0	0	0	0	0	0	0	0
K00118	["glucose-fructose oxidoreductase [EC:1.1.99.28]"]	0	0	0	0	0	0	0	0	0	0	0	0	0	0	0	0	0	9.52924e-07	0	1.65763e-05	0	0	0.000120928	7.28289e-05	3.73931e-05	5.48668e-05	0.000337857	3.72145e-05	0.000160339	3.94216e-05	0.000156382	1.55442e-05
K00449	["protocatechuate 3,4-dioxygenase, beta subunit [EC:1.13.11.3]"]	0	0	5.71753e-08	0	7.63736e-07	2.57191e-06	3.91416e-07	1.11708e-06	0	2.79119e-06	6.16776e-06	1.77333e-07	2.09114e-05	3.89441e-06	1.06011e-05	1.94175e-05	2.39241e-06	1.48894e-06	0.000114718	6.54954e-06	6.32752e-07	0	1.36251e-06	1.93565e-07	6.02692e-05	4.17079e-08	9.94042e-07	2.77608e-06	7.39571e-08	2.60725e-08	0	7.03357e-08
K00448	["protocatechuate 3,4-dioxygenase, alpha subunit [EC:1.13.11.3]"]	0	0	5.71753e-08	0	0	0	0	0	0	0	0	0	0	0	0	0	2.39241e-06	1.48894e-06	0.000114718	6.54954e-06	6.32752e-07	0	1.36251e-06	1.93565e-07	6.02692e-05	4.17079e-08	9.94042e-07	2.77608e-06	7.39571e-08	2.60725e-08	0	7.03357e-08
K00115	["glucose dehydrogenase (acceptor) [EC:1.1.99.10]"]	0	0	0	0	0	0	0	0	0	0	0	0	0	0	0	0	0	0	0	0	0	0	0	0	0	0	0	0	0	0	0	0
K00446	["catechol 2,3-dioxygenase [EC:1.13.11.2]"]	0	0	2.28701e-07	0	0	0	0	0	0	0	0	0	0	0	0	0	0	2.05176e-05	1.13329e-06	2.38165e-08	3.22833e-07	3.07589e-08	0	1.20978e-07	6.26934e-07	0	5.84731e-08	0	0	0	2.51176e-08	3.51679e-08
K00117	["quinoprotein glucose dehydrogenase [EC:1.1.5.2]"]	3.13658e-06	0	4.40249e-05	1.54664e-07	0	0	0	0	0	0	6.10546e-06	8.86664e-08	4.10186e-06	0	0	1.73195e-05	2.39241e-06	6.54242e-05	0.000126618	5.03719e-05	3.08628e-06	6.15178e-08	0.000243237	0.00014648	0.000139319	0.00010988	0.000677527	7.74553e-05	0.00032077	7.89736e-05	0.000312865	3.23896e-05
K00116	["malate dehydrogenase (quinone) [EC:1.1.5.4]"]	0.000288448	0.000340692	0.00060966	0.00044574	0.000507676	0.000420468	0.000388154	0.000238617	0.00032173	0.000424969	4.66009e-05	0.000189436	0.000328269	0.000375232	5.62553e-05	0.000240732	6.76373e-06	4.70804e-05	0.000242699	4.72043e-05	4.01604e-06	1.01504e-06	0.000124437	7.73777e-05	0.000163365	5.67228e-05	0.000436852	0.000106692	0.000160635	6.70063e-05	0.00016864	0.000297555
K00111	["glycerol-3-phosphate dehydrogenase [EC:1.1.5.3]"]	0.000291153	0.000416006	0.000415264	0.000485218	0.000124315	0.000175613	0.000333388	0.000258644	0.000145219	0.000376367	4.90306e-05	0.000256512	0.000185348	0.000424191	0.00016541	0.000386475	0.000420665	0.000410293	0.000606699	0.000305042	0.000598467	0.000317924	0.000431563	0.000508544	0.000504027	0.000361107	0.000608412	0.000451827	0.000463064	0.000420262	0.000415043	0.000709019
K00442	["coenzyme F420 hydrogenase delta subunit"]	0	0	0	0	0	0	0	0	0	0	0	0	0	0	0	0	0	0	0	0	0	0	0	0	0	0	0	0	0	0	0	0
K00113	["glycerol-3-phosphate dehydrogenase subunit C [EC:1.1.5.3]"]	3.95993e-06	4.45562e-05	4.40821e-05	3.86659e-05	9.13012e-06	1.48287e-05	6.49424e-05	7.53233e-05	3.73803e-05	1.60826e-05	1.0778e-05	2.87279e-05	3.78014e-06	1.51497e-05	4.47486e-05	3.39248e-05	2.77638e-06	3.29354e-05	0.000129073	2.63173e-05	3.03463e-06	8.61249e-07	5.86068e-06	3.16963e-06	6.4602e-05	5.29691e-06	0.000100515	6.68261e-05	4.25253e-07	3.89001e-05	1.15792e-05	0.000281976
K00112	["glycerol-3-phosphate dehydrogenase subunit B [EC:1.1.5.3]"]	3.95993e-06	4.45562e-05	4.40821e-05	3.86659e-05	9.13012e-06	1.48287e-05	6.49424e-05	7.53233e-05	3.73803e-05	1.60826e-05	1.0778e-05	2.87279e-05	3.78014e-06	1.51497e-05	4.47486e-05	3.39248e-05	2.77638e-06	3.29354e-05	0.000129073	2.63173e-05	3.03463e-06	8.61249e-07	5.86068e-06	3.16963e-06	6.4602e-05	5.29691e-06	0.000100515	6.68261e-05	4.25253e-07	3.89001e-05	1.15792e-05	0.000281976
K01539	["sodium/potassium-transporting ATPase subunit alpha [EC:3.6.3.9]"]	0	0	0	0	0	0	0	0	0	0	0	0	0	0	0	0	0	0	0	0	0	0	0	0	0	0	0	0	0	0	0	0
K01531	["Mg2+-importing ATPase [EC:3.6.3.2]"]	0.000399169	0.000254963	0.000354029	0.00035155	1.29835e-05	7.26164e-05	0.000206472	0.000217711	8.2878e-05	0.000170617	0.000680323	0.000370936	0.000138659	0.000158344	0.000419518	0.000238455	0.000136116	0.000230399	0.000345274	0.000162786	5.51011e-05	0.00015767	0.000152658	0.000172297	0.000244253	0.000129545	0.000228922	0.000225063	0.000158878	0.000189026	0.000141161	0.000341058
K04720	["threonine-phosphate decarboxylase [EC:4.1.1.81]"]	1.68591e-05	0.00010941	0.000188221	5.50989e-05	0.000137507	0.000244653	5.70162e-05	0.000288207	0.000533228	0.000179877	0.00027269	6.53915e-05	0.000224959	0.000303464	0.000206376	0.000247383	0.000999747	0.000570533	0.000621	0.000758294	0.00106798	0.000656179	0.000672466	0.00085009	0.000927541	0.000797664	9.78839e-05	0.000740389	0.00088449	0.000663388	0.000540205	0.000372709
K01533	["Cu2+-exporting ATPase [EC:3.6.3.4]"]	0.0012235	0.00126097	0.00104471	0.00137643	0.00136841	0.00129773	0.00134004	0.00113472	0.00122633	0.00134234	0.000963542	0.00115931	0.00123916	0.00140498	0.000919903	0.00117505	0.000710058	0.000725681	0.000565995	0.000720998	0.000752613	0.000783398	0.000830499	0.000832935	0.000700355	0.000804483	0.000973869	0.000748718	0.000894936	0.0007749	0.000908605	0.000621275
K01534	["Cd2+/Zn2+-exporting ATPase [EC:3.6.3.3 3.6.3.5]"]	0.000993041	0.000724828	0.000160662	0.000345286	0.000516355	0.000573617	0.000399701	0.000713816	0.000408099	0.000664923	0.000178304	0.00065724	0.000405803	0.000506701	0.00103518	0.00101382	0.00223134	0.00157929	0.00138907	0.00195326	0.0024723	0.00175944	0.00195564	0.00178958	0.00188713	0.00191965	0.00129723	0.00209129	0.00199826	0.00179446	0.001783	0.00139423
K01535	["H+-transporting ATPase [EC:3.6.3.6]"]	0	8.90233e-08	2.28701e-07	0	0	0	0	0	0	0	0	1.33e-07	0	0	0	0	2.02321e-06	1.60806e-06	0	2.35784e-06	0	3.07589e-08	1.30652e-07	1.88726e-06	2.64705e-07	8.34159e-08	4.09312e-07	2.87612e-06	0	2.60725e-08	3.03923e-06	0
K01537	["Ca2+-transporting ATPase [EC:3.6.3.8]"]	0.000850954	0.000430606	0.000382102	0.000441255	0.000257067	0.000307545	0.000337368	0.000479268	0.000420721	0.00038319	0.000803429	0.000558687	0.000298471	0.000354434	0.00067858	0.000409463	0.00085697	0.000613028	0.000505594	0.000775918	0.000905972	0.000943806	0.000736598	0.0007964	0.000635571	0.000735207	0.000522515	0.00103593	0.0010131	0.000876166	0.00084679	0.000297309
K14358	["secernin"]	0	0	0	0	0	0	0	0	1.2176e-06	0	1.77557e-05	1.77333e-06	0	0	5.32721e-07	3.57103e-07	0	0	0	0	0	0	0	0	0	1.08024e-05	0	0	0	0	0	8.44028e-07
K14605	["lycopene cyclase CruA"]	0	0	0	0	0	0	0	0	0	0	0	0	0	0	0	0	0	0	0	0	0	0	0	0	0	0	0	0	0	0	0	0
K14606	["lycopene cyclase CruP"]	0	0	0	0	0	0	0	0	0	0	0	0	0	0	0	0	0	0	0	0	0	0	0	0	0	0	0	0	0	0	0	0
K00413	["ubiquinol-cytochrome c reductase cytochrome c1 subunit [EC:1.10.2.2]", "ubiquinol-cytochrome c reductase cytochrome c1 subunit"]	3.64627e-06	1.64248e-05	3.27042e-05	1.7013e-06	0.000533435	0.000387555	0.000218508	0.000108357	0.000352252	0.000121306	5.4077e-05	5.58598e-05	0.000428765	0.000177859	1.99238e-05	5.02176e-05	0	8.93366e-08	0	2.38165e-08	0	0	0	0	0	0	0	0	0	0	0	3.51679e-08
K10120	["putative sugar transport system substrate-binding protein"]	0.000205995	3.64995e-06	1.71526e-07	2.70661e-07	1.00674e-06	1.20558e-05	8.48068e-07	2.67302e-06	0	8.86091e-08	0	0	8.04286e-08	4.27957e-08	2.66361e-07	8.92757e-08	5.82744e-05	2.3704e-05	2.1384e-05	0.000201321	4.73144e-05	6.29019e-05	0.000122832	0.000101912	3.78668e-05	9.62202e-05	6.54898e-06	4.69183e-05	6.70421e-05	4.57051e-05	3.36576e-06	5.03252e-05
K05600	["anthranilate 1,2-dioxygenase (deaminating, decarboxylating) small subunit [EC:1.14.12.1]"]	0	0	2.97311e-06	0	0	0	0	0	0	0	0	0	0	0	0	0	0	0	0	0	0	0	0	0	0	0	0	0	0	0	0	0
K05777	["putative thiamine transport system substrate-binding protein"]	6.35157e-06	4.85177e-05	4.65407e-05	5.39002e-05	6.94306e-08	1.04484e-05	6.26265e-06	3.37518e-05	1.0999e-05	1.12091e-05	6.23006e-08	2.91269e-05	8.04286e-08	2.11411e-05	2.34397e-06	1.96853e-05	1.37785e-05	5.20535e-05	0.00013138	2.86989e-05	4.23556e-06	3.53727e-06	6.04733e-06	6.71671e-05	7.88125e-05	5.73484e-06	1.69572e-06	0.000200303	0.000250678	1.82247e-05	1.23579e-05	2.39141e-06
K03972	["phage shock protein E"]	3.13658e-07	1.37986e-05	3.61919e-05	3.25953e-05	0.000538017	0.000377187	0.000215964	0.000125752	0.000340644	0.000106863	2.01854e-05	7.00465e-05	0.000446902	0.000182823	0	4.46379e-08	2.39241e-06	4.67528e-06	0.000114745	7.21641e-06	6.32752e-07	0	1.36251e-06	6.04891e-07	6.02692e-05	1.45978e-07	1.46183e-06	2.97616e-06	7.39571e-08	1.30362e-07	2.51176e-08	1.19571e-06
K03973	["phage shock protein C"]	3.92072e-07	2.44814e-06	0.00011355	1.12131e-05	1.70105e-05	9.09815e-05	2.33871e-05	0.0001609	0.000217017	5.46275e-05	0.000111394	6.51698e-06	7.19434e-05	0.000120341	7.67118e-06	4.9057e-05	6.29115e-06	8.26066e-05	0.000128898	4.30365e-05	1.3856e-05	2.45456e-05	3.2495e-05	2.06631e-05	6.68033e-05	1.25332e-05	9.7767e-05	0.000267805	1.22584e-05	5.18582e-05	1.69293e-05	0.000283945
K03970	["phage shock protein B"]	0	0	4.07088e-05	7.73318e-08	0	0	0	0	0	0	6.23006e-08	0	0	0	0	4.46379e-08	2.39241e-06	3.29057e-05	0.000125066	2.19588e-05	3.18959e-06	8.61249e-07	1.56783e-06	1.93565e-06	6.38915e-05	7.29889e-07	9.7767e-05	6.58507e-05	1.47914e-07	2.74283e-05	9.19305e-06	0.000281026
K03971	["phage shock protein D"]	0	0	4.07088e-05	7.73318e-08	0	0	0	0	0	0	0	0	0	0	0	0	2.39241e-06	3.27568e-05	0.000124918	1.71717e-05	2.59557e-06	3.07589e-08	1.38118e-06	6.77478e-07	6.36129e-05	1.45978e-07	1.75419e-06	3.00117e-06	7.39571e-08	1.30362e-07	5.02352e-08	1.19571e-06
K03976	["putative transcription regulator"]	0.000665151	0.000509436	0.000487648	0.000471917	0.000162398	0.000268524	0.000328267	0.000392455	0.00046837	0.000392051	0.00085707	0.000601823	0.0003341	0.000361281	0.000741761	0.000479679	0.000701508	0.000608293	0.000421029	0.000620563	0.000723055	0.0007555	0.00057668	0.000679196	0.000554836	0.00067863	0.000149399	0.000606812	0.000576089	0.000669098	0.000564142	0.000295199
K03977	["GTP-binding protein"]	0.000947992	0.000947475	0.000792106	0.000937184	0.000833236	0.000853554	0.000884208	0.000886883	0.000907761	0.000928048	0.00092965	0.000914904	0.000839273	0.000915913	0.00093647	0.000909898	0.000773723	0.000750874	0.000539161	0.000680486	0.000714015	0.000759529	0.000706884	0.000758388	0.000660133	0.000747281	0.000600811	0.000711528	0.000732415	0.000740954	0.00074004	0.000597818
K03974	["psp operon transcriptional activator"]	0	0	4.07088e-05	7.73318e-08	0	0	0	0	0	0	6.23006e-08	0	0	0	0	4.46379e-08	2.39241e-06	3.29057e-05	0.000125066	2.19588e-05	3.18959e-06	8.61249e-07	1.56783e-06	1.93565e-06	6.38915e-05	7.29889e-07	9.7767e-05	6.58507e-05	1.47914e-07	2.74283e-05	9.19305e-06	0.000281026
K03975	["membrane-associated protein"]	0.000483347	0.000354891	0.000299884	0.000428495	0.00050844	0.00043168	0.00053001	0.0002908	0.000324003	0.000440343	9.4697e-06	0.000247823	0.000351312	0.000483591	6.52051e-05	0.000287736	6.16858e-05	0.000267563	0.00013876	0.000164644	1.08859e-05	7.54515e-05	0.000162979	0.000100557	0.000182675	0.000177321	0.000503278	0.000133027	0.000187537	0.000119699	0.000199082	0.000322595
K03978	["GTP-binding protein"]	0.000670522	0.000559467	0.000569294	0.000508998	0.000829383	0.000763899	0.000579458	0.000692272	0.000849925	0.000588232	0.000915508	0.000690578	0.000829179	0.00061369	0.000884477	0.000641491	0.000771272	0.000649239	0.000546136	0.000666839	0.000726244	0.000756699	0.000572872	0.000680817	0.000620748	0.00068059	0.000256814	0.000673663	0.000576477	0.000698013	0.000582352	0.000577597
K03979	["GTP-binding protein"]	0.000946345	0.000938305	0.000792106	0.000937184	0.000829765	0.000852188	0.000884013	0.000886844	0.000852604	0.000924813	0.000921489	0.000914417	0.000832235	0.000915785	0.000931995	0.000908247	0.000773723	0.000751053	0.000546541	0.000662123	0.000727471	0.000762359	0.000695331	0.000746315	0.000591435	0.000704447	0.00061771	0.000714554	0.000739663	0.000742231	0.0007422	0.000584595
K13378	["NADH dehydrogenase I subunit C/D [EC:1.6.5.3]", "NADH-quinone oxidoreductase subunit C/D [EC:1.6.5.3]"]	3.92072e-07	2.72411e-05	4.55115e-05	2.24262e-06	9.01903e-05	2.82107e-05	1.48086e-05	2.82063e-05	3.68121e-05	4.96654e-05	2.58548e-05	5.54165e-06	3.87264e-05	5.76886e-05	7.90558e-05	7.21794e-05	4.01689e-06	5.64012e-05	0.000127778	0.000108413	3.37037e-06	7.30831e-05	1.83473e-05	3.26641e-06	6.74302e-05	3.64944e-05	0.000108935	6.62259e-05	7.08139e-06	8.73428e-05	1.28351e-05	0.000287321
K02372	["3R-hydroxymyristoyl ACP dehydrase [EC:4.2.1.-]"]	0.000668483	0.000572286	0.000524697	0.000497785	0.000730236	0.00071664	0.000633409	0.00066985	0.000599262	0.000526117	0.000780814	0.000744	0.000739058	0.000470496	0.0008295	0.000594175	0.000787029	0.000700876	0.00054874	0.000760128	0.000738422	0.000813419	0.000639859	0.000689237	0.000656595	0.000740274	0.000584029	0.000725634	0.000725001	0.000711179	0.000722684	0.000574678
K02371	["enoyl-[acyl carrier protein] reductase II [EC:1.3.1.-]"]	0.00046688	0.000574245	0.000394566	0.000485141	0.000196454	0.000316104	0.000325723	0.00045561	0.000434561	0.000423773	0.000836885	0.000662649	0.000333377	0.00042449	0.00101185	0.000585783	0.000542058	0.000615827	0.000481768	0.000383875	0.000656254	0.000470857	0.000319799	0.000432086	0.00055563	0.000547396	0.000109579	0.000567047	0.000446664	0.000503955	0.000263233	0.000234992
K02377	["GDP-L-fucose synthase [EC:1.1.1.271]"]	6.93968e-06	4.0194e-05	0.000117724	3.19767e-05	0.000141118	9.5844e-05	2.15605e-05	5.98836e-05	0.000286217	8.38242e-05	0.000134507	2.41616e-05	0.0001426	0.00019425	0.000141118	0.000115701	2.47511e-05	9.86276e-05	3.13003e-05	0.000359915	4.171e-05	0.00014349	0.000298764	0.000139948	8.06097e-05	0.000194713	0.000424105	3.90152e-05	0.000161023	0.00013868	0.000170574	7.95497e-05
K02379	["FdhD protein"]	1.76433e-05	6.28059e-05	0.000363692	5.56789e-05	1.3539e-05	3.11041e-05	8.02402e-06	4.53615e-05	9.28623e-05	3.87665e-05	1.91886e-05	4.03876e-05	9.4584e-05	0.000105834	6.79219e-05	7.10188e-05	2.78228e-05	6.27143e-05	0.00014189	0.000229663	4.61005e-05	1.0335e-05	0.000251431	0.000147206	0.000138845	0.000148626	0.000452231	0.000111669	0.000171063	7.4098e-05	0.000181123	0.000347036
K03396	["S-(hydroxymethyl)glutathione synthase [EC:4.4.1.22]"]	0	0	0	0	0	0	0	0	0	0	0	0	0	0	0	0	0	0	0	0	0	0	0	0	0	0	0	0	0	0	0	0
K03397	["indoleacetate---lysine synthetase [EC:6.3.2.20]"]	0	0	0	0	0	0	0	0	0	0	0	0	0	0	0	0	0	0	0	0	0	0	0	0	0	0	0	0	0	0	0	0
K03394	["precorrin-2 C20-methyltransferase / cobalt-factor-2 C20-methyltransferase [EC:2.1.1.130 2.1.1.151]", "precorrin-2/cobalt-factor-2 C20-methyltransferase [EC:2.1.1.130 2.1.1.151]"]	2.7053e-05	0.000249265	0.000216351	7.18412e-05	0.000242104	0.000454505	0.000107541	0.000548288	0.000618825	0.000312657	0.000310382	0.00011172	0.000316929	0.000362394	0.000454837	0.000472581	0.00107941	0.000706921	0.000758479	0.000887761	0.0010705	0.000663346	0.000618806	0.000804602	0.000941738	0.000813346	0.000158754	0.000911256	0.000905752	0.00078499	0.000327082	0.000350131
K03395	["gentamicin 3'-N-acetyltransferase [EC:2.3.1.60]"]	0	0	0	0	0	0	0	0	0	0	6.04316e-06	8.86664e-08	4.06164e-06	0	0	0	0	0	0	0	0	0	0	0	0	0	0	0	0	0	0	0
K03392	["aminocarboxymuconate-semialdehyde decarboxylase [EC:4.1.1.45]"]	0	0	0	0	0	0	0	0	8.5232e-07	0	0	0	8.04286e-08	0	0	4.46379e-08	0	0	0	0	0	0	2.0531e-07	0	1.95046e-07	9.38428e-07	2.3974e-06	0	7.39571e-08	7.56102e-07	2.51176e-08	0
K03393	["aromatic amino acid hydroxylase [EC:1.14.16.-]"]	0	0	0	0	0	0	0	0	0	0	0	0	0	0	0	0	0	0	0	0	0	0	0	0	0	0	0	0	0	0	0	0
K03390	["heterodisulfide reductase subunit C [EC:1.8.98.1]"]	0	4.45116e-08	5.71753e-08	0	1.38861e-07	2.00931e-07	1.95708e-07	3.98958e-08	1.74523e-05	2.03801e-06	1.18371e-05	1.90633e-06	2.33243e-06	1.28387e-07	3.03651e-06	9.82033e-07	2.14431e-05	1.56041e-05	1.85238e-05	0.000224876	3.50467e-05	0.000116607	0.000122962	6.30539e-05	3.38684e-05	0.000101538	7.30913e-06	4.25166e-07	6.97045e-06	0.000101604	5.52588e-06	4.94812e-05
K03391	["pentachlorophenol monooxygenase [EC:1.14.13.50]"]	0	0	0	0	0	0	0	0	0	0	0	0	0	0	0	0	0	0	0	0	0	0	0	0	0	0	0	0	0	0	0	0
K03399	["precorrin-6Y C5,15-methyltransferase [EC:2.1.1.132]"]	9.99785e-06	9.72579e-05	4.00227e-05	1.6317e-05	0.000103417	0.000166652	4.81441e-05	0.000234587	7.78046e-05	0.000132072	1.18371e-05	4.33579e-05	7.04555e-05	5.75602e-05	0.000210158	0.000194085	4.41562e-06	6.07489e-05	0.000123299	2.47454e-05	2.84093e-06	3.50651e-06	1.90379e-06	2.85509e-06	6.07429e-05	1.79344e-06	1.28641e-06	4.62681e-06	1.47914e-06	5.73595e-07	2.82322e-05	2.20854e-05
K03027	["DNA-directed RNA Polymerase III subunit C5 [EC:2.7.7.6]", "DNA-directed RNA polymerases I and III subunit RPAC1"]	0	0	0	0	0	0	0	0	0	0	0	0	0	0	0	0	0	0	0	0	0	0	0	0	0	0	0	0	0	0	0	0
K12136	["hydrogenase-4 component A [EC:1.-.-.-]"]	1.96036e-06	2.2879e-05	3.48769e-06	3.25953e-05	2.81194e-06	6.02792e-06	0	2.01873e-05	3.44581e-05	4.43046e-08	0	1.91519e-05	0	6.59053e-06	0	6.2493e-07	9.89453e-07	4.16904e-06	2.59037e-06	3.64393e-06	5.66894e-06	4.21397e-06	5.22608e-06	6.02472e-06	1.69969e-06	2.3565e-06	4.67785e-07	6.4025e-06	1.00397e-05	6.28347e-06	3.39088e-06	1.72322e-06
K12137	["hydrogenase-4 component B [EC:1.-.-.-]"]	2.35243e-06	3.91702e-05	3.48769e-06	3.41806e-05	3.47153e-06	9.92598e-06	4.63175e-06	2.32194e-05	3.75021e-05	6.68999e-06	1.86902e-07	1.93293e-05	6.43429e-07	7.01849e-06	4.2085e-06	1.37931e-05	0	3.33523e-06	1.88881e-06	2.42929e-06	0	0	1.17027e-05	1.2485e-05	6.92831e-05	4.73594e-05	4.67785e-07	2.25088e-07	1.29425e-07	4.69305e-06	2.10988e-06	1.50518e-05
K06610	["MFS transporter, SP family, inositol transporter"]	2.35243e-07	4.89628e-06	5.71753e-08	0	0	0	0	7.97916e-08	8.11733e-08	1.10761e-06	0	2.74866e-06	8.04286e-08	8.55913e-08	6.92537e-07	1.33914e-07	6.94094e-07	9.71387e-05	0	2.43881e-05	0	0	0	2.41957e-08	2.2291e-07	7.90365e-06	6.54898e-06	1.45057e-06	3.82728e-06	1.40791e-06	2.51176e-08	1.54739e-06
K12138	["hydrogenase-4 component C [EC:1.-.-.-]"]	0	1.78047e-07	0	0	6.24875e-07	0	2.1854e-06	3.59062e-07	3.044e-06	8.86091e-07	1.86902e-07	1.33e-07	5.22786e-07	1.71183e-07	4.2085e-06	1.78551e-07	0	0	0	0	0	0	1.17027e-05	1.20736e-05	6.92831e-05	4.72551e-05	0	5.00195e-08	1.29425e-07	4.58876e-06	0	1.37155e-05
K12139	["hydrogenase-4 component D [EC:1.-.-.-]"]	3.95993e-06	4.56689e-05	6.86103e-06	6.46107e-05	1.1456e-05	1.28596e-05	2.1854e-06	4.03745e-05	7.16355e-05	1.019e-06	1.86902e-07	3.81709e-05	5.63e-07	1.31811e-05	4.2085e-06	1.38377e-06	0	6.46202e-06	0	7.14496e-08	0	0	1.17027e-05	1.20736e-05	6.92831e-05	4.72551e-05	0	5.00195e-08	1.29425e-07	4.58876e-06	0	1.37155e-05
K11444	["two-component system, chemotaxis family, response regulator WspR [EC:2.7.7.65]"]	0	0	0	0	0	0	0	0	0	0	0	0	0	0	0	0	0	0	0	0	0	0	0	0	0	0	0	0	0	0	0	0
K11440	["choline dehydrogenase [EC:1.1.1.1]"]	0	0	0	0	0	0	0	0	0	0	0	0	0	0	0	0	4.43039e-08	2.97789e-08	0	5.71597e-07	3.35746e-07	7.44365e-06	6.9059e-07	1.28237e-06	2.78637e-08	2.0854e-08	0	0	5.54678e-08	3.1287e-07	1.05494e-06	1.75839e-07
K11443	["two-component system, cell cycle response regulator DivK"]	0	0	0	0	0	0	0	0	0	0	0	0	0	0	0	0	0	0	0	0	0	0	0	0	0	0	0	0	0	0	0	0
K11442	["putative uridylyltransferase [EC:2.7.7.-]"]	4.352e-06	4.45116e-07	0.000104802	5.02656e-07	0	0	3.2618e-08	8.37812e-07	3.6528e-07	8.86091e-08	0	4.43332e-08	8.04286e-08	0	7.35155e-06	0	1.62448e-07	2.08452e-07	6.47592e-07	2.38165e-08	0	3.07589e-08	0	2.41957e-08	2.78637e-08	6.25619e-08	0	0	1.84893e-08	0	7.78646e-07	0
K00612	["carbamoyltransferase [EC:2.1.3.-]"]	0	0	1.14351e-07	0	0	0	0	0	0	0	6.04316e-06	8.86664e-08	4.06164e-06	0	0	0	1.16815e-05	3.39479e-05	5.74738e-06	2.27924e-05	1.79495e-06	1.53794e-07	0.000129551	9.57906e-05	4.54597e-05	5.78072e-05	0.000337857	3.76897e-05	0.000194969	6.01753e-05	0.000168891	1.85686e-05
K00613	["glycine amidinotransferase [EC:2.1.4.1]"]	7.84145e-08	1.37986e-06	0	0	6.24875e-07	6.18867e-06	7.74677e-05	8.5776e-06	3.08459e-06	6.20264e-06	4.98405e-07	5.61258e-05	8.84715e-07	2.48215e-06	4.79449e-06	8.74902e-06	1.846e-06	1.75695e-06	4.87043e-06	5.73978e-06	1.03048e-05	7.50517e-06	1.02282e-05	1.08638e-05	3.34365e-06	4.713e-06	1.16946e-07	1.24299e-05	1.95801e-05	1.19673e-05	6.58081e-06	1.16054e-06
K00610	["aspartate carbamoyltransferase regulatory subunit"]	1.0586e-06	5.46158e-05	0.000148084	1.40357e-05	0.00065112	0.000515508	0.000260389	0.000300136	0.000618094	0.000222719	0.000148649	6.06478e-05	0.000513456	0.00026345	0.000115867	0.000150117	0.000492039	0.000443795	0.000422689	0.00046828	0.00055606	0.000521425	0.000393356	0.00046354	0.000469559	0.000424879	0.000174308	0.00052373	0.000432908	0.000400578	0.000389876	0.000497625
K00611	["ornithine carbamoyltransferase [EC:2.1.3.3]"]	0.000665072	0.000559956	0.000844993	0.000493957	0.000581481	0.000618304	0.000611946	0.000636019	0.000535176	0.00049085	0.000772341	0.000714962	0.000626056	0.000310611	0.000724873	0.0004795	0.000646674	0.000761565	0.000573686	0.000630471	0.000769375	0.00071539	0.000622595	0.000703948	0.000731353	0.000767051	0.000587011	0.000506548	0.000554512	0.000693241	0.000676468	0.000593774
K00616	["transaldolase [EC:2.2.1.2]"]	0.000550862	0.000666339	0.000559288	0.000584357	0.000653619	0.000750999	0.000629788	0.000703163	0.000713554	0.000726418	0.000239608	0.000539713	0.000652035	0.000712077	0.000399541	0.000693896	0.000566307	0.000640871	0.000595043	0.000623016	0.00075211	0.000625666	0.000604695	0.000653379	0.000761752	0.000758042	0.000527953	0.000703525	0.000650379	0.000584232	0.000653987	0.000585615
K00617	["None"]	0	0	0	0	0	0	0	0	0	0	0	0	0	0	0	0	0	0	0	0	0	0	0	0	0	0	0	0	0	0	0	0
K00614	["None"]	0.000224422	0.000108786	2.94453e-05	4.36538e-05	2.22525e-05	9.44375e-06	3.14437e-05	9.69468e-06	2.15109e-05	5.83048e-05	9.5943e-06	3.23632e-05	1.16621e-06	6.8901e-06	7.72445e-06	7.81163e-05	1.4768e-08	8.36786e-05	9.57897e-07	4.56563e-05	5.16532e-08	2.36843e-06	3.07966e-06	3.37287e-05	1.28173e-06	9.54278e-05	1.16946e-07	7.63298e-05	2.77339e-07	1.63474e-05	0	1.63179e-05
K00615	["transketolase [EC:2.2.1.1]"]	0.00100155	0.00120124	0.00105208	0.00103837	0.00102059	0.00132514	0.00114267	0.00177548	0.00107214	0.00138873	0.00100341	0.00116446	0.00103278	0.00108085	0.00137309	0.00152242	0.00252957	0.00177973	0.00264686	0.00190042	0.00207248	0.00259393	0.00195797	0.0021312	0.00207813	0.0018373	0.000907619	0.00219203	0.00157614	0.0021005	0.00192695	0.00113349
K00619	["amino-acid N-acetyltransferase [EC:2.3.1.1]"]	1.17622e-07	2.98228e-06	1.18925e-05	0	0	6.26904e-06	7.52823e-05	8.21853e-06	8.64496e-06	6.64568e-06	3.88133e-05	6.01158e-05	2.37264e-05	3.68043e-06	5.56693e-05	2.81665e-05	0	6.58113e-06	5.30216e-06	6.28756e-06	0	0	2.4264e-07	2.41957e-08	1.95046e-07	1.20953e-06	2.63129e-06	2.07581e-06	7.39571e-08	7.82175e-07	4.19464e-06	4.9235e-07
K10863	["aprataxin [EC:3.-.-.-]"]	0	0	0	0	0	0	0	0	0	0	0	0	0	0	0	0	0	0	0	0	0	0	0	0	0	0	0	0	0	0	0	0
K07874	["Ras-related protein Rab-1A"]	0	0	0	0	0	0	0	0	0	0	0	0	0	0	0	0	0	0	0	0	0	0	0	0	0	0	0	0	0	0	0	0
K06234	["Ras-related protein Rab-23"]	0	0	0	0	0	0	0	0	0	0	0	0	0	0	0	0	0	0	0	0	0	0	0	0	0	0	0	0	0	0	0	0
K10240	["cellobiose transport system substrate-binding protein"]	6.27316e-06	1.50449e-05	2.51571e-06	2.08022e-05	0	2.21024e-06	4.5339e-06	1.20884e-05	8.11733e-08	1.20065e-05	6.23006e-08	9.97497e-06	4.02143e-08	7.61763e-06	2.92997e-06	1.21415e-05	6.94094e-07	8.7937e-05	1.34915e-08	4.52514e-07	1.20094e-06	5.44432e-06	4.29286e-07	6.04891e-07	2.2291e-07	8.425e-06	2.00563e-05	2.25088e-07	2.64397e-06	2.21616e-06	2.51176e-08	2.46175e-06
K10241	["cellobiose transport system permease protein"]	6.27316e-06	1.50449e-05	2.51571e-06	2.08022e-05	0	2.21024e-06	4.5339e-06	1.20884e-05	8.11733e-08	1.20065e-05	6.23006e-08	9.97497e-06	4.02143e-08	7.61763e-06	2.92997e-06	1.21415e-05	6.94094e-07	8.7937e-05	1.34915e-08	4.52514e-07	1.20094e-06	5.44432e-06	4.29286e-07	6.04891e-07	2.2291e-07	8.425e-06	2.00563e-05	2.25088e-07	2.64397e-06	2.21616e-06	2.51176e-08	2.46175e-06
K10242	["cellobiose transport system permease protein"]	2.35243e-07	2.93777e-06	0	0	0	0	6.5236e-08	4.38854e-07	8.11733e-08	1.10761e-06	0	0	0	8.55913e-08	6.39265e-07	1.2945e-06	6.94094e-07	8.78179e-05	0	3.09615e-07	1.20094e-06	5.44432e-06	4.29286e-07	5.32304e-07	2.2291e-07	8.23732e-06	2.00563e-05	0	2.62548e-06	2.11187e-06	0	2.39141e-06
K10243	["cellobiose transport system ATP-binding protein"]	2.27402e-06	2.71966e-05	5.71753e-08	5.95455e-06	1.38861e-07	1.22568e-05	0.000139311	6.05618e-05	3.24693e-07	2.5608e-05	4.11184e-06	6.52585e-05	6.03215e-07	1.06561e-05	4.49084e-05	2.45062e-05	6.94094e-07	9.85085e-05	0	6.66863e-07	1.20094e-06	5.47508e-06	7.05521e-06	2.37117e-06	3.62228e-07	9.94734e-06	2.05825e-05	3.02618e-06	2.77339e-06	2.34652e-06	7.53528e-08	3.23544e-06
K04110	["benzoate-CoA ligase [EC:6.2.1.25]"]	0	0	0	0	0	0	0	0	0	4.43046e-08	0	0	1.61259e-05	8.75599e-05	0	1.88818e-05	0	0	0	0	0	0	0	0	0	0	0	0	0	0	0	0
K04113	["benzoyl-CoA reductase subunit [EC:1.3.99.15]", "benzoyl-CoA reductase subunit [EC:1.3.7.8]"]	0	0	0	0	0	0	0	0	0	0	0	0	0	0	0	0	0	0	0	0	0	0	0	0	0	0	0	0	0	0	0	0
K04112	["benzoyl-CoA reductase subunit [EC:1.3.99.15]", "benzoyl-CoA reductase subunit [EC:1.3.7.8]"]	0	0	0	0	0	0	0	0	0	0	0	0	0	0	0	0	0	0	0	0	0	0	0	0	0	0	0	0	0	0	0	0
K04115	["benzoyl-CoA reductase subunit [EC:1.3.99.15]", "benzoyl-CoA reductase subunit [EC:1.3.7.8]"]	0	0	0	0	0	0	0	0	0	0	0	0	0	0	0	0	0	0	0	0	0	0	0	0	0	0	0	0	0	0	0	0
K04114	["benzoyl-CoA reductase subunit [EC:1.3.99.15]", "benzoyl-CoA reductase subunit [EC:1.3.7.8]"]	0	0	0	0	0	0	0	0	0	0	0	0	0	0	0	0	0	0	0	0	0	0	0	0	0	0	0	0	0	0	0	0
K04117	["cyclohexanecarboxyl-CoA dehydrogenase [EC:1.3.99.-]"]	0	0	2.97311e-06	0	0	0	0	0	0	0	0	0	0	0	0	0	0	0	0	0	0	0	0	0	0	0	0	0	0	0	0	0
[truncated: 5,629 more rows]
